# Supplementary material for: Identifying proteomic risk factors for cancer using prospective and exome analyses of 1463 circulating proteins and risk of 19 cancers in the UK Biobank
Source: Nat Commun. 2024 May 15;15:4010. doi: 10.1038/s41467-024-48017-6 (PMC11096312; doi:10.1038/s41467-024-48017-6)
Supplement: Supplementary file 4 — Supplementary Data 1 -10 [file 41467_2024_48017_MOESM4_ESM.xlsx]

## Sheet: Supp Data 1
Supplementary Data 1 - Number of cases and age of diagnosis by cancer sub-site in all participants, and in men and women
	All participants (N=44,645)	Women (N=23,274)	Men (N=21,371)
Cancer site (ICD 10, unless otherwise specified)	Cases	Median age at diagnosis (IQR)	Cases	Median age at diagnosis (IQR)	Cases	Median age at diagnosis (IQR)
Head and neck (C00-C14, C32)	124	66.39 (8.57)	37	66.19 (8.53)	87	66.52 (8.43)
Oral (C00-C14)	102	66.19 (8.94)	35	66.19 (9.27)	67	66.33 (11.57)
Lip, oral cavity (C00-C06)	49	67.91 (6.45)	17	68.67 (5.41)	32	67.21 (7.91)
Oesophagus (C15)	98	67.56 (8.07)	28	67.78 (9.78)	70	67.56 (7.43)
Oesophageal adenocarcinoma (ICD-O-3 8140-8573)	76	67.56 (8.19)	17	68.76 (7.80)	59	67.41 (8.47)
Stomach (C16)	69	68.04 (9.84)	18	70.69 (15.84)	51	67.31 (9.53)
Colorectum (C18-20)	545	68.61 (9.55)	225	67.88 (11.01)	320	69.02 (8.77)
Colon (C18)	370	68.63 (9.94)	161	67.60 (12.28)	209	69.15 (8.91)
Rectum (C19-20)	176	68.56 (8.93)	64	68.51 (9.93)	112	68.66 (8.64)
Liver (C22)	55	70.25 (12.19)	27	70.25 (12.14)	28	70.85 (13.54)
Pancreas (C25)	106	70.10 (8.80)	55	69.59 (8.19)	51	70.17 (10.30)
Lung (C34)	391	70.60 (8.28)	189	70.38 (9.19)	202	70.83 (6.99)
Lung adenocarcinoma (ICD-O-3 8140, 8211, 8250–8260, 8310, 8323, 8480–8490, 8550)	150	70.81 (7.85)	74	70.55 (8.52)	76	71.03 (6.50)
Lung squamous cell carcinoma (ICD-O-3 8070-8072)	66	70.73 (8.35)	24	71.80 (9.89)	42	70.20 (8.15)
Lung small cell carcinoma (ICD-O-3 8041–8042)	41	67.46 (6.02)	24	66.96 (5.74)	17	68.05 (6.51)
Malignant melanoma (C43)	292	67.62 (11.72)	135	66.70 (12.84)	157	68.06 (10.44)
Breast (C50)	780	64.50 (12.52)	780	64.50 (12.52)	-	-
Uterine (C54)	140	66.67 (10.62)	140	66.67 (10.62)	-	-
Ovary (C56)	89	65.39 (13.00)	89	65.39 (13.00)	-	-
Prostate (C61)	1154	68.98 (7.46)	-	-	1154	68.98 (7.46)
Kidney (C64-65)	127	67.48 (9.25)	41	67.22 (9.30)	86	67.87 (8.91)
Bladder (C67)	103	70.92 (8.35)	19	70.13 (11.06)	84	71.02 (7.56)
Brain (C71)	73	68.54 (10.89)	28	68.50 (12.75)	45	68.54 (9.70)
Thyroid (C73)	44	64.52 (12.69)	29	64.62 (14.91)	15	62.53 (10.97)
Non-Hodgkin Lymphoma (C82-85)	206	68.47 (10.65)	102	69.29 (8.53)	104	68.22 (11.44)
Diffuse lymphoma (C83)	105	69.81 (8.42)	49	69.76 (7.92)	56	70.31 (8.62)
Multiple Myeloma (C90)	98	69.79 (9.16)	48	69.81 (9.20)	50	69.79 (9.28)
Leukaemia (C91-C95)	130	68.89 (10.28)	52	67.96 (12.56)	78	69.72 (8.66)

## Sheet: Supp Data 2 
Supplementary Data 2 -Baseline characteristics of the UK Biobank analysis cohort, overall, by sex, and in those who developed any malignant cancer
Characteristics	All (N=44,645)	Women (n=23,274)	Men (n=21,371)	Developed a malignant cancer (n=4,921)
Sociodemographic
Age (years)	57.0 (8.3)	57.0 (8.1)	57.1 (8.4)	60.6 (7.0)
Townsend deprivation, n (%)
Most affluent	8,954 (20.1%)	4,598 (19.8%)	4,356 (20.4%)	992 (20.2%)
Most deprived	9,416 (21.1%)	4,797 (20.6%)	4,619 (21.6%)	1,066 (21.7%)
Unknown	53 (0.1%)	21 (0.1%)	32 (0.1%)	4 (0.1%)
Lifestyle
Physical activity level, n (%)
Low <10 METs	8,430 (18.9%)	4,205 (18.1%)	4,225 (19.8%)	959 (19.5%)
10 to <50 METs	18,281 (40.9%)	9,352 (40.2%)	8,929 (41.8%)	1,946 (39.5%)
High ≥50 METs	7,927 (17.8%)	3,644 (15.7%)	4,283 (20.0%)	852 (17.3%)
Unknown	10,007 (22.4%)	6,073 (26.1%)	3,934 (18.4%)	1,164 (23.7%)
Smoking, n (%)
Never	24,481 (54.8%)	13,980 (60.1%)	10,501 (49.1%)	2,220 (45.1%)
Former	15,248 (34.2%)	7,158 (30.8%)	8,090 (37.9%)	2,007 (40.8%)
Current <15 cigarettes/day	1,368 (3.1%)	751 (3.2%)	617 (2.9%)	180 (3.7%)
Current ≥15 cigarettes/day	1,818 (4.1%)	752 (3.2%)	1,066 (5.0%)	315 (6.4%)
Current, amount unknown	1,502 (3.4%)	521 (2.2%)	981 (4.6%)	177 (3.6%)
Unknown	228 (0.5%)	112 (0.5%)	116 (0.5%)	22 (0.4%)
Alcohol intake, n (%)
non-drinkers	3,586 (8.0%)	2,240 (9.6%)	1,346 (6.3%)	359 (7.3%)
<1g/day	4,821 (10.8%)	3,483 (15.0%)	1,338 (6.3%)	509 (10.3%)
1-9g/day	13,781 (30.9%)	9,129 (39.2%)	4,652 (21.8%)	1,368 (27.8%)
10-19g/day	9,594 (21.5%)	5,010 (21.5%)	4,584 (21.4%)	1,077 (21.9%)
>20 g/day	12,563 (28.1%)	3,230 (13.9%)	9,333 (43.7%)	1,578 (32.1%)
Unknown	300 (0.7%)	182 (0.8%)	118 (0.6%)	30 (0.6%)
Anthropometric
Standing height in cm	168.7 (9.3)	162.4 (6.4)	175.6 (6.9)	169.6 (9.1)
Body mass index (kg/m2)	27.3 (4.6)	27.0 (5.1)	27.6 (4.0)	27.6 (4.6)
Family history of breast cancer, n (%)	3,251 (7.3%)	1,754 (7.5%)	1,497 (7.0%)	374 (7.6%)
Family history of prostate cancer, n (%)	2,887 (6.5%)	1,531 (6.6%)	1,356 (6.3%)	369 (7.5%)
Family history of lung cancer, n (%)	4,971 (11.1%)	2,597 (11.2%)	2,374 (11.1%)	602 (12.2%)
Family history of colorectal cancer, n (%)	4,162 (9.3%)	2,140 (9.2%)	2,022 (9.5%)	536 (10.9%)
Women's health
Parity in women, n (%)
Nulliparous	-	4,257 (9.5)	-	416 (19.1%)
1-2 births	-	13196 (29.6)	-	1225 (56.3)
>3 births	-	5768 (47.9)	-	530 (24.3)
Unknown	-	53 (0.1)	-	5 (0.2)
Age at first menarche in women, n (%)
<12 years	-	4,467 (19.2%)	-	441 (20.3%)
Unknown	-	750 (3.2%)	-	66 (3.0%)
Menopausal status in women, n (%)
Premenopausal	-	5,564 (23.9%)	-	356 (16.4%)
Postmenopausal	-	16,580 (71.2%)	-	1,760 (80.9%)
Unknown	-	1,130 (4.9%)	-	60 (2.8%)
Hormone replacement therapy use in women, n (%)
Never	-	15,036 (64.6%)	-	1,256 (57.7%)
Past	-	8,102 (34.8%)	-	910 (41.8%)
Unknown	-	136 (0.6%)	-	10 (0.5%)
Oral contraceptive pill use in women, n (%)
Never	-	4683 (20.1)	-	490 (22.5)
Past	-	18481 (79.4)	-	1674 (76.9)
Unknown	-	110 (0.5)	-	12 (0.6)
Values are presented as mean (standard deviation) unless otherwise specified.

## Sheet: Supp Data 3
Supplementary Data 3 - All protein-cancer associations from minimally adjusted, multivariable-adjusted and by time-to-diagnosis analyses (separately estimated using two-sided Cox proportional hazards regression models).
		Minimally adjusted							Risk factor adjustment							Follow up <3 yrs						Follow up >=3 & <=7 yrs						Follow up >7 years
Protein	Cancer site	EVENTS	Hazard Ratio	Lower 95% CI	Upper 95% CI	P-value	Chi-square		EVENTS	Hazard Ratio	Lower 95% CI	Upper 95% CI	P-value	Chi-square		EVENTS	Hazard Ratio	Lower 95% CI	Upper 95% CI	P-value		EVENTS	Hazard Ratio	Lower 95% CI	Upper 95% CI	P-value		EVENTS	Hazard Ratio	Lower 95% CI	Upper 95% CI	P-value	Phet
AARSD1	Bladder Cancer	99	.9168572	.7450356	1.128305	0.412311	0.672128		99	.9066153	.7367395	1.115661	0.354398	0.857646		22	.8546407	.5500716	1.327847	0.484754		29	.7708447	.5259442	1.129781	0.182085		48	1.039956	.7732399	1.398672	0.795543	0.4537
ABHD14B	Bladder Cancer	99	.8887952	.7232562	1.092223	0.262257	1.25681		99	.881725	.7157223	1.08623	0.236902	1.39893		21	1.006573	.6509638	1.556444	0.976498		29	.7004338	.4738812	1.035296	0.074104		49	.9447404	.7016453	1.272059	0.708014	0.3878
ABL1	Bladder Cancer	99	1.013968	.827034	1.243155	0.893864	0.0178		99	1.003785	.8165539	1.233947	0.971389	0.00128642		22	.8661347	.5549507	1.351813	0.526897		29	1.130553	.7822193	1.634004	0.513785		48	1.002534	.7426632	1.353338	0.98681	0.6637
ACAA1	Bladder Cancer	96	.9735501	.7873654	1.203761	0.804502	0.0612684		96	.9555686	.7701482	1.185631	0.679661	0.170508		21	.7484367	.453905	1.234085	0.256104		28	1.067369	.733173	1.5539	0.733676		47	.9775588	.7174217	1.332022	0.885674	0.5298
ACAN	Bladder Cancer	101	.9933785	.7985901	1.235679	0.952429	0.00355899		101	1.082882	.8663723	1.353497	0.484159	0.48948		24	1.087257	.6865488	1.721842	0.72135		28	1.204929	.7886055	1.84104	0.388729		49	1.005355	.7283333	1.387741	0.974095	0.8001
ACE2	Bladder Cancer	99	1.122376	.9164432	1.374584	0.264302	1.24608		99	1.078248	.8729921	1.331764	0.484393	0.488958		21	.78763	.4565483	1.358807	0.390893		28	1.051875	.7103323	1.557639	0.800668		50	1.220512	.9197674	1.619593	0.167419	0.3665
ACOX1	Bladder Cancer	102	.9430354	.7658527	1.16121	0.580698	0.305107		102	.9386763	.7616635	1.156827	0.552801	0.352323		24	1.010235	.6830474	1.49415	0.959328		29	.9415846	.6442261	1.376196	0.755914		49	.9043066	.6588779	1.241156	0.533521	0.9111
ACP5	Bladder Cancer	102	1.228591	1.022621	1.476047	0.0278857	4.83512		102	1.192052	.9808729	1.448697	0.0774224	3.1182		24	1.042218	.6792233	1.599208	0.849863		29	1.101232	.7526958	1.611159	0.619414		49	1.302357	1.021151	1.661001	0.0332863	0.5924
ACP6	Bladder Cancer	100	1.046904	.8558605	1.280591	0.655682	0.198811		100	1.031934	.8448664	1.260422	0.758054	0.0948873		21	1.249494	.7717132	2.023076	0.364963		29	.9032974	.6529612	1.249609	0.53907		50	1.045868	.7859657	1.391714	0.758332	0.5355
ACTA2	Bladder Cancer	99	.9853438	.7883518	1.23156	0.896772	0.0168326		99	.9871885	.7913823	1.231442	0.90899	0.0130674		21	.8088774	.4628847	1.413489	0.456393		28	1.29929	.9717685	1.737199	0.0772751		50	.8249119	.5788019	1.175669	0.286998	0.0964
ACTN4	Bladder Cancer	100	1.028251	.8637071	1.224142	0.754185	0.098048		100	1.035592	.8699891	1.232718	0.694033	0.154754		21	.9005177	.4937819	1.642288	0.732506		29	1.128673	.9023641	1.41174	0.289078		50	.9900688	.7462859	1.313486	0.944826	0.6674
ACVRL1	Bladder Cancer	99	1.120817	.9165831	1.370559	0.266439	1.23499		99	1.021155	.8221303	1.26836	0.849888	0.0358197		21	1.070938	.6699115	1.71203	0.774632		29	1.037793	.7093005	1.518418	0.848488		49	.9696786	.7054642	1.332848	0.849536	0.9315
ACY1	Bladder Cancer	102	1.079639	.8741713	1.333401	0.476821	0.506126		102	1.033784	.828158	1.290464	0.76904	0.0862195		24	1.021112	.645255	1.615902	0.928915		29	1.178209	.79091	1.755165	0.419981		49	.9519721	.6855162	1.321998	0.768922	0.7195
ADA	Bladder Cancer	101	.9707631	.7964238	1.183266	0.768912	0.0863172		101	.9616674	.7878518	1.17383	0.700775	0.147667		22	1.160717	.7939192	1.696977	0.441841		29	.6761983	.4455516	1.026243	0.0660242		50	1.043671	.7978431	1.365242	0.755103	0.1345
ADA2	Bladder Cancer	100	1.06314	.8682853	1.301724	0.553369	0.351316		100	1.063323	.8674932	1.30336	0.554377	0.349534		24	1.112533	.7355016	1.682839	0.613525		28	1.431854	1.014694	2.020516	0.0410541		48	.8622639	.635131	1.170623	0.342094	0.0965
ADAM15	Bladder Cancer	99	.904797	.7398608	1.106502	0.329889	0.949334		99	.9161828	.7492456	1.120315	0.393676	0.727558		21	.745932	.4817797	1.154915	0.188774		28	.9361951	.6399181	1.369646	0.734136		50	.9758704	.7361393	1.293672	0.865154	0.5910
ADAM22	Bladder Cancer	99	.879658	.7212084	1.072919	0.205736	1.60118		99	.8996425	.7374719	1.097475	0.29703	1.08748		21	1.281298	.8359378	1.963931	0.255304		29	.8304287	.5752536	1.198796	0.321207		49	.8065967	.6085154	1.069157	0.134947	0.1833
ADAM23	Bladder Cancer	101	.9261343	.7711403	1.112281	0.411539	0.674351		101	.9429511	.7819878	1.137047	0.538494	0.378337		22	1.031994	.6711629	1.586816	0.88592		29	1.018874	.7080297	1.466188	0.919796		50	.8624408	.670678	1.109033	0.248749	0.6665
ADAM8	Bladder Cancer	103	1.096712	.8986807	1.338382	0.363574	0.825511		103	1.058913	.864309	1.297332	0.580611	0.305248		24	.9274346	.6283899	1.368792	0.704459		29	1.119682	.7726117	1.622663	0.550394		50	1.107301	.8224237	1.490858	0.501795	0.7338
ADAMTS13	Bladder Cancer	103	.8719351	.7222326	1.052668	0.153896	2.0332		103	.8961993	.7413229	1.083432	0.257575	1.28174		24	1.093831	.718341	1.665597	0.675923		29	.9907417	.6938949	1.414579	0.959174		50	.7669508	.5921853	.9932929	0.0443288	0.2811
ADAMTS15	Bladder Cancer	99	1.114126	.8950541	1.386819	0.33332	0.935954		99	1.065819	.8422528	1.348729	0.59563	0.281637		22	1.023577	.6246822	1.67719	0.926307		29	1.17029	.7556724	1.812398	0.481036		48	1.033397	.7354279	1.452094	0.849864	0.8903
ADAMTS16	Bladder Cancer	99	1.04241	.8673818	1.252756	0.657848	0.196148		99	1.016891	.8298856	1.246035	0.871665	0.0260964		21	1.008556	.6325538	1.60806	0.971448		28	1.120646	.8547595	1.469241	0.409777		50	.9426105	.6756658	1.315021	0.727908	0.7248
ADAMTS8	Bladder Cancer	100	.976372	.7979548	1.194682	0.816344	0.0539397		100	.988252	.8058819	1.211892	0.909604	0.012891		22	1.296844	.8336529	2.017393	0.248927		28	.9975143	.6807213	1.461736	0.989815		50	.8606644	.6467396	1.14535	0.303404	0.3096
ADCYAP1R1	Bladder Cancer	96	.9381702	.7279565	1.209088	0.621948	0.24314		96	.9428157	.7349203	1.209521	0.643151	0.214644		21	.5919444	.2824045	1.240767	0.164943		28	.7789599	.4283779	1.416456	0.412914		47	1.065152	.8752737	1.296222	0.528641	0.2236
ADGRB3	Bladder Cancer	99	1.013937	.8289964	1.240136	0.892842	0.0181464		99	1.029342	.8409816	1.259892	0.779125	0.0786576		21	.847244	.5424461	1.323306	0.466227		29	1.088392	.75202	1.575221	0.653394		49	1.073661	.8042358	1.433345	0.62972	0.6374
ADGRE2	Bladder Cancer	101	.9504214	.7723241	1.169588	0.63101	0.230693		101	1.013754	.8210648	1.251663	0.898941	0.0161287		24	1.096824	.7164735	1.679088	0.670566		27	1.13422	.7674866	1.676193	0.527384		50	.9220352	.6787331	1.252553	0.603543	0.6661
ADGRE5	Bladder Cancer	103	1.004706	.8202948	1.230575	0.963804	0.00205936		103	1.073247	.8759471	1.314988	0.495216	0.465174		24	1.16449	.7669188	1.768162	0.47484		29	1.112855	.793712	1.560321	0.535182		50	1.000084	.7389593	1.353483	0.999564	0.8188
ADGRG1	Bladder Cancer	99	1.018276	.8527162	1.21598	0.84144	0.0400206		99	1.003819	.8318508	1.211337	0.968291	0.00158022		22	.9654607	.6236273	1.494666	0.874749		29	1.326253	1.010215	1.74116	0.0420376		48	.7396949	.5183663	1.055525	0.096496	0.0351
ADGRG2	Bladder Cancer	102	.9565155	.7669831	1.192884	0.693151	0.155695		102	.9883217	.7872433	1.24076	0.919379	0.0102447		24	1.145302	.7214131	1.818262	0.565095		29	.9321284	.6065262	1.432524	0.748537		49	.9393367	.6737902	1.309537	0.712004	0.7594
ADH4	Bladder Cancer	99	1.053157	.8489081	1.306549	0.637755	0.22169		99	1.010546	.8029637	1.271793	0.928746	0.00799651		21	1.077653	.6620594	1.754126	0.763518		28	1.345102	.8802109	2.055531	0.170611		50	.826317	.5934839	1.150494	0.258577	0.1985
ADM	Bladder Cancer	100	1.268048	1.003811	1.601843	0.0463857	3.96753		100	1.18835	.9215369	1.532415	0.183476	1.76924		21	1.621922	.9384808	2.803072	0.0831836		29	1.303972	.8180314	2.078578	0.264563		50	.9772721	.6822862	1.399795	0.900203	0.2821
AFP	Bladder Cancer	99	1.027572	.8303348	1.27166	0.802491	0.0625621		99	1.008248	.8116574	1.252455	0.940828	0.00550993		21	1.324211	.8542101	2.052815	0.209309		29	1.207833	.8053997	1.811349	0.361103		49	.7844908	.5706474	1.07847	0.13498	0.0985
AGER	Bladder Cancer	100	.9368525	.7648399	1.147551	0.528547	0.397185		100	.9633247	.7858511	1.180878	0.719107	0.12935		24	1.248929	.8289983	1.881577	0.287748		26	.8354593	.562388	1.241122	0.373334		50	.9170073	.6854664	1.226759	0.559549	0.3415
AGR2	Bladder Cancer	98	1.116597	.9235354	1.350016	0.254841	1.29657		98	1.090646	.8999342	1.321774	0.37625	0.782917		22	1.076158	.7108051	1.629303	0.728706		28	1.078088	.7678442	1.513685	0.664102		48	1.081127	.8190465	1.427069	0.581838	0.9998
AGR3	Bladder Cancer	96	1.088266	.9128707	1.297361	0.345518	0.889849		96	1.079189	.8987699	1.295825	0.414217	0.666665		21	1.253773	.9487712	1.656824	0.11179		28	1.025615	.7092222	1.483153	0.893099		47	.9887463	.7398584	1.32136	0.939025	0.4716
AGRN	Bladder Cancer	101	1.074001	.8828774	1.306499	0.475201	0.509856		101	1.028151	.8374162	1.262329	0.790876	0.0703172		24	.9362688	.6042016	1.450839	0.768237		27	1.263278	.9241074	1.726933	0.142877		50	.9317609	.6848036	1.267777	0.652819	0.3354
AGRP	Bladder Cancer	101	1.006569	.816862	1.240333	0.951	0.00377621		101	.9953354	.8075562	1.226779	0.965038	0.00192125		22	.9497819	.6140806	1.469002	0.816883		29	.8973942	.6108715	1.318307	0.581159		50	1.083515	.8017022	1.46439	0.601744	0.7305
AGXT	Bladder Cancer	102	1.024024	.8341609	1.257102	0.820502	0.0514831		102	1.008559	.8194636	1.241288	0.935881	0.00647181		24	1.111064	.7371712	1.674595	0.614858		29	.9271079	.6258463	1.373387	0.705809		49	.9855645	.7267323	1.336582	0.92547	0.8170
AHCY	Bladder Cancer	102	.9617048	.7874413	1.174533	0.701856	0.146548		102	.9611525	.7865439	1.174523	0.698496	0.150042		24	1.128242	.7619825	1.670551	0.546818		29	.7392683	.4984881	1.09635	0.132977		49	1.03214	.774921	1.374738	0.828742	0.2760
AHSP	Bladder Cancer	101	.8294854	.6702341	1.026576	0.0856476	2.95433		101	.8165069	.6602338	1.009769	0.0614455	3.49793		22	.8157288	.515292	1.291333	0.384825		29	.6856867	.4716156	.996927	0.0481455		50	.9163205	.6694801	1.254172	0.585265	0.5082
AIF1	Bladder Cancer	96	.8804868	.7130807	1.087194	0.236822	1.39941		96	.8629826	.6975806	1.067603	0.174656	1.84252		21	.9588595	.621652	1.478981	0.849308		28	.6996852	.4611125	1.061692	0.0932324		47	.9176964	.6782191	1.241732	0.577744	0.5072
AIFM1	Bladder Cancer	97	.9240282	.753102	1.133748	0.44898	0.573225		97	.9103834	.7404045	1.119385	0.373246	0.792829		20	1.029131	.6608865	1.60256	0.898881		29	.7711256	.5203932	1.142664	0.195213		48	.9464003	.7068093	1.267207	0.711462	0.5925
AK1	Bladder Cancer	102	.9772574	.796332	1.199289	0.825689	0.0485028		102	.9614353	.7816048	1.182641	0.709718	0.138558		24	1.140105	.7587868	1.713049	0.527918		29	.7267419	.4870848	1.084316	0.117946		49	1.046421	.7762846	1.410562	0.765834	0.2402
AKR1B1	Bladder Cancer	96	.9844983	.7999246	1.21166	0.882747	0.0217527		96	.9744714	.7902467	1.201643	0.808877	0.0585037		21	1.029888	.6597668	1.607643	0.896869		28	.7355937	.4924833	1.098714	0.133592		47	1.121152	.8369356	1.501887	0.443302	0.2435
AKR1C4	Bladder Cancer	99	1.011415	.8296335	1.233027	0.910597	0.012608		99	1.002609	.8165288	1.231094	0.980157	0.00061861		21	.8166577	.4473003	1.491011	0.509629		28	1.109645	.834614	1.475308	0.474035		50	1.000127	.7381539	1.355076	0.999345	0.6474
AKT1S1	Bladder Cancer	100	.9878686	.809876	1.20498	0.904155	0.0144995		100	.9737472	.7974469	1.189024	0.794051	0.068149		23	1.166787	.7733881	1.760297	0.462221		28	.7258378	.4968634	1.060333	0.0975161		49	1.058006	.7943571	1.409162	0.699795	0.1851
AKT3	Bladder Cancer	96	1.033579	.8442055	1.265433	0.749084	0.102302		96	1.038401	.8473285	1.27256	0.716459	0.13191		21	.9094479	.581413	1.422561	0.67753		28	1.053381	.7152418	1.551379	0.792331		47	1.086419	.8154205	1.447483	0.571278	0.8033
ALCAM	Bladder Cancer	103	1.069755	.8642363	1.324146	0.5356	0.383757		103	1.074094	.8674611	1.329948	0.512031	0.429914		24	1.30339	.8469101	2.00591	0.228366		29	1.449959	1.001376	2.099493	0.0491553		50	.8006241	.58352	1.098504	0.168256	0.0369
ALDH1A1	Bladder Cancer	102	.9829206	.795793	1.214051	0.872979	0.0255603		102	.9549196	.7686077	1.186394	0.677012	0.173509		23	1.135158	.742326	1.735872	0.558555		29	.8977959	.5993987	1.344744	0.60096		50	.9065164	.6569737	1.250845	0.550197	0.6619
ALDH3A1	Bladder Cancer	100	1.229514	1.048207	1.442182	0.0111371	6.44331		100	1.161072	.9741572	1.383852	0.0953944	2.7809		22	1.215789	.8572386	1.724308	0.273096		29	1.285356	.953687	1.732371	0.0992384		49	1.061286	.8048595	1.399408	0.673372	0.6363
ALPP	Bladder Cancer	99	1.245861	1.028627	1.508973	0.0245322	5.05661		99	1.081656	.8507944	1.375162	0.521647	0.410636		22	1.087817	.6557416	1.80459	0.744474		29	1.361891	.885197	2.095292	0.159965		48	.9287545	.6548795	1.317166	0.678426	0.4005
AMBN	Bladder Cancer	100	.9649487	.778975	1.195322	0.743941	0.106693		100	.9716425	.7883419	1.197563	0.787389	0.0727395		21	.8442834	.5062863	1.407928	0.516505		29	.7825089	.4996857	1.225411	0.283859		50	1.094039	.8746318	1.368487	0.431278	0.3349
AMBP	Bladder Cancer	100	1.024818	.8271461	1.269729	0.822585	0.0502755		100	.986993	.793553	1.227587	0.906359	0.0138373		21	.8183097	.5110642	1.310268	0.403804		29	1.111382	.7542052	1.63771	0.593429		50	.9966893	.7302525	1.360337	0.983329	0.6149
AMFR	Bladder Cancer	100	.9557023	.7690771	1.187614	0.682722	0.167078		100	.9563641	.7681721	1.190661	0.689839	0.159259		23	1.096394	.7568275	1.588315	0.626518		28	.9782222	.6521707	1.467282	0.91523		49	.844702	.5952235	1.198746	0.344672	0.6021
AMIGO2	Bladder Cancer	99	.8938959	.732336	1.091097	0.270118	1.21615		99	.8917246	.7308818	1.087964	0.258806	1.27513		22	.7949398	.5237011	1.20666	0.281149		29	.7575959	.5317822	1.079298	0.124205		48	1.049793	.7834355	1.406708	0.744855	0.3166
AMN	Bladder Cancer	100	1.149593	.9610269	1.375157	0.127239	2.32587		100	1.136713	.9477965	1.363284	0.167032	1.90938		21	1.346529	.9988331	1.815257	0.0509023		29	1.110839	.7880097	1.565924	0.548494		50	1.035183	.7835161	1.367686	0.807765	0.4367
AMY2A	Bladder Cancer	100	1.123923	.9247904	1.365934	0.240339	1.37861		100	1.165995	.959446	1.41701	0.122637	2.38332		24	.9252684	.6127606	1.397155	0.71183		27	.9880906	.6757628	1.444772	0.950717		49	1.400223	1.073386	1.826581	0.0130598	0.1526
AMY2B	Bladder Cancer	96	1.192806	.9821542	1.448639	0.0753486	3.16248		96	1.239577	1.02231	1.50302	0.0289345	4.7715		21	1.096263	.7123737	1.687025	0.676029		27	1.018153	.6962293	1.488927	0.926085		48	1.428803	1.107368	1.843541	0.006064	0.2820
ANG	Bladder Cancer	101	1.029732	.8339657	1.271453	0.785367	0.0741644		101	.9962895	.8017073	1.238099	0.973252	0.00112427		24	.9657096	.6158623	1.514292	0.879167		28	1.193332	.8073617	1.763821	0.375296		49	.9003714	.6539609	1.239629	0.520044	0.5426
ANGPT1	Bladder Cancer	100	1.072664	.8775463	1.311165	0.493488	0.468913		100	1.05205	.8595089	1.287723	0.622721	0.242062		24	1.206387	.7914774	1.838802	0.382931		26	1.046172	.6979565	1.568115	0.826975		50	.9841862	.7425228	1.304502	0.91171	0.7337
ANGPT2	Bladder Cancer	100	1.096019	.8937647	1.344042	0.37838	0.775959		100	1.006661	.8087707	1.252971	0.952596	0.00353389		21	.9863942	.6117876	1.590378	0.955174		29	.8401513	.5505817	1.282016	0.419217		50	1.126094	.833009	1.522297	0.440068	0.5384
ANGPTL1	Bladder Cancer	102	1.142104	.933083	1.397947	0.197614	1.65992		102	1.130292	.9227174	1.384564	0.236793	1.39959		24	1.165996	.7709402	1.763491	0.466889		29	1.053777	.713599	1.556121	0.792267		49	1.148309	.8559879	1.540457	0.356227	0.9252
ANGPTL2	Bladder Cancer	100	.9822426	.8013947	1.203902	0.862985	0.0297824		100	.973088	.7887176	1.200557	0.799082	0.0647881		24	1.146723	.7535224	1.745103	0.522797		26	.7327917	.4857668	1.105435	0.138313		50	1.044316	.7757586	1.405844	0.774963	0.2682
ANGPTL3	Bladder Cancer	101	1.117868	.8940594	1.397704	0.328308	0.955561		101	1.085223	.8682392	1.356434	0.472398	0.516362		24	1.023103	.6477923	1.615856	0.921972		28	1.405745	.9180888	2.152428	0.117162		49	.9615834	.6981594	1.324401	0.810458	0.3625
ANGPTL4	Bladder Cancer	100	1.255368	1.020135	1.544843	0.0316925	4.61505		100	1.230624	.9972648	1.51859	0.05306	3.74203		24	1.363821	.8910782	2.087368	0.153034		26	.9898024	.6462664	1.515952	0.962413		50	1.314556	.974596	1.773101	0.0732263	0.4938
ANGPTL7	Bladder Cancer	100	1.066433	.8624611	1.318645	0.552616	0.352651		100	1.065618	.8639622	1.314341	0.552656	0.352581		21	1.035927	.6563336	1.63506	0.879515		29	.9829749	.6667031	1.44928	0.930919		50	1.109398	.8248786	1.492055	0.492305	0.8851
ANKRD54	Bladder Cancer	96	.8890138	.7108069	1.111899	0.302691	1.0623		96	.8753679	.6980016	1.097804	0.249224	1.32765		21	.8492971	.5188505	1.390199	0.515906		28	.7626693	.4883001	1.191203	0.233694		47	.9569998	.7037557	1.301373	0.779277	0.7041
ANPEP	Bladder Cancer	100	.9972865	.8120338	1.224802	0.979325	0.000671605		100	.9829163	.7980843	1.210555	0.871206	0.0262852		24	.8970432	.5812714	1.384356	0.623566		28	.9858984	.6654878	1.460576	0.94354		48	1.006365	.7453013	1.358875	0.966968	0.9105
ANXA10	Bladder Cancer	100	1.185192	.9979251	1.407601	0.0528319	3.74923		100	1.157663	.9716099	1.379344	0.101468	2.68231		23	1.176317	.8133163	1.701332	0.388424		28	1.01291	.6991774	1.467421	0.945923		49	1.219244	.9618713	1.545482	0.101293	0.7086
ANXA11	Bladder Cancer	100	.8723656	.7236859	1.051591	0.152058	2.05148		100	.866805	.7182235	1.046124	0.136238	2.21995		22	1.001087	.6575688	1.524062	0.995957		29	.7861024	.5601385	1.103222	0.163969		49	.8654215	.6618095	1.131677	0.290917	0.6804
ANXA3	Bladder Cancer	103	.9740872	.7996588	1.186563	0.794255	0.0680107		103	.9650924	.7917815	1.176339	0.724967	0.123783		24	.9337996	.6244697	1.396356	0.738648		29	.7051912	.491975	1.010813	0.0572474		50	1.185682	.8939416	1.572633	0.237231	0.0828
ANXA4	Bladder Cancer	102	.9814865	.8055817	1.195801	0.85288	0.0343896		102	.9802662	.8038936	1.195335	0.843876	0.0387848		24	1.053131	.7097117	1.562727	0.797111		29	.8992625	.6123933	1.320512	0.588046		49	.9908364	.7440885	1.319409	0.949765	0.8497
ANXA5	Bladder Cancer	99	.9023984	.7278202	1.118852	0.349166	0.876486		99	.9032578	.7280773	1.120588	0.354989	0.855542		23	1.050454	.6978669	1.581182	0.813503		28	.9665503	.6420952	1.454955	0.870489		48	.7961771	.5810493	1.090954	0.156106	0.5366
AOC1	Bladder Cancer	100	.9463484	.7543342	1.187239	0.633647	0.227148		100	.9490646	.7579225	1.188411	0.648673	0.207577		21	.9555423	.5760021	1.58517	0.860222		29	.7557039	.4000102	1.427684	0.388145		50	1.016676	.7816856	1.32231	0.901848	0.6985
AOC3	Bladder Cancer	101	1.054283	.8483943	1.310137	0.633469	0.227385		101	1.021291	.8205175	1.271191	0.850375	0.035585		24	1.020847	.6503028	1.60253	0.928543		28	.8773392	.5815824	1.3235	0.532736		49	1.101884	.8037766	1.510556	0.546636	0.6894
APBB1IP	Bladder Cancer	99	.9211914	.741567	1.144325	0.458235	0.550202		99	.908371	.7252495	1.13773	0.402799	0.699955		22	.8796617	.5459345	1.417395	0.598334		29	.826866	.5351653	1.277563	0.391748		48	.9894812	.7241132	1.352099	0.947076	0.7890
APEX1	Bladder Cancer	100	.9654528	.7856415	1.186418	0.738115	0.11179		100	.9273932	.7502019	1.146436	0.485954	0.485472		21	.8582281	.5392521	1.365883	0.519029		29	.758677	.5040859	1.141851	0.185494		50	1.074716	.8067888	1.431619	0.622357	0.3606
APLP1	Bladder Cancer	102	.96144	.7850089	1.177524	0.703829	0.144519		102	1.036967	.843069	1.27546	0.731076	0.118126		24	.9612916	.6253093	1.477799	0.85721		29	1.179357	.8026133	1.732943	0.400823		49	.9913627	.7322857	1.342099	0.955238	0.7286
APOH	Bladder Cancer	102	.9895439	.817141	1.198321	0.914299	0.0115815		102	.985961	.8153396	1.192287	0.88405	0.0212685		23	.998851	.6691106	1.491089	0.995513		29	1.020119	.7102157	1.46525	0.91414		50	.9511871	.7217264	1.253601	0.722366	0.9510
APOM	Bladder Cancer	101	.9505027	.7813311	1.156303	0.611696	0.257713		101	.9492159	.7785605	1.157278	0.606258	0.26566		24	.9662749	.6381832	1.46304	0.871232		28	.892081	.6218894	1.279662	0.535017		49	.9695103	.7272138	1.292536	0.832857	0.9326
APP	Bladder Cancer	102	1.051378	.8648374	1.278153	0.615133	0.252768		102	1.029718	.8457744	1.253667	0.770537	0.0850728		23	1.092939	.7236553	1.650669	0.672693		29	1.151166	.7960392	1.664722	0.454475		50	.9372054	.7063105	1.243581	0.65315	0.6516
APRT	Bladder Cancer	99	1.036506	.8458833	1.270085	0.7295	0.119572		99	1.029992	.8407778	1.261788	0.775381	0.0814206		21	1.308212	.8272338	2.068845	0.250604		29	.6697489	.4834097	.9279161	0.0159654		49	1.254789	.9267268	1.698985	0.142149	0.0097
AREG	Bladder Cancer	99	1.145553	.9174343	1.430392	0.230384	1.43849		99	1.089562	.8662544	1.370435	0.463553	0.537303		22	.8194035	.4703295	1.427557	0.481924		29	1.131398	.7663353	1.670368	0.534548		48	1.154897	.8341932	1.598895	0.385571	0.5577
ARG1	Bladder Cancer	98	.9248627	.7527876	1.136271	0.457078	0.55304		98	.9252173	.7526468	1.137356	0.460532	0.544602		21	.9030739	.5803817	1.405183	0.651298		28	.7391702	.504405	1.083202	0.121127		49	1.079954	.8024559	1.453413	0.611731	0.3046
ARHGAP1	Bladder Cancer	96	.9852903	.8038142	1.207738	0.886545	0.0203568		96	1.002893	.8174184	1.230453	0.977909	0.000766746		21	1.308512	.8563385	1.999448	0.21386		28	.6659965	.4572686	.9700018	0.0341139		47	1.129876	.8423499	1.515546	0.415096	0.0351
ARHGAP25	Bladder Cancer	96	1.003684	.8213089	1.226557	0.971327	0.00129193		96	1.00123	.8189049	1.224149	0.990436	0.000143695		21	1.008701	.6582233	1.545795	0.968269		28	.9945058	.680891	1.45257	0.977261		47	1.009165	.7561493	1.346844	0.9506	0.9980
ARHGEF12	Bladder Cancer	100	.9449078	.7757266	1.150986	0.573454	0.316937		100	.9352959	.766934	1.140618	0.508861	0.436408		22	.9390594	.619497	1.423465	0.767031		29	.9911843	.6816771	1.441219	0.963022		49	.9075968	.682439	1.207041	0.505111	0.9349
ARID4B	Bladder Cancer	100	.839665	.6237351	1.130347	0.249259	1.32745		100	.8332488	.6165934	1.126031	0.235083	1.40984		23	.9992047	.6616037	1.509076	0.996982		28	.669085	.3291165	1.360231	0.266965		49	.8092037	.5143626	1.273053	0.359813	0.5896
ARNT	Bladder Cancer	100	.9979514	.8095967	1.230127	0.984669	0.000369254		100	1.005172	.8125951	1.243387	0.962085	0.00225981		21	1.112809	.8067609	1.534958	0.514797		29	.9163383	.5700725	1.472928	0.718252		50	1.000975	.7391563	1.355533	0.994975	0.7834
ARSA	Bladder Cancer	102	.9362469	.7627355	1.14923	0.528743	0.396807		102	.9051145	.7338771	1.116307	0.351491	0.868067		23	1.095456	.7259635	1.653009	0.664054		29	1.004953	.6897571	1.464183	0.979472		50	.7567555	.5511573	1.039048	0.0848624	0.3092
ARSB	Bladder Cancer	99	.9496785	.7746072	1.164318	0.619452	0.246639		99	.9305021	.757285	1.14334	0.493104	0.469747		22	.9054298	.582522	1.407334	0.658862		29	1.011133	.6978515	1.465054	0.953336		48	.8969894	.665561	1.20889	0.475222	0.8758
ART3	Bladder Cancer	101	.9961374	.8065553	1.230281	0.971338	0.00129094		101	1.034831	.835113	1.282313	0.754314	0.0979418		24	.9757201	.6217666	1.531169	0.91486		28	1.330381	.9183228	1.927333	0.13119		49	.8999759	.6559887	1.234711	0.513633	0.2759
ARTN	Bladder Cancer	100	1.023018	.8533587	1.226407	0.805704	0.0605024		100	1.019038	.8508521	1.22047	0.83763	0.0419948		21	.6595884	.3041469	1.430417	0.292054		29	1.078186	.818597	1.420095	0.592187		50	1.055131	.8437206	1.319515	0.638067	0.4938
ASAH2	Bladder Cancer	99	.9452736	.7787963	1.147338	0.56908	0.324225		99	.9472295	.778042	1.153207	0.589175	0.291634		21	1.153248	.7106914	1.871389	0.563757		29	.9175138	.6460686	1.303007	0.630492		49	.9031943	.6922493	1.178419	0.453108	0.6742
ASGR1	Bladder Cancer	99	1.061027	.8631382	1.304286	0.573797	0.316371		99	.9882459	.7927769	1.23191	0.916256	0.0110566		21	1.048934	.6560553	1.677089	0.841848		29	1.097985	.7404994	1.628052	0.641851		49	.8912801	.6407031	1.239857	0.494355	0.7003
ATF2	Bladder Cancer	100	.7155114	.4863278	1.052698	0.0892682	2.88752		100	.7152526	.4871814	1.050094	0.0871775	2.92574		23	.4729403	.1536442	1.455782	0.191789		28	.9496087	.6152939	1.465571	0.81535		49	.6129296	.3201167	1.173581	0.139673	0.3540
ATG4A	Bladder Cancer	96	.869587	.7027489	1.076034	0.198546	1.65304		96	.8567	.6923622	1.060045	0.154635	2.02592		21	.9703078	.6280928	1.498978	0.891953		28	.5638254	.370667	.8576406	0.00741589		47	1.025799	.7632535	1.378656	0.865899	0.0626
ATOX1	Bladder Cancer	100	.9279269	.7597354	1.133353	0.46349	0.537453		100	.8960181	.7327106	1.095724	0.284845	1.14383		22	1.253911	.8074366	1.947265	0.313676		28	.7229174	.4953948	1.054936	0.0924482		50	.8576029	.6454577	1.139475	0.289392	0.1691
ATP5IF1	Bladder Cancer	101	.9305613	.7652325	1.131609	0.470847	0.519987		101	.9230665	.7580405	1.124019	0.42568	0.634581		24	1.038778	.6931709	1.556701	0.853752		27	.7813445	.5307872	1.150177	0.211034		50	.9470506	.7167492	1.251351	0.70195	0.5847
ATP5PO	Bladder Cancer	100	1.006015	.81434	1.242805	0.955655	0.00309211		100	1.013415	.8233254	1.247392	0.899946	0.0158081		23	1.040917	.702932	1.541413	0.841323		28	.94011	.6043103	1.462505	0.784152		49	1.04235	.7856613	1.382903	0.773684	0.9214
ATP6AP2	Bladder Cancer	96	.7872348	.5984841	1.035514	0.0871828	2.92564		96	.7846005	.5944115	1.035643	0.0867684	2.93333		21	.9542305	.5867032	1.551987	0.850258		28	.6532492	.3701541	1.152856	0.141787		47	.7711124	.5166855	1.150824	0.20326	0.5998
ATP6V1D	Bladder Cancer	99	.6161161	.4335039	.8756531	0.00692766	7.29163		99	.6276005	.4424949	.8901398	0.00898456	6.82589		22	.3094814	.1379364	.694369	0.00444636		29	.4387517	.220948	.8712594	0.018587		48	.9492812	.6502178	1.385897	0.787467	0.0167
ATP6V1F	Bladder Cancer	100	.9532139	.7793967	1.165795	0.640864	0.217614		100	.9508995	.7766014	1.164317	0.626014	0.237505		23	1.061035	.7149888	1.574564	0.768629		28	.7955792	.5264782	1.202227	0.277642		49	.9847135	.737683	1.314468	0.916748	0.5862
ATXN10	Bladder Cancer	100	.9988101	.8201284	1.216421	0.990554	0.000140172		100	1.000188	.8211954	1.218196	0.998506	3.50784e-06		23	1.24765	.8447648	1.842679	0.266104		28	.9620469	.6612242	1.399728	0.839727		49	.9222433	.6916011	1.229802	0.581457	0.4549
AXIN1	Bladder Cancer	100	.9508444	.7805191	1.158338	0.616733	0.250486		100	.940224	.7707888	1.146904	0.543205	0.369632		22	.9281222	.6120545	1.407409	0.725478		29	.9485753	.6523404	1.379334	0.782257		49	.9469803	.711404	1.260566	0.708938	0.9963
AXL	Bladder Cancer	101	1.007812	.8252587	1.230748	0.939161	0.00582536		101	1.05115	.8603832	1.284215	0.625392	0.238362		24	1.18264	.7899969	1.770434	0.415143		28	1.239649	.8620915	1.78256	0.246365		49	.8904959	.663117	1.195842	0.44071	0.3111
AZU1	Bladder Cancer	100	.9179907	.7402713	1.138376	0.435727	0.60751		100	.9023162	.7252041	1.122683	0.356535	0.850061		24	.7405872	.4537147	1.208842	0.22964		28	.7261297	.4646585	1.134735	0.160013		48	1.108811	.8388912	1.465579	0.468027	0.1707
B4GALT1	Bladder Cancer	101	.9309346	.758865	1.14202	0.492489	0.471084		101	.9386965	.7643125	1.152868	0.54629	0.364005		24	.9652763	.6349085	1.467547	0.868675		27	1.178362	.79749	1.741136	0.409967		50	.805607	.5990305	1.083422	0.152738	0.3101
B4GAT1	Bladder Cancer	102	.9134821	.7457206	1.118984	0.38208	0.764		102	.9495241	.7729047	1.166503	0.62183	0.243304		23	1.039422	.671256	1.609517	0.862411		29	.9287256	.6343659	1.359675	0.703804		50	.9106957	.6777333	1.223736	0.534889	0.8825
BACH1	Bladder Cancer	100	.9518941	.7787781	1.163492	0.630237	0.23174		100	.9347365	.7631671	1.144877	0.514205	0.4255		22	.8753069	.5721591	1.339072	0.539242		29	.9326537	.6366967	1.366181	0.720367		49	.9722071	.7269995	1.30012	0.849249	0.9227
BAG3	Bladder Cancer	99	.9179137	.7603245	1.108166	0.372794	0.794331		99	.9182413	.7542457	1.117894	0.395481	0.722022		21	1.09143	.6830506	1.74397	0.71446		29	.8361807	.5939383	1.177224	0.305312		49	.9030525	.6849938	1.190527	0.469568	0.6650
BAG6	Bladder Cancer	99	.9165632	.7466737	1.125107	0.404864	0.693832		99	.9323238	.7590906	1.145091	0.504036	0.446428		21	.8448947	.5405579	1.320575	0.459508		28	.8765714	.5927139	1.296371	0.509356		50	1.003265	.751529	1.339324	0.982356	0.7674
BAIAP2	Bladder Cancer	96	1.036248	.845549	1.269956	0.731489	0.117749		96	.9914219	.8019469	1.225664	0.936547	0.0063379		21	.6631102	.3966481	1.108577	0.117154		28	.9076539	.6134618	1.342929	0.627842		47	1.200639	.9056155	1.591771	0.203764	0.1163
BAMBI	Bladder Cancer	96	1.007024	.8222751	1.233281	0.946038	0.00458105		96	1.00769	.8182998	1.240913	0.942507	0.0052011		21	1.113021	.7853557	1.577393	0.547264		28	1.014682	.6886724	1.495022	0.941241		47	.9346334	.6689478	1.305841	0.691986	0.7780
BANK1	Bladder Cancer	100	.9849407	.8098324	1.197912	0.879245	0.0230816		100	.9689433	.7953591	1.180412	0.754106	0.0981126		22	.9734038	.6422457	1.475315	0.898896		29	.9586913	.6622105	1.387911	0.823164		49	.9793726	.7366232	1.302119	0.885957	0.9960
BAX	Bladder Cancer	99	.9231914	.7532525	1.13147	0.441323	0.592839		99	.9134272	.7444361	1.12078	0.385648	0.752621		23	.9503372	.6270915	1.440206	0.810212		28	.8110571	.5433728	1.210612	0.305489		48	.9511094	.7103917	1.273395	0.736363	0.7998
BCAM	Bladder Cancer	102	.8432245	.6858635	1.03669	0.10565	2.61811		102	.8497002	.6916532	1.043862	0.120869	2.40603		23	1.043162	.6796778	1.601035	0.846699		29	.9497781	.6514734	1.384674	0.788787		50	.713997	.531635	.958913	0.0251699	0.2792
BCAN	Bladder Cancer	99	.7921	.645885	.9714152	0.0251879	5.01092		99	.8640238	.6991595	1.067764	0.176057	1.8306		21	.8550003	.5371588	1.360911	0.508892		29	.9264614	.624569	1.374277	0.704191		49	.82209	.6088926	1.109936	0.200895	0.8942
BCL2L11	Bladder Cancer	100	1.105613	.8902221	1.373119	0.363802	0.824727		100	1.07947	.8692407	1.340545	0.488971	0.478789		22	1.23656	.7640993	2.001155	0.387309		29	.9865178	.6656168	1.462129	0.946092		49	1.073101	.788363	1.46068	0.653825	0.7757
BCR	Bladder Cancer	100	.9485162	.7786938	1.155375	0.599498	0.275753		100	.9328517	.7643906	1.138439	0.49396	0.467889		22	.9632116	.6355433	1.459817	0.859757		29	.929442	.6380226	1.353968	0.703053		49	.9258567	.6954821	1.232542	0.597695	0.9875
BGN	Bladder Cancer	96	.9336558	.7581304	1.14982	0.518232	0.417411		96	.9731369	.7891908	1.199957	0.798929	0.0648891		21	.9929731	.639744	1.541235	0.97492		28	1.191898	.8155089	1.742005	0.36459		47	.8550209	.6276571	1.164746	0.320679	0.4119
BID	Bladder Cancer	100	.9340786	.7594213	1.148905	0.518484	0.416908		100	.9101615	.7367043	1.124459	0.382884	0.761423		22	.9011989	.5779708	1.405191	0.646227		29	.7873689	.5218365	1.188015	0.254676		49	.9928424	.7377174	1.336197	0.962193	0.6680
BIN2	Bladder Cancer	102	.919024	.7521937	1.122856	0.408684	0.682627		102	.919161	.7517329	1.123879	0.411288	0.675073		23	.8315472	.5450985	1.268524	0.391943		29	.9349354	.6388245	1.368301	0.729167		50	.9615438	.7212066	1.281972	0.789289	0.8536
BIRC2	Bladder Cancer	96	.956473	.7764584	1.178222	0.675713	0.174992		96	.9626371	.7816093	1.185593	0.72015	0.128349		21	.9455561	.6079578	1.470623	0.803803		28	.9665086	.6508264	1.435312	0.865924		47	.9698079	.7206176	1.305168	0.839666	0.9955
BLMH	Bladder Cancer	103	.908803	.7410966	1.11446	0.358219	0.844127		103	.9601274	.7799263	1.181964	0.701232	0.147194		24	1.02384	.6752475	1.55239	0.911665		29	.8124312	.5564807	1.186105	0.281957		50	1.015392	.7553663	1.364929	0.91939	0.6146
BLVRB	Bladder Cancer	102	.908332	.735967	1.121065	0.370505	0.801971		102	.894891	.7241694	1.10586	0.303823	1.05734		23	.8946149	.5711371	1.401302	0.626705		29	.7300531	.4868918	1.094653	0.127914		50	1.009717	.7507068	1.358092	0.949016	0.4483
BMP4	Bladder Cancer	99	1.069525	.8799675	1.299917	0.499492	0.456015		99	1.078836	.8865029	1.312896	0.448784	0.573722		21	1.000695	.6447038	1.553258	0.997528		29	1.006958	.7016904	1.445032	0.969985		49	1.154137	.8747502	1.522758	0.310727	0.7867
BMP6	Bladder Cancer	99	1.036453	.8417531	1.276187	0.735921	0.113744		99	1.028346	.8350486	1.266388	0.792464	0.0692279		21	1.209697	.7831127	1.868653	0.39087		28	.9298299	.6232439	1.387232	0.721519		50	1.011802	.7536157	1.358442	0.937782	0.6735
BOC	Bladder Cancer	99	1.051854	.8553501	1.293502	0.631841	0.229573		99	1.081388	.8783179	1.331408	0.460925	0.543648		21	1.13977	.7305682	1.77817	0.564261		28	1.257778	.8673173	1.824022	0.226529		50	.9496341	.7056224	1.278028	0.733073	0.4913
BPIFB1	Bladder Cancer	101	1.124548	.9182095	1.377256	0.256404	1.28807		101	1.034197	.835892	1.279548	0.756876	0.0958436		24	1.211847	.7817247	1.878632	0.390322		28	1.134879	.7579742	1.699202	0.538959		49	.9055071	.6680455	1.227376	0.522392	0.4870
BRK1	Bladder Cancer	100	.883571	.7196534	1.084824	0.237084	1.39785		100	.8974021	.7320032	1.100173	0.297655	1.08467		23	.8549475	.5573922	1.311348	0.472733		28	.8822462	.5999172	1.297443	0.524337		49	.9025159	.6718265	1.212419	0.495851	0.9791
BSG	Bladder Cancer	101	1.147998	.9371776	1.406243	0.182459	1.77748		101	1.099657	.8938786	1.352807	0.368819	0.807639		22	1.1025	.705284	1.723427	0.668568		29	1.128274	.7818508	1.62819	0.518976		50	1.07522	.7938746	1.456274	0.639367	0.9803
BST1	Bladder Cancer	103	1.014284	.8346576	1.232567	0.886597	0.0203382		103	1.017558	.8366148	1.237636	0.861682	0.0303573		24	.7998968	.6101446	1.048661	0.106083		29	1.050964	.7154934	1.543727	0.799967		50	1.243418	.8700917	1.776925	0.231687	0.1373
BST2	Bladder Cancer	103	.9861136	.7943803	1.224124	0.899127	0.0160692		103	.9519484	.7626222	1.188276	0.663376	0.189449		24	.7522012	.4507835	1.255163	0.275709		29	.8756298	.5663778	1.353739	0.550194		50	1.104295	.8233312	1.481139	0.507804	0.3850
BTC	Bladder Cancer	96	.9628709	.7826403	1.184606	0.720477	0.128036		96	.9495361	.7707289	1.169826	0.626652	0.236628		21	.9259985	.5896847	1.454121	0.738449		28	.9607206	.6524113	1.414727	0.839183		47	.951011	.7041552	1.284407	0.743225	0.9923
BTN2A1	Bladder Cancer	101	1.024281	.837972	1.252012	0.81482	0.0548554		101	1.003599	.8190174	1.22978	0.972362	0.00120037		24	1.139046	.757888	1.711896	0.531105		27	1.209242	.8597928	1.700719	0.274903		50	.8225992	.6073112	1.114205	0.207153	0.2057
BTN3A2	Bladder Cancer	100	.8545719	.6994779	1.044054	0.124039	2.36556		100	.8419199	.6900641	1.027193	0.089965	2.875		22	.7285467	.4871806	1.089494	0.122952		29	1.088507	.7810368	1.517018	0.616548		49	.7635566	.5772502	1.009993	0.0587193	0.1959
C19ORF12	Bladder Cancer	100	1.021462	.8364984	1.247324	0.834963	0.0434058		100	1.004573	.8167179	1.235636	0.965549	0.00186551		23	1.015442	.6532485	1.578455	0.945715		28	1.035885	.7134507	1.504038	0.852989		49	.981119	.7228245	1.331713	0.902677	0.9747
C1QA	Bladder Cancer	101	.9837941	.8014651	1.207602	0.875852	0.0244077		101	1.020326	.8312416	1.252422	0.84741	0.037027		22	1.13135	.7475789	1.71213	0.559358		29	1.106886	.7718946	1.587259	0.580829		50	.9283261	.6907402	1.247632	0.621949	0.6623
C1QTNF1	Bladder Cancer	101	.9326181	.7597159	1.144871	0.504906	0.444609		101	.901476	.7332171	1.108347	0.325103	0.968306		24	.9104418	.5938671	1.395774	0.666913		28	.9244619	.6231334	1.371504	0.696337		49	.8814661	.658198	1.180469	0.397198	0.9802
C2	Bladder Cancer	101	.9389212	.8073316	1.091959	0.413325	0.669217		101	.9234194	.7979332	1.06864	0.285017	1.14301		24	.9356609	.6550455	1.336489	0.714689		28	.9109919	.7263373	1.142591	0.419898		49	.9126433	.7292538	1.142151	0.424481	0.9916
C2CD2L	Bladder Cancer	100	.8094667	.6382005	1.026694	0.0813742	3.03724		100	.8103276	.6384717	1.028442	0.0837443	2.99069		23	.9515599	.6089837	1.486848	0.827392		28	.9894188	.6631428	1.476227	0.958444		49	.6531383	.4569985	.9334597	0.0193933	0.2431
C4BPB	Bladder Cancer	100	.9525552	.767011	1.182984	0.660125	0.193371		100	.9666915	.7799617	1.198126	0.757061	0.0956927		22	1.062435	.6787619	1.662981	0.791062		28	.9006434	.5963124	1.360291	0.618904		50	.9768924	.7199686	1.325501	0.880645	0.8679
CA1	Bladder Cancer	99	.933308	.7539599	1.155318	0.526131	0.401859		99	.9277832	.7491805	1.148964	0.492023	0.4721		24	.8420532	.543301	1.305084	0.441918		28	.8394719	.5697478	1.236886	0.376224		47	1.050396	.7673753	1.437799	0.758881	0.5936
CA11	Bladder Cancer	96	.9711761	.7771576	1.213632	0.797014	0.0661591		96	.9735632	.7812887	1.213156	0.811359	0.0569648		21	1.096147	.7535839	1.594432	0.631107		28	1.130895	.8384868	1.525274	0.420309		47	.7484716	.4905202	1.142073	0.179013	0.2646
CA12	Bladder Cancer	99	.8789995	.7119614	1.085228	0.230387	1.43847		99	.8867901	.7191199	1.093554	0.261184	1.26247		22	.9582612	.6122088	1.49992	0.852049		29	.9929381	.6872196	1.434659	0.969892		48	.77852	.5721044	1.05941	0.111206	0.5599
CA13	Bladder Cancer	100	.9276365	.764174	1.126065	0.447558	0.576829		100	.9283578	.764369	1.127529	0.453487	0.561921		23	1.121609	.7387047	1.702989	0.590159		28	.8287589	.575205	1.194081	0.313444		49	.9067481	.6890113	1.193293	0.484753	0.5527
CA14	Bladder Cancer	100	.9061657	.7353357	1.116682	0.355232	0.85468		100	.9529508	.7650474	1.187005	0.667144	0.184961		21	1.251445	.7828566	2.000512	0.348686		29	1.153568	.7761431	1.714527	0.479832		50	.7527753	.5515689	1.02738	0.0734968	0.1110
CA2	Bladder Cancer	101	.8847922	.7162328	1.093021	0.256326	1.28849		101	.8685757	.7018605	1.074891	0.195046	1.67909		22	.9604602	.614037	1.502326	0.859705		29	.7067888	.4754574	1.050673	0.0862372		50	.9508705	.700853	1.290078	0.746206	0.4570
CA3	Bladder Cancer	103	.8829072	.712999	1.093305	0.253467	1.30409		103	.881272	.7115519	1.091474	0.246863	1.34097		24	.8493095	.5446839	1.324303	0.471127		29	.8321838	.5573471	1.242547	0.369089		50	.9321161	.6848893	1.268585	0.654838	0.8905
CA4	Bladder Cancer	103	1.105517	.9095252	1.343743	0.313692	1.01507		103	1.035813	.8476023	1.265816	0.730914	0.118274		24	1.132565	.7424636	1.727631	0.563399		29	1.647072	1.136684	2.386631	0.00836434		50	.7616965	.5756399	1.00789	0.0567845	0.0045
CA5A	Bladder Cancer	99	.8199243	.6551683	1.026112	0.0827862	3.00934		99	.7932823	.629079	1.000346	0.0503429	3.83		21	.7891709	.4765416	1.306897	0.357581		28	.7575	.4878044	1.176304	0.216147		50	.8199015	.592288	1.134986	0.23138	0.9600
CA6	Bladder Cancer	100	.9007772	.7280469	1.114488	0.33603	0.925519		100	.9672845	.7768682	1.204373	0.766172	0.0884385		23	1.133589	.7180773	1.789535	0.590389		29	.9313865	.6169698	1.406034	0.735163		48	.896713	.6532151	1.230979	0.500048	0.7022
CA9	Bladder Cancer	100	1.24491	1.040489	1.489493	0.0166812	5.72961		100	1.230017	1.025591	1.475191	0.0255856	4.98381		21	1.044571	.6748437	1.61686	0.844902		29	1.214719	.8780997	1.680382	0.240067		50	1.305267	1.01455	1.679287	0.0382344	0.6851
CALB1	Bladder Cancer	99	.9632695	.789572	1.175179	0.712229	0.136061		99	.9816713	.8031667	1.199849	0.856637	0.0326369		22	1.135471	.7386049	1.74558	0.562565		29	1.100435	.7636291	1.585793	0.607682		48	.8644658	.6596484	1.132878	0.291122	0.4353
CALB2	Bladder Cancer	100	.873111	.679011	1.122696	0.290156	1.1189		100	.8584105	.6606806	1.115318	0.253067	1.30629		23	.696745	.3884358	1.249765	0.225484		28	1.079403	.8493421	1.37178	0.532125		49	.7313639	.4920235	1.087129	0.12189	0.1476
CALCA	Bladder Cancer	99	.9234685	.731177	1.166331	0.503904	0.446705		99	.8792303	.6932943	1.115033	0.288349	1.12732		21	.7219295	.4106337	1.269214	0.257704		29	.7370181	.4699477	1.155864	0.183826		49	1.03538	.7510859	1.427281	0.831884	0.3581
CALCOCO1	Bladder Cancer	100	.9714628	.7955263	1.186309	0.776401	0.0806633		100	.9674813	.7912584	1.182951	0.747265	0.103844		21	.9050031	.5904512	1.387127	0.646872		29	1.036225	.7089107	1.514665	0.854229		50	.9654291	.7245019	1.286475	0.81018	0.8965
CAMKK1	Bladder Cancer	96	.9798696	.7976526	1.203713	0.846395	0.0375277		96	.9725763	.7897826	1.197677	0.793491	0.0685291		21	1.010749	.6666509	1.532457	0.959842		28	.9702735	.6615475	1.423074	0.87727		47	.9586484	.7063069	1.301144	0.786423	0.9796
CANT1	Bladder Cancer	102	1.017652	.8315845	1.245352	0.86513	0.0288481		102	.9970456	.8138702	1.221448	0.97721	0.000816098		24	1.099955	.7219473	1.675886	0.657441		29	1.098075	.7510101	1.605528	0.629317		49	.8902052	.6642893	1.192952	0.43616	0.5971
CAPG	Bladder Cancer	100	1.011932	.8256055	1.24031	0.909047	0.013051		100	.9581699	.7782989	1.179611	0.68709	0.162254		21	.7504939	.4781632	1.177926	0.212044		29	1.006754	.6900137	1.468888	0.972142		50	1.036989	.7686185	1.399065	0.812108	0.4815
CARHSP1	Bladder Cancer	100	.9114738	.738098	1.125575	0.3892	0.74144		100	.9030506	.7300346	1.117071	0.34735	0.883115		23	.8302209	.5259085	1.310621	0.424439		28	.696917	.4581806	1.060048	0.0915169		49	1.074926	.8031522	1.438663	0.627065	0.2272
CASP1	Bladder Cancer	100	.9529528	.7750451	1.171698	0.647622	0.208912		100	.9397024	.7635949	1.156425	0.556956	0.345003		23	.8721176	.5548275	1.370857	0.553197		28	.6713342	.4193653	1.074695	0.0969352		49	1.122731	.8716863	1.446075	0.36999	0.1464
CASP10	Bladder Cancer	100	.9993157	.8201846	1.21757	0.994581	4.61285e-05		100	.9926022	.8138706	1.210585	0.941563	0.00537375		23	1.024323	.6881958	1.52462	0.905726		28	.7843926	.5168728	1.190373	0.253827		49	1.105668	.838419	1.458104	0.476741	0.4022
CASP2	Bladder Cancer	100	.9218114	.7515087	1.130707	0.434674	0.610301		100	.9138382	.7440349	1.122394	0.3903	0.738008		22	.8470137	.5443964	1.317849	0.461609		29	.9728306	.6642817	1.424696	0.887465		49	.9148882	.6820715	1.227174	0.552724	0.8975
CASP3	Bladder Cancer	103	1.038877	.8543496	1.26326	0.702264	0.146127		103	1.03531	.8507095	1.259967	0.729103	0.119937		24	1.086812	.7267931	1.625168	0.685097		29	.9875918	.6783198	1.437873	0.948059		50	1.036726	.782185	1.374102	0.801876	0.9434
CASP8	Bladder Cancer	100	.9906274	.8087966	1.213337	0.927483	0.00828326		100	1.000144	.8164129	1.225224	0.998889	1.93971e-06		21	.8888481	.5677986	1.391428	0.606337		29	.8192113	.5482103	1.224178	0.330547		50	1.171889	.8906463	1.541941	0.257275	0.2889
CBLIF	Bladder Cancer	102	1.318848	1.087508	1.5994	0.00491647	7.90991		102	1.286874	1.059907	1.562444	0.0108448	6.49057		24	1.265895	.8382245	1.911768	0.2623		29	1.183569	.8246034	1.698798	0.360698		49	1.383616	1.047408	1.827743	0.0222501	0.7918
CBLN4	Bladder Cancer	100	1.010929	.8345289	1.224615	0.91154	0.0123424		100	1.030006	.8495145	1.248845	0.763587	0.090465		21	1.115733	.7430886	1.675253	0.597443		29	.9891865	.6855013	1.427408	0.953664		50	1.030105	.7854238	1.351011	0.830264	0.9091
CC2D1A	Bladder Cancer	99	.8934064	.7248413	1.101172	0.290713	1.11632		99	.8781241	.7103699	1.085494	0.229538	1.44372		21	.8577789	.5472327	1.344555	0.503525		29	.7446869	.4923441	1.126364	0.162616		49	.9740904	.7253811	1.308074	0.861452	0.5789
CCDC80	Bladder Cancer	102	1.038669	.8417195	1.281702	0.723575	0.125093		102	.9811314	.7915914	1.216055	0.861924	0.0302501		24	.9086144	.575144	1.435432	0.681262		29	1.153296	.8118526	1.638343	0.425876		49	.8906577	.6442714	1.231269	0.483414	0.5311
CCL11	Bladder Cancer	101	1.127204	.9114537	1.394024	0.269315	1.22023		101	1.057152	.8499728	1.31483	0.617505	0.24939		22	1.070436	.6682938	1.714566	0.777034		29	1.209183	.8102378	1.80456	0.352451		50	.9656252	.7108065	1.311795	0.822934	0.6804
CCL13	Bladder Cancer	101	1.010078	.8264108	1.234563	0.921991	0.00958942		101	.9927174	.8104674	1.21595	0.943694	0.00498837		22	1.094433	.7147778	1.675743	0.678035		29	1.224631	.8519514	1.760336	0.273724		50	.8260906	.6142656	1.110962	0.20628	0.2271
CCL14	Bladder Cancer	101	.9165107	.7450263	1.127466	0.409453	0.680389		101	.9033567	.7332225	1.112968	0.339752	0.911367		24	.8984188	.5834664	1.383381	0.626692		28	1.030717	.704952	1.50702	0.875958		49	.8300939	.6109623	1.12782	0.233741	0.6852
CCL15	Bladder Cancer	103	1.264702	1.049716	1.523719	0.0134975	6.10271		103	1.240403	1.026541	1.49882	0.0256638	4.97853		24	1.410677	.9738612	2.043422	0.0687787		29	.9242405	.6158999	1.386947	0.703626		50	1.344824	1.032415	1.751767	0.028058	0.2432
CCL16	Bladder Cancer	103	.9793793	.7939019	1.208189	0.845779	0.0378328		103	.9423618	.7631588	1.163645	0.58119	0.304315		24	1.000762	.6463367	1.54954	0.997276		29	.9874916	.6634384	1.469827	0.95054		50	.8892031	.6582634	1.201164	0.44406	0.8742
CCL17	Bladder Cancer	100	.9935826	.8153781	1.210734	0.9491	0.0040752		100	.9469986	.7748671	1.157368	0.594682	0.283091		24	1.176769	.7846965	1.76474	0.43112		26	.8157011	.552605	1.204058	0.305219		50	.9102791	.6848085	1.209985	0.517403	0.4192
CCL18	Bladder Cancer	101	.9448432	.7607072	1.173551	0.607958	0.263159		101	.926059	.7419061	1.155921	0.497096	0.461131		24	1.187451	.8233446	1.712576	0.357794		28	.7338946	.4648678	1.158612	0.18417		49	.8865426	.6421631	1.223922	0.464225	0.2442
CCL19	Bladder Cancer	103	.9295517	.7501984	1.151784	0.504177	0.446132		103	.8951015	.7177076	1.116341	0.32543	0.966997		24	.6400342	.3507114	1.168037	0.145975		29	.8575352	.5547575	1.325564	0.48916		50	1.00349	.7639755	1.318096	0.980022	0.3906
CCL2	Bladder Cancer	99	.8564925	.6929473	1.058637	0.151889	2.05317		99	.8385582	.6774424	1.037992	0.105786	2.61607		21	.9740449	.6203555	1.529387	0.909044		29	.7402912	.496242	1.104363	0.140607		49	.8453742	.6247956	1.143826	0.276209	0.6707
CCL20	Bladder Cancer	101	1.106064	.91864	1.331728	0.28726	1.13242		101	1.068241	.8769283	1.30129	0.512065	0.429846		22	1.157602	.7730864	1.733368	0.47739		29	1.219891	.8801581	1.690759	0.232687		50	.9306641	.6838479	1.266562	0.647656	0.4620
CCL21	Bladder Cancer	101	.9915804	.8072277	1.218035	0.935787	0.00649084		101	.9272628	.7462198	1.152229	0.495614	0.464316		24	.752464	.471532	1.200771	0.232995		27	.9397272	.6226599	1.41825	0.767208		50	.9952509	.739819	1.338874	0.974904	0.6098
CCL22	Bladder Cancer	100	1.099057	.901618	1.339731	0.349846	0.874014		100	1.013631	.8239231	1.247019	0.898104	0.0163986		24	1.484254	1.066219	2.06619	0.0192906		26	.7733002	.5147316	1.161757	0.215725		50	.9268973	.6860523	1.252293	0.620962	0.0297
CCL23	Bladder Cancer	101	.9694968	.787656	1.193318	0.770054	0.0854415		101	.9569355	.7772181	1.178209	0.678318	0.172026		24	.851371	.5569634	1.301401	0.457365		27	1.168073	.7867633	1.734186	0.441		50	.9058761	.6696697	1.225397	0.521329	0.4977
CCL24	Bladder Cancer	100	.8763117	.7147982	1.07432	0.20399	1.61358		100	.8618446	.7025444	1.057266	0.153894	2.03322		24	.8748556	.5769954	1.326479	0.528979		26	.8102396	.5446974	1.205235	0.298993		50	.8649449	.6471528	1.156032	0.326936	0.9572
CCL25	Bladder Cancer	101	1.202075	.9820723	1.471362	0.074333	3.18465		101	1.17941	.9631687	1.4442	0.110305	2.54984		22	1.146382	.7392912	1.777636	0.541619		29	1.216088	.8389906	1.762676	0.301603		50	1.153237	.8650038	1.537515	0.33123	0.9706
CCL26	Bladder Cancer	100	1.040892	.8618895	1.257072	0.677215	0.173277		100	1.0168	.8392872	1.231857	0.864858	0.0289659		22	1.087232	.7529793	1.569862	0.655435		29	1.025124	.7233086	1.452878	0.889088		49	.9792338	.7331588	1.307901	0.886988	0.9080
CCL27	Bladder Cancer	102	1.000492	.8122492	1.232361	0.996308	2.14093e-05		102	.9795401	.7955169	1.206133	0.845623	0.0379104		24	.8394756	.5520261	1.276605	0.413276		29	.8557471	.582951	1.2562	0.426392		49	1.139229	.8384543	1.5479	0.404603	0.3823
CCL28	Bladder Cancer	100	.9619965	.7835992	1.181008	0.711216	0.137066		100	.9532149	.7750296	1.172367	0.649965	0.205945		22	.8961087	.5664439	1.417635	0.639268		29	.8645063	.5807529	1.286901	0.473192		49	1.029469	.7716694	1.373394	0.843448	0.7501
CCL3	Bladder Cancer	100	1.012811	.8112679	1.264425	0.910469	0.0126443		100	.9828123	.774354	1.247388	0.886653	0.0203177		22	1.058934	.6927422	1.618698	0.791414		29	.8440322	.5181821	1.374788	0.495735		49	1.018582	.7245138	1.432006	0.915642	0.7658
CCL4	Bladder Cancer	101	1.109111	.9361342	1.31405	0.231275	1.433		101	1.096983	.9213814	1.306052	0.298343	1.08159		24	1.069143	.7410409	1.542514	0.72073		27	1.088375	.8006002	1.479589	0.588843		50	1.098999	.8481104	1.424105	0.475249	0.9928
CCL5	Bladder Cancer	101	1.054169	.8645	1.285451	0.602192	0.271702		101	1.026112	.8392887	1.254521	0.801523	0.0631903		24	1.189517	.788913	1.793545	0.407489		28	1.005835	.6813145	1.484929	0.976647		49	.9624057	.723904	1.279486	0.791988	0.7041
CCL7	Bladder Cancer	100	1.013744	.8232013	1.248391	0.897753	0.0165125		100	.954362	.7640452	1.192085	0.680607	0.169444		22	.8222989	.4943031	1.367937	0.451183		29	.9495754	.6324702	1.425669	0.802942		49	1.007974	.738988	1.374869	0.960004	0.7992
CCL8	Bladder Cancer	100	.9666091	.791853	1.179933	0.738543	0.111411		100	.9412702	.769977	1.15067	0.554811	0.348769		21	1.030727	.6637402	1.600622	0.892794		29	.9828871	.6771155	1.426739	0.927664		50	.8909379	.671909	1.181366	0.422447	0.8354
CCN1	Bladder Cancer	99	1.096854	.8845753	1.360074	0.399575	0.709604		99	1.073049	.8649432	1.331226	0.521555	0.410817		22	1.292919	.8147577	2.051701	0.275529		29	.9012525	.6140143	1.322862	0.595425		48	1.097657	.8012184	1.503772	0.561827	0.4871
CCN2	Bladder Cancer	100	.9583773	.7816813	1.175015	0.682635	0.167175		100	.9487156	.7723287	1.165386	0.615928	0.251633		24	1.010611	.668441	1.527936	0.960084		26	.9203448	.6091104	1.390609	0.69346		50	.9306634	.6956083	1.245147	0.628531	0.9384
CCN3	Bladder Cancer	103	.9141835	.7328529	1.140381	0.426371	0.632687		103	.8930245	.7123237	1.119565	0.326665	0.962074		24	.9012681	.5644925	1.438963	0.663225		29	1.134976	.7634615	1.687276	0.53141		50	.7500453	.5365532	1.048485	0.0923885	0.2940
CCN4	Bladder Cancer	100	.9703726	.7849766	1.199556	0.781002	0.0772915		100	.9438741	.7602178	1.171899	0.60084	0.27373		21	.8237767	.5096256	1.331582	0.42883		29	1.296356	.8968102	1.873907	0.167389		50	.7997364	.5783445	1.105878	0.176574	0.1252
CCN5	Bladder Cancer	102	1.096238	.8785233	1.367907	0.415974	0.661663		102	1.091779	.8708168	1.368808	0.446618	0.57922		23	1.477112	.9364838	2.329843	0.0934005		29	1.165652	.7709787	1.762364	0.467372		50	.9053246	.6492612	1.262377	0.557632	0.2230
CCS	Bladder Cancer	99	.9020736	.732335	1.111154	0.332554	0.938927		99	.8868882	.7185179	1.094713	0.263777	1.24882		21	.917139	.5827621	1.443374	0.708522		29	.6404319	.4360426	.9406261	0.0230832		49	1.07466	.8017153	1.440528	0.630057	0.1097
CCT5	Bladder Cancer	96	.9421761	.7585933	1.170187	0.590123	0.290152		96	.9325191	.7499794	1.159488	0.529619	0.395123		21	1.305264	.9697218	1.756911	0.0788892		28	.6524031	.3999157	1.064299	0.0871916		47	.8667225	.6215002	1.208701	0.399263	0.0347
CD109	Bladder Cancer	102	.9565165	.7829718	1.168527	0.663392	0.18943		102	.9764935	.7993987	1.192821	0.815774	0.0542814		23	.968478	.6354926	1.475941	0.881555		29	.7955202	.5447941	1.161636	0.236297		50	1.104366	.8280371	1.47291	0.499258	0.4007
CD14	Bladder Cancer	100	1.202258	.9885688	1.462137	0.065064	3.40336		100	1.145405	.9362173	1.401333	0.18703	1.74086		24	1.103118	.7228631	1.683402	0.64905		28	1.249616	.8638115	1.807733	0.236869		48	1.095556	.8169788	1.469123	0.542103	0.8474
CD160	Bladder Cancer	101	1.035695	.8526447	1.258044	0.723747	0.124931		101	1.05662	.8699721	1.283312	0.578648	0.308425		22	.7744371	.5023852	1.193811	0.246999		29	1.333804	.9643593	1.844782	0.0817451		50	1.036774	.7831017	1.372619	0.800851	0.1377
CD163	Bladder Cancer	101	1.12899	.9266232	1.375553	0.228665	1.44915		101	1.136948	.9291902	1.391159	0.212533	1.55409		24	.9965239	.6534673	1.519678	0.987096		28	1.184244	.8103437	1.730666	0.382344		49	1.181045	.8838691	1.578136	0.260501	0.7845
CD164	Bladder Cancer	102	.9199425	.7368494	1.148531	0.461159	0.543081		102	.9249069	.7400027	1.156013	0.49273	0.47056		23	.8627796	.5309188	1.402076	0.55132		29	.9444122	.6317209	1.41188	0.780425		50	.9329388	.6790644	1.281726	0.6684	0.9556
CD177	Bladder Cancer	101	1.078335	.8871283	1.310752	0.448859	0.573532		101	1.079849	.8897071	1.310626	0.436934	0.60432		22	.6577795	.457088	.9465877	0.0240998		29	1.171187	.8163793	1.680198	0.390798		50	1.340992	1.004692	1.789862	0.0463993	0.0089
CD1C	Bladder Cancer	100	1.025776	.8366586	1.257641	0.80664	0.059909		100	.9873494	.8047398	1.211396	0.902887	0.0148878		22	1.131682	.7308867	1.752261	0.579191		28	.8696862	.5988105	1.263094	0.46338		50	.9996834	.7481629	1.335761	0.998291	0.6620
CD200	Bladder Cancer	100	.9178584	.7449385	1.130918	0.420942	0.647685		100	.9692102	.7847845	1.196976	0.77151	0.0843324		22	1.04602	.669794	1.633573	0.843187		29	1.11323	.7680297	1.613585	0.571134		49	.857057	.6299567	1.166027	0.326077	0.5328
CD200R1	Bladder Cancer	100	.9105983	.7453635	1.112463	0.359282	0.8404		100	.9211775	.7541069	1.125262	0.421332	0.646598		22	1.014517	.6692838	1.53783	0.945857		29	.8777761	.6007265	1.282598	0.500491		49	.9106471	.6823555	1.215317	0.525003	0.8720
CD207	Bladder Cancer	96	.9206724	.7512896	1.128244	0.425587	0.634836		96	.8765949	.7134169	1.077096	0.210108	1.57069		20	.9516811	.6063538	1.493677	0.829503		29	.7771126	.5396022	1.119165	0.175414		47	.915897	.6791935	1.235093	0.5647	0.7300
CD209	Bladder Cancer	102	.9100282	.7443567	1.112573	0.357817	0.84554		102	.9126271	.747001	1.114976	0.370888	0.800686		23	.7948688	.5206263	1.21357	0.287608		29	1.303212	.9043487	1.877994	0.155422		50	.7819326	.5835687	1.047723	0.0994159	0.0768
CD22	Bladder Cancer	101	1.031943	.8445911	1.260854	0.758383	0.094621		101	1.025552	.8359997	1.258084	0.808789	0.0585584		22	1.106834	.7138844	1.716078	0.65008		29	1.201282	.8409211	1.716069	0.31354		50	.8953569	.6633075	1.208586	0.470187	0.4370
CD244	Bladder Cancer	101	.9363408	.7684485	1.140915	0.514143	0.425626		101	.9658656	.7915739	1.178534	0.732305	0.117006		22	.9879022	.6448745	1.513397	0.955397		29	1.02692	.7059022	1.493926	0.88953		50	.9279972	.69654	1.236367	0.609708	0.9106
CD27	Bladder Cancer	100	1.108569	.9073124	1.354467	0.313282	1.01679		100	1.068203	.8703609	1.311016	0.52782	0.398588		22	.9182365	.5810373	1.451126	0.714872		28	1.364642	.9813095	1.897718	0.0646279		50	.9485769	.7017432	1.282233	0.731367	0.2093
CD274	Bladder Cancer	99	1.037997	.8467521	1.272436	0.719647	0.128831		99	1.013364	.8238156	1.246525	0.900011	0.0157873		21	.9838716	.6265619	1.544944	0.943697		29	.9959301	.6814302	1.455581	0.983195		49	1.03745	.7724917	1.393288	0.806956	0.9759
CD276	Bladder Cancer	100	1.008368	.8151458	1.247392	0.938797	0.00589554		100	1.013953	.8197843	1.254112	0.898336	0.0163235		24	1.331815	.8565453	2.070796	0.203241		26	1.245683	.8120545	1.910864	0.314265		50	.7962806	.601263	1.054551	0.111975	0.0762
CD28	Bladder Cancer	96	1.013532	.8240446	1.246591	0.898716	0.0162012		96	1.013187	.8219298	1.248948	0.902314	0.0150647		21	1.136575	.7565301	1.707537	0.5376		28	1.033719	.7031614	1.519672	0.866047		47	.9401169	.6900181	1.280865	0.695561	0.7629
CD2AP	Bladder Cancer	102	.9428662	.7710964	1.152899	0.566409	0.328728		102	.9308371	.7603708	1.13952	0.487398	0.482265		24	.9106078	.6042109	1.372379	0.654554		29	.9595783	.6570421	1.401418	0.830919		49	.9323881	.6944572	1.251837	0.641416	0.9830
CD300C	Bladder Cancer	103	1.128328	.9291257	1.370239	0.223134	1.4841		103	1.096711	.9003659	1.335873	0.35904	0.84125		24	.8118854	.5327939	1.237172	0.332211		29	1.589865	1.143787	2.209912	0.00578786		50	.9811222	.7320368	1.314962	0.89851	0.0251
CD300E	Bladder Cancer	100	1.021168	.8298849	1.256539	0.843096	0.0391781		100	1.00061	.807627	1.239706	0.995551	3.10858e-05		21	1.07629	.6768444	1.711473	0.756055		29	1.035414	.7042655	1.522269	0.859523		50	.9408206	.6893824	1.283966	0.700607	0.8715
CD300LF	Bladder Cancer	100	1.163563	.9301552	1.455542	0.184795	1.75863		100	1.125887	.9006847	1.407397	0.297722	1.08437		21	1.158308	.7102523	1.889014	0.555917		29	1.211261	.7966429	1.84167	0.369976		50	1.055041	.774389	1.437406	0.734185	0.8626
CD300LG	Bladder Cancer	102	.910845	.7396309	1.121693	0.379402	0.77264		102	.9420991	.7639851	1.161738	0.576955	0.311183		23	.833923	.5341658	1.301895	0.424219		29	1.155699	.7914758	1.687532	0.453737		50	.8725998	.6464023	1.177951	0.373374	0.4366
CD302	Bladder Cancer	99	1.128277	.9199091	1.383842	0.246624	1.34233		99	1.098496	.8890738	1.357248	0.384034	0.757748		22	1.171308	.7572327	1.81181	0.477412		29	1.104685	.7516393	1.623557	0.612319		48	1.066812	.784629	1.450478	0.679897	0.9427
CD33	Bladder Cancer	100	.9630139	.7925298	1.170171	0.704602	0.143729		100	.9585341	.7884047	1.165376	0.670977	0.180461		22	.9682236	.6358628	1.474307	0.880353		28	.8999302	.6226759	1.300636	0.574717		50	.9713446	.736488	1.281094	0.836888	0.9438
CD34	Bladder Cancer	103	1.02697	.8424194	1.251951	0.792307	0.0693356		103	1.041723	.8532958	1.271759	0.688028	0.161228		24	1.254543	.8371042	1.880146	0.271949		29	.8993563	.6143624	1.316555	0.585377		50	1.040349	.7801539	1.387323	0.78765	0.5015
CD38	Bladder Cancer	99	1.092215	.8640946	1.380559	0.460554	0.544548		99	1.10454	.8701118	1.402128	0.413997	0.667293		22	.8529511	.5051914	1.440099	0.551718		29	1.342105	.8792919	2.04852	0.172647		48	1.093072	.7722035	1.547269	0.615715	0.4161
CD4	Bladder Cancer	100	1.048759	.8673209	1.268152	0.623272	0.241295		100	1.007593	.821543	1.235777	0.942103	0.00527467		22	.8428176	.5221825	1.360332	0.483862		29	1.116709	.8441382	1.477293	0.439421		49	.9982516	.7439205	1.339533	0.990695	0.5967
CD40	Bladder Cancer	100	.9593953	.7817259	1.177445	0.691586	0.157374		100	.9446104	.7676409	1.162378	0.590325	0.289837		24	.9637201	.6370932	1.457803	0.861081		26	.8768497	.5755775	1.335816	0.540618		50	.9645625	.7190087	1.293977	0.809791	0.9287
CD40LG	Bladder Cancer	101	.9869441	.8133008	1.197661	0.89411	0.0177172		101	.972067	.8003538	1.180621	0.775127	0.08161		22	1.00131	.6593045	1.520727	0.9951		29	1.055033	.7316806	1.521284	0.774193		50	.9151303	.6951927	1.204649	0.527139	0.8200
CD46	Bladder Cancer	100	.9387503	.7617919	1.156815	0.553125	0.351748		100	.9170829	.7420322	1.133429	0.42315	0.641551		24	.9106884	.5912627	1.402682	0.671193		28	1.115779	.7668333	1.62351	0.566966		48	.8028449	.585208	1.10142	0.173458	0.4208
CD48	Bladder Cancer	100	1.038925	.850856	1.268563	0.707822	0.140462		100	1.038283	.8489201	1.269885	0.714606	0.13372		24	.9709278	.640111	1.472715	0.889609		26	1.100547	.7474376	1.620474	0.627445		50	1.047075	.7860443	1.39479	0.753196	0.9102
CD5	Bladder Cancer	100	1.051036	.8584121	1.286885	0.629874	0.232232		100	.989251	.802542	1.219397	0.919337	0.0102553		21	.8562408	.5364015	1.36679	0.515403		29	1.216506	.8432377	1.755005	0.29459		50	.9336589	.6910887	1.261371	0.654724	0.4228
CD55	Bladder Cancer	94	1.035092	.841342	1.27346	0.74429	0.106392		94	1.030211	.8366266	1.268588	0.77927	0.0785514		23	.9516768	.6150874	1.472455	0.823989		26	1.368319	.9753616	1.919592	0.0694425		45	.8854712	.6475041	1.210894	0.446253	0.1585
CD58	Bladder Cancer	99	1.001684	.8182002	1.226315	0.986995	0.000265701		99	1.031177	.8416973	1.263313	0.76695	0.0878335		24	1.120411	.7388111	1.69911	0.592549		26	1.089686	.7264992	1.634434	0.677969		49	.968815	.7242692	1.29593	0.830976	0.8189
CD59	Bladder Cancer	100	1.036239	.8398076	1.278617	0.739921	0.110196		100	1.024271	.8248441	1.271914	0.828164	0.0471138		24	1.030239	.6539276	1.623104	0.897789		28	1.234535	.8758061	1.740199	0.229024		48	.889757	.6344669	1.247768	0.498404	0.4112
CD6	Bladder Cancer	101	1.159694	.9457781	1.421993	0.154415	2.02809		101	1.093933	.8900294	1.344551	0.393638	0.727673		22	1.279268	.8275007	1.977673	0.267828		29	1.110259	.7559983	1.630526	0.593741		50	1.027435	.763985	1.381733	0.857899	0.7166
CD63	Bladder Cancer	99	.8436044	.6911827	1.029639	0.0943868	2.79792		99	.8221697	.6719802	1.005927	0.0571	3.61968		21	.7757083	.5000403	1.20335	0.256925		29	.726438	.5039225	1.047209	0.0867568		49	.9069545	.6797154	1.210163	0.506899	0.6213
CD69	Bladder Cancer	102	.9656797	.7952796	1.17259	0.724408	0.124308		102	.9561112	.7867561	1.161921	0.651841	0.203587		24	1.01601	.6808589	1.516139	0.938009		29	.8972654	.6236509	1.290923	0.559163		49	.9627077	.7261234	1.276375	0.791688	0.9013
CD70	Bladder Cancer	100	1.136499	.9264686	1.394142	0.21969	1.50639		100	1.112174	.905247	1.366402	0.31144	1.02456		22	1.111577	.7101647	1.739882	0.643552		29	1.192446	.8145301	1.745704	0.36543		49	1.066671	.7947111	1.431698	0.667335	0.9022
CD74	Bladder Cancer	103	1.034858	.8372926	1.279041	0.751237	0.100495		103	.9939493	.7984553	1.237308	0.956685	0.00294999		24	.8355584	.5219621	1.337564	0.45423		29	1.06271	.7086325	1.593706	0.76863		50	1.03006	.7534748	1.408174	0.85272	0.7126
CD79B	Bladder Cancer	101	.9476095	.7706183	1.165251	0.609953	0.260243		101	.942569	.76643	1.159188	0.575218	0.31403		22	.7407336	.4654411	1.178852	0.205545		29	1.19352	.8430549	1.689675	0.318564		50	.8985793	.6660639	1.212263	0.48393	0.2360
CD83	Bladder Cancer	100	1.079027	.8793877	1.323988	0.466215	0.530933		100	.9769458	.7891399	1.209447	0.830444	0.0458525		22	1.090291	.7011213	1.695475	0.701172		29	.96351	.6522649	1.423274	0.851858		49	.9293396	.680116	1.26989	0.645491	0.8435
CD84	Bladder Cancer	100	.9776121	.8033443	1.189684	0.821172	0.0510934		100	.9788318	.8036234	1.19224	0.831625	0.0452063		22	.9654319	.634629	1.468667	0.869455		29	1.040939	.7244158	1.495762	0.828263		49	.9429154	.7081753	1.255465	0.687382	0.9141
CD8A	Bladder Cancer	103	1.11248	.9243315	1.338927	0.259492	1.27147		103	1.104807	.9146786	1.334456	0.300946	1.07		24	1.286288	.8970498	1.84442	0.170958		29	.963501	.6735783	1.378213	0.838683		50	1.110749	.8463428	1.457758	0.448914	0.5371
CD93	Bladder Cancer	98	1.031101	.841481	1.263451	0.767697	0.0872548		98	1.006534	.8196102	1.236088	0.950459	0.00386023		23	1.027845	.6730897	1.569576	0.898819		27	1.219286	.8461623	1.756942	0.287448		48	.8755362	.6487479	1.181605	0.384853	0.3870
CD99	Bladder Cancer	102	.9038984	.715368	1.142115	0.39723	0.716696		102	.8992734	.710519	1.138172	0.377102	0.780129		23	1.098403	.6790532	1.776721	0.70208		29	1.014263	.6587736	1.561584	0.948712		50	.7542484	.5341985	1.064942	0.109054	0.3750
CD99L2	Bladder Cancer	102	.9926804	.8103733	1.216001	0.943429	0.00503539		102	.9521763	.7737288	1.17178	0.643494	0.214201		23	.8462205	.548001	1.30673	0.451332		29	1.098199	.7537044	1.600152	0.625744		50	.9167152	.6789277	1.237785	0.570317	0.6388
CDC27	Bladder Cancer	96	.8958719	.7190299	1.116207	0.327048	0.960551		96	.8915115	.7156653	1.110565	0.305626	1.04948		21	.8531698	.5317643	1.368837	0.510319		28	.9182443	.61255	1.376496	0.679656		47	.9048704	.6614589	1.237855	0.531793	0.9710
CDC37	Bladder Cancer	100	.9371948	.7671261	1.144967	0.525497	0.403091		100	.9265094	.7577763	1.132814	0.45677	0.553798		22	.9503366	.6238084	1.447784	0.812531		28	.7581264	.5100749	1.126806	0.170842		50	1.013983	.7653778	1.343338	0.922917	0.4983
CDCP1	Bladder Cancer	99	1.009897	.8139359	1.253036	0.928705	0.00800575		99	.9639995	.7739414	1.20073	0.743483	0.107089		21	.8749712	.5300644	1.444305	0.60145		29	.8439455	.5530275	1.2879	0.431431		49	1.071062	.7941087	1.444604	0.652906	0.6067
CDH1	Bladder Cancer	97	1.109498	.9194479	1.33883	0.278406	1.17486		97	1.085382	.8952143	1.315948	0.404469	0.694999		24	1.147676	.8035625	1.639151	0.448816		27	.9694936	.6386739	1.471671	0.884328		46	1.096653	.8395212	1.432541	0.498532	0.8268
CDH15	Bladder Cancer	103	1.112032	.9278505	1.332775	0.250389	1.32113		103	1.100773	.9135449	1.326372	0.3128	1.01881		24	.8379204	.5205574	1.348767	0.466562		29	1.280078	.9395821	1.743966	0.117588		50	1.124279	.8579903	1.473214	0.395664	0.3428
CDH17	Bladder Cancer	102	1.119513	.9246346	1.355465	0.247291	1.33854		102	1.107602	.9129484	1.343759	0.300028	1.07407		24	.9940336	.655281	1.507907	0.977545		29	1.134609	.7988771	1.611433	0.48049		49	1.15552	.8720588	1.53112	0.314114	0.8343
CDH2	Bladder Cancer	102	1.183509	.9505383	1.47358	0.131961	2.26929		102	1.139586	.9093486	1.428118	0.256489	1.28761		24	1.360375	.8633368	2.143567	0.184656		29	1.288889	.8438131	1.968724	0.240311		49	.9651595	.6929607	1.34428	0.83384	0.3920
CDH3	Bladder Cancer	103	1.057221	.8691869	1.285933	0.57761	0.310114		103	1.070675	.8812674	1.30079	0.491771	0.47265		24	1.310077	.9002541	1.906464	0.158243		29	1.059718	.7387734	1.520091	0.752673		50	.9681266	.7246842	1.293348	0.826489	0.4549
CDH5	Bladder Cancer	103	.8789215	.7171447	1.077193	0.21368	1.54632		103	.9081405	.7415	1.112231	0.351551	0.867851		24	.8819629	.5788516	1.343796	0.558809		29	.9616613	.6538172	1.414451	0.842588		50	.8805115	.657224	1.179659	0.393799	0.9311
CDH6	Bladder Cancer	102	.9994829	.8158396	1.224464	0.996016	2.49298e-05		102	1.027703	.8387275	1.259258	0.792101	0.0694761		24	1.490622	1.022573	2.172905	0.0378892		29	1.03345	.7048068	1.515335	0.866196		49	.8237197	.610273	1.111821	0.205057	0.0543
CDHR1	Bladder Cancer	100	.892685	.7159435	1.113058	0.313236	1.01698		100	.9011604	.7211548	1.126097	0.359983	0.837953		23	.7005073	.4181068	1.173649	0.176421		28	1.155353	.844311	1.580983	0.366841		49	.8210919	.5871974	1.148152	0.249183	0.1715
CDHR2	Bladder Cancer	99	1.047784	.8073255	1.359861	0.725652	0.123141		99	1.004715	.7607136	1.326982	0.973561	0.00109845		22	.7594662	.4308275	1.338793	0.341485		29	1.104505	.6487951	1.880304	0.714238		48	1.099809	.7348854	1.645943	0.643733	0.5350
CDHR5	Bladder Cancer	102	1.18175	.9573575	1.458738	0.120101	2.41601		102	1.185502	.9559109	1.470236	0.121285	2.40065		24	1.302449	.8270981	2.050995	0.254044		29	1.326664	.8727739	2.016601	0.185822		49	1.084203	.802684	1.464456	0.598157	0.6773
CDKN1A	Bladder Cancer	99	1.017322	.8337011	1.241386	0.865716	0.0285955		99	1.00324	.8211479	1.225711	0.974748	0.00100196		22	.9440426	.6200572	1.437313	0.788322		29	1.016396	.6981945	1.479617	0.932356		48	1.033681	.7746543	1.37932	0.821922	0.9397
CDKN2D	Bladder Cancer	99	.9231917	.7605305	1.120643	0.419002	0.653114		99	.9236893	.760486	1.121917	0.423572	0.640384		22	1.005475	.6593081	1.533395	0.97977		29	.8056886	.5667724	1.145317	0.228621		48	.9633198	.7281509	1.274441	0.793554	0.6635
CDNF	Bladder Cancer	99	.9100135	.737649	1.122654	0.378797	0.774602		99	.9267246	.7518955	1.142205	0.475574	0.508995		22	1.171657	.82649	1.660975	0.373624		29	.9046919	.617053	1.326413	0.607919		48	.8191991	.5997234	1.118994	0.210074	0.3145
CDON	Bladder Cancer	100	1.045528	.8464977	1.291355	0.679437	0.17076		100	1.024218	.8326021	1.259933	0.820863	0.051273		24	.961242	.655258	1.41011	0.839774		26	1.114607	.7312034	1.699047	0.613943		50	1.003119	.7528564	1.336573	0.983033	0.8723
CDSN	Bladder Cancer	100	.9283876	.7593969	1.134984	0.468554	0.525384		100	.9279494	.7587848	1.134828	0.466474	0.530316		22	.663877	.4299614	1.025052	0.0645553		28	.895357	.6144879	1.304605	0.564948		50	1.085787	.8203049	1.43719	0.565064	0.1718
CEACAM1	Bladder Cancer	100	1.063851	.8421272	1.343952	0.603726	0.269413		100	1.028454	.8154607	1.29708	0.812683	0.0561531		22	.8796123	.5802039	1.333527	0.545704		28	.8998727	.5911902	1.36973	0.622579		50	1.224012	.8679061	1.726229	0.249189	0.3851
CEACAM21	Bladder Cancer	100	.9684197	.7924691	1.183436	0.753772	0.098389		100	.9622113	.7873464	1.175913	0.706593	0.141704		22	1.041115	.6882786	1.574828	0.848668		29	1.024288	.7101021	1.477487	0.89784		49	.8904962	.6624531	1.197041	0.442261	0.7733
CEACAM3	Bladder Cancer	96	.7633342	.5741747	1.014812	0.0630603	3.45501		96	.7645661	.5738008	1.018753	0.0667887	3.36023		21	.4805111	.2549813	.905521	0.0233941		28	.6475261	.3645377	1.150197	0.138183		47	.9598108	.6956928	1.324201	0.802734	0.1206
CEACAM5	Bladder Cancer	95	1.068509	.8714675	1.310103	0.524032	0.405951		95	.949795	.7626409	1.182877	0.6455	0.211621		21	.8453472	.522977	1.366431	0.49289		27	.7810698	.504417	1.209456	0.268056		47	1.114011	.8276375	1.499474	0.476375	0.3522
CEACAM8	Bladder Cancer	99	.95443	.7752244	1.175062	0.660246	0.193225		99	.8973216	.7255124	1.109817	0.317747	0.998196		21	.6919696	.4337673	1.103868	0.122286		28	.9344769	.6328395	1.379887	0.733274		50	.9809317	.724483	1.328157	0.900906	0.4578
CEBPB	Bladder Cancer	99	.8887263	.7140253	1.106171	0.290798	1.11592		99	.8736031	.7005733	1.089368	0.230182	1.43974		21	.6620902	.3871316	1.132337	0.132057		28	.8247864	.5412119	1.256943	0.370186		50	1.001106	.7495676	1.337056	0.994025	0.3815
CELA3A	Bladder Cancer	103	1.139147	.9410707	1.378913	0.181301	1.78692		103	1.150407	.9517815	1.390483	0.14736	2.09937		24	1.109232	.7413144	1.659748	0.614132		29	.8469314	.5875111	1.220901	0.373283		50	1.402271	1.079193	1.82207	0.0113945	0.0862
CEP164	Bladder Cancer	100	.7667263	.5431525	1.082328	0.131	2.28062		100	.7585092	.5353814	1.074629	0.119939	2.41812		21	.767399	.3687334	1.597092	0.478962		29	.8490051	.4940428	1.459003	0.553489		50	.6994399	.4078777	1.199419	0.193898	0.8838
CEP20	Bladder Cancer	96	.9496325	.7743366	1.164612	0.61964	0.246373		96	.930777	.7576282	1.143497	0.494548	0.466617		21	1.113985	.7389175	1.679433	0.606295		28	.7853473	.5230002	1.179293	0.244058		47	.9287449	.6914327	1.247507	0.623416	0.4949
CEP43	Bladder Cancer	98	.9502105	.7758947	1.163689	0.621371	0.243945		98	.9325561	.7592773	1.14538	0.505561	0.443244		20	.9426362	.6025387	1.474699	0.795851		28	.8307924	.5522021	1.249934	0.373736		50	.9875094	.7438374	1.311005	0.93072	0.7923
CEP85	Bladder Cancer	96	.9258962	.7478976	1.146258	0.479677	0.499598		96	.9207198	.7425487	1.141642	0.4516	0.566633		21	.8194563	.5082803	1.321139	0.413868		28	.8640511	.5707673	1.308036	0.489758		47	1.006685	.7480939	1.354663	0.964916	0.7179
CERT	Bladder Cancer	100	.8554146	.6933726	1.055326	0.145	2.12408		100	.852623	.6908677	1.052251	0.137426	2.20655		23	.9452485	.622578	1.435153	0.791559		28	.800829	.5267282	1.217567	0.298781		49	.8245301	.6094954	1.115431	0.210779	0.8334
CES1	Bladder Cancer	103	1.072373	.8839873	1.300905	0.478386	0.50254		103	1.045573	.8518006	1.283425	0.670005	0.181597		24	1.066803	.6975608	1.631497	0.765445		29	1.137124	.7847752	1.647671	0.497059		50	.9723678	.7177611	1.31729	0.856447	0.8089
CES2	Bladder Cancer	99	1.008159	.824527	1.232687	0.936869	0.00627347		99	.9723	.7916612	1.194156	0.788794	0.0717582		22	1.171072	.7806906	1.756664	0.445281		29	.909938	.6185196	1.338659	0.631824		48	.9091683	.6695569	1.234528	0.541797	0.5751
CES3	Bladder Cancer	99	.9178271	.741254	1.136461	0.431543	0.618667		99	.9099997	.73183	1.131546	0.396258	0.719652		22	.799387	.4908033	1.301987	0.368301		29	1.001229	.6906443	1.451484	0.994828		48	.9013837	.6537109	1.242893	0.526469	0.7679
CETN2	Bladder Cancer	100	.8932369	.7228843	1.103734	0.29567	1.09362		100	.8858359	.7164659	1.095245	0.262858	1.25364		23	.9681555	.6385422	1.467914	0.878872		28	.8275838	.5423897	1.262736	0.380026		49	.8751548	.6431998	1.190759	0.396018	0.8691
CFC1	Bladder Cancer	96	.9592071	.7752998	1.186739	0.701354	0.147067		96	.959258	.7689736	1.196629	0.712337	0.135954		21	.8125185	.490602	1.345666	0.419912		28	.9161394	.6015616	1.395221	0.683194		47	1.039726	.7702721	1.403438	0.799078	0.6911
CGA	Bladder Cancer	102	.9979916	.6986848	1.425517	0.991182	0.000122133		102	.965325	.6753811	1.379743	0.846453	0.0374987		23	.8298044	.38047	1.809802	0.639122		29	.8655079	.4548722	1.646845	0.659889		50	1.092799	.6518538	1.83202	0.736393	0.7884
CGREF1	Bladder Cancer	102	1.08423	.88997	1.320892	0.422092	0.644482		102	1.05803	.8671873	1.290872	0.578329	0.308944		24	1.101602	.7334185	1.654618	0.641064		29	1.053192	.7271949	1.525333	0.783896		49	1.023775	.7643635	1.371226	0.87477	0.9596
CHAC2	Bladder Cancer	96	.8874004	.7144688	1.102189	0.280065	1.16677		96	.8753788	.7045083	1.087692	0.229638	1.4431		21	.9650796	.6204964	1.501022	0.874672		28	.6072735	.3923922	.9398278	0.0251898		47	1.005452	.7476944	1.352068	0.9713	0.1559
CHEK2	Bladder Cancer	99	1.027205	.8390231	1.257594	0.79488	0.067589		99	1.030747	.8391136	1.266144	0.772918	0.0832667		21	.9883508	.6301936	1.550059	0.959298		28	.7740473	.5019415	1.193663	0.246484		50	1.170739	.9437359	1.452346	0.151745	0.2309
CHGB	Bladder Cancer	103	.9081083	.7421275	1.111211	0.349274	0.876092		103	.9237169	.7507804	1.136488	0.453101	0.562884		24	.8554014	.554764	1.31896	0.479617		29	1.037391	.7102113	1.515295	0.849399		50	.8701155	.6444592	1.174785	0.363713	0.7327
CHI3L1	Bladder Cancer	97	.9734316	.7937412	1.193801	0.795926	0.0668861		97	.9144537	.7433295	1.124973	0.397563	0.715684		24	.8488488	.5471329	1.316946	0.464584		28	.8647006	.5913036	1.264506	0.453439		45	.9600386	.7110958	1.296132	0.790017	0.8670
CHIT1	Bladder Cancer	103	1.19858	.9426517	1.523992	0.139393	2.18465		103	1.175906	.9301376	1.486612	0.175561	1.83481		24	1.691113	.8810553	3.245953	0.114267		29	1.258577	.7760383	2.041159	0.351228		50	1.031422	.7780402	1.367321	0.829697	0.3590
CHL1	Bladder Cancer	100	1.003872	.8195908	1.229588	0.970208	0.00139479		100	1.005244	.8193067	1.233379	0.960026	0.00251209		23	.9395206	.6077388	1.452431	0.778952		28	1.101542	.7571525	1.602576	0.613139		49	1.004592	.7497763	1.346009	0.975514	0.8572
CHMP1A	Bladder Cancer	99	.9522698	.7819536	1.159682	0.626651	0.23663		99	.9458521	.7762492	1.152512	0.580854	0.304855		21	.9629173	.6282942	1.475757	0.862286		29	.8810046	.6093384	1.27379	0.500628		49	.9725913	.7366235	1.284148	0.844599	0.9106
CHRDL1	Bladder Cancer	100	.927983	.7438027	1.15777	0.507878	0.438437		100	.9005897	.7214803	1.124164	0.35472	0.856501		24	1.078865	.6813623	1.708269	0.746137		26	.9183937	.5942033	1.419458	0.701566		50	.802449	.5861003	1.098659	0.169755	0.5739
CHRDL2	Bladder Cancer	102	1.069641	.8490211	1.34759	0.567844	0.326304		102	1.069456	.8473957	1.349708	0.571736	0.319786		24	1.111267	.6847355	1.803491	0.669358		29	1.08942	.7059203	1.681261	0.698853		49	1.046324	.7464026	1.46676	0.792736	0.9772
CIAPIN1	Bladder Cancer	100	.934973	.7629159	1.145833	0.516986	0.419902		100	.9236766	.7525155	1.133769	0.447683	0.576512		22	1.071147	.702608	1.632997	0.749383		28	.6970802	.4677082	1.03894	0.0763382		50	.9978856	.7476759	1.331828	0.988534	0.2644
CKAP4	Bladder Cancer	101	1.091656	.9067077	1.314329	0.354486	0.857335		101	1.059181	.8739641	1.283649	0.557689	0.343721		22	1.124448	.7517302	1.681965	0.56806		29	1.189852	.8561094	1.6537	0.300682		50	.9425199	.7000314	1.269006	0.696467	0.5617
CKMT1A_CKMT1B	Bladder Cancer	99	1.173014	.9514308	1.446204	0.135209	2.23166		99	1.147585	.9324892	1.412298	0.193628	1.6898		24	1.259573	.8266508	1.91922	0.282827		26	1.381467	.9493807	2.010205	0.0913088		49	.9726564	.7308245	1.294511	0.849238	0.3000
CLC	Bladder Cancer	102	.911379	.7398586	1.122663	0.383036	0.760935		102	.8941331	.7247064	1.103169	0.296509	1.08983		24	.8924099	.5823245	1.367615	0.601244		29	.852637	.5815782	1.25003	0.4141		49	.9212943	.6758552	1.255865	0.604024	0.9536
CLEC10A	Bladder Cancer	99	1.074738	.8790293	1.314021	0.482193	0.4939		99	1.007396	.8210082	1.236097	0.943725	0.00498276		21	.8167032	.5256212	1.268982	0.367846		29	1.038539	.7110375	1.516886	0.844896		49	1.090164	.8155826	1.457189	0.559836	0.5545
CLEC11A	Bladder Cancer	102	1.054334	.8654093	1.284502	0.599468	0.275799		102	1.0512	.8636208	1.279522	0.618548	0.247913		23	1.355696	.9027802	2.035835	0.142391		29	1.045713	.7275188	1.503076	0.809191		50	.9356729	.7060395	1.239992	0.643521	0.3394
CLEC14A	Bladder Cancer	102	1.048454	.8587226	1.280105	0.642246	0.215817		102	1.007459	.8231791	1.232992	0.942525	0.00519792		23	1.017241	.6637892	1.558898	0.937442		29	1.210624	.856905	1.710352	0.278329		50	.8783095	.6514655	1.184142	0.394657	0.3873
CLEC1A	Bladder Cancer	99	.9657682	.7882735	1.183229	0.736745	0.113008		99	.9591902	.7833779	1.17446	0.686706	0.162674		21	1.071025	.6923085	1.656913	0.75792		28	.9443464	.6533727	1.364902	0.7606		50	.9147754	.6842592	1.222949	0.54763	0.8381
CLEC1B	Bladder Cancer	103	.9941359	.8170539	1.209597	0.953142	0.00345291		103	.9731437	.7985417	1.185923	0.787293	0.0728072		24	.9035703	.5995524	1.361748	0.628004		29	.9999304	.6864326	1.456605	0.999711		50	.994521	.7488606	1.320769	0.969723	0.9194
CLEC4A	Bladder Cancer	100	.8879535	.7299895	1.0801	0.234436	1.41374		100	.909172	.7437692	1.111358	0.352674	0.863812		22	.9052472	.5922889	1.383569	0.645566		29	.9343081	.6441927	1.355078	0.720202		49	.900373	.6734165	1.203819	0.478827	0.9877
CLEC4C	Bladder Cancer	100	1.189513	.9818796	1.441055	0.0762076	3.14398		100	1.178148	.9714098	1.428885	0.0958497	2.77328		22	1.027594	.673291	1.56834	0.899586		29	1.264573	.8931204	1.790515	0.18586		49	1.195257	.9062497	1.576431	0.206613	0.7515
CLEC4D	Bladder Cancer	100	.9933913	.8096333	1.218856	0.94934	0.00403681		100	.9132956	.7403106	1.126701	0.397263	0.716595		22	.902483	.5812881	1.401156	0.647561		29	1.005538	.6855102	1.474971	0.977458		49	.8783944	.6457315	1.194888	0.408882	0.8603
CLEC4G	Bladder Cancer	100	.9940419	.8135862	1.214523	0.953376	0.00341845		100	.9762749	.7973138	1.195405	0.816224	0.0540117		22	.9123778	.5927119	1.404448	0.676916		29	1.272312	.8871771	1.824639	0.190465		49	.8570468	.6389475	1.149592	0.303219	0.2324
CLEC5A	Bladder Cancer	102	1.079939	.8865583	1.315501	0.444918	0.583565		102	1.016518	.8276639	1.248464	0.875853	0.0244072		24	1.21822	.8215234	1.806473	0.326119		29	1.083066	.7430838	1.578601	0.678046		49	.87367	.6393488	1.19387	0.396602	0.4020
CLEC6A	Bladder Cancer	96	1.138461	.9344508	1.387012	0.198069	1.65656		96	1.083399	.8824671	1.330082	0.444069	0.585745		21	1.203865	.7957902	1.821198	0.379692		28	.980355	.6647445	1.445813	0.920272		47	1.111661	.8278159	1.492832	0.481603	0.7700
CLEC7A	Bladder Cancer	101	1.109938	.9011168	1.36715	0.326669	0.962058		101	1.067592	.8688453	1.311802	0.53374	0.387267		22	.8677197	.5876792	1.281205	0.475456		29	1.499316	.9933154	2.263076	0.0538507		50	.9893642	.7477841	1.308989	0.940325	0.1375
CLIP2	Bladder Cancer	100	.9490125	.7797752	1.15498	0.601521	0.272708		100	.9455901	.776683	1.15123	0.577362	0.310519		22	1.018166	.6709101	1.545156	0.932588		29	.8837967	.6123886	1.275492	0.509283		49	.956902	.7211539	1.269717	0.760161	0.8794
CLMP	Bladder Cancer	100	1.022542	.8243286	1.268417	0.83932	0.041113		100	.985511	.7828232	1.240679	0.901129	0.0154345		21	1.255794	.7876854	2.002091	0.338514		29	1.311078	.8965292	1.917313	0.162499		50	.7191456	.5172533	.9998398	0.0498887	0.0349
CLPP	Bladder Cancer	99	.9057663	.7397772	1.109	0.337926	0.918285		99	.9005589	.7348997	1.10356	0.312562	1.01982		21	.7458545	.4770525	1.166117	0.19845		29	.7588083	.5157135	1.116492	0.161292		49	1.075092	.8078382	1.430762	0.619505	0.2330
CLPS	Bladder Cancer	101	1.058021	.8703771	1.286119	0.571245	0.320604		101	1.068046	.8779465	1.299307	0.51035	0.43335		22	.964208	.6329229	1.468895	0.865245		29	1.09627	.7683362	1.56417	0.612276		50	1.101257	.8305453	1.460205	0.502816	0.8639
CLSPN	Bladder Cancer	100	.8226379	.6069147	1.115038	0.20831	1.58313		100	.8282412	.6147546	1.115865	0.215303	1.53541		23	.9354952	.5745533	1.523185	0.788631		28	1.000586	.6939119	1.442794	0.997498		49	.6246037	.3748363	1.0408	0.0708451	0.3227
CLSTN1	Bladder Cancer	100	.9239837	.7446983	1.146432	0.472549	0.516009		100	.9313773	.7518174	1.153822	0.515318	0.423254		23	.8929598	.559027	1.426366	0.635652		28	.8177208	.5207303	1.284095	0.382136		49	1.001496	.7525617	1.332774	0.991817	0.7416
CLSTN2	Bladder Cancer	101	1.008258	.8219597	1.236782	0.937107	0.00622626		101	1.004481	.8171452	1.234764	0.966138	0.00180218		22	.9625831	.6106452	1.517356	0.869548		29	1.149135	.812514	1.625217	0.431865		50	.9385191	.6900156	1.276519	0.685979	0.6725
CLTA	Bladder Cancer	99	.9568639	.7765618	1.179029	0.678924	0.17134		99	.9495476	.7694771	1.171758	0.62942	0.232849		21	.8233138	.5053034	1.341463	0.435062		28	.7596014	.4791278	1.20426	0.242221		50	1.089857	.8375906	1.418101	0.521793	0.3226
CLUL1	Bladder Cancer	102	.7894983	.6389466	.9755239	0.0285589	4.794		102	.8188105	.6617239	1.013188	0.0658553	3.38342		24	1.070274	.6971975	1.642987	0.756128		29	.7005129	.4681407	1.048228	0.0834669		49	.7795588	.5724125	1.061668	0.114053	0.3374
CNDP1	Bladder Cancer	101	.9107085	.7538317	1.100232	0.33221	0.940265		101	.9208262	.7638455	1.110069	0.387062	0.748152		24	.8115578	.5767321	1.141997	0.230883		28	.7134319	.5513543	.9231543	0.0102264		49	1.290639	.9412065	1.769801	0.113234	0.0149
CNPY2	Bladder Cancer	99	.8082915	.6136474	1.064675	0.129995	2.29257		99	.8041082	.6096231	1.060639	0.122771	2.38161		21	.6421601	.3093358	1.333081	0.234631		28	.6525817	.3454086	1.232925	0.188544		50	.9336712	.6802383	1.281524	0.67101	0.4605
CNPY4	Bladder Cancer	99	.9588875	.7852876	1.170864	0.680353	0.169728		99	.9531708	.7801961	1.164495	0.638764	0.220362		22	1.01402	.6660013	1.543894	0.948246		29	.8531107	.5854963	1.243044	0.40814		48	.9851516	.7394089	1.312567	0.918612	0.7916
CNST	Bladder Cancer	102	.9086039	.7487629	1.102567	0.331602	0.942632		102	.9010689	.7423671	1.093698	0.291938	1.11066		24	.9184423	.6178653	1.365243	0.674016		29	.8737049	.6030277	1.265879	0.475422		49	.9058416	.6843863	1.198956	0.489327	0.9818
CNTN1	Bladder Cancer	103	.8901933	.7259222	1.091638	0.263757	1.24893		103	.9387804	.7591952	1.160846	0.559785	0.340076		24	1.324754	.8467478	2.072603	0.218136		29	.9535024	.6378179	1.425433	0.816469		50	.8048161	.6198414	1.044992	0.103171	0.1664
CNTN2	Bladder Cancer	100	.9828184	.7982586	1.210049	0.870271	0.0266714		100	.9898918	.8038559	1.218982	0.923797	0.00914934		21	1.027776	.6549798	1.612758	0.90513		29	1.063435	.7213886	1.567663	0.756089		50	.9312453	.6914084	1.254277	0.639193	0.8525
CNTN3	Bladder Cancer	102	.9443398	.7478102	1.192519	0.630485	0.231404		102	.9392524	.7368525	1.197248	0.612774	0.256155		23	1.204085	.7231208	2.004949	0.475304		29	1.123272	.7070187	1.784593	0.622613		50	.7579319	.5382126	1.067349	0.112557	0.2239
CNTN4	Bladder Cancer	102	.9526561	.7768744	1.168212	0.641187	0.217194		102	.9776519	.7963737	1.200194	0.828988	0.0466557		23	.9814098	.6342753	1.518529	0.932852		29	1.078885	.7373979	1.578515	0.69576		50	.9221319	.6865186	1.238608	0.590229	0.8153
CNTN5	Bladder Cancer	103	.9321976	.7540719	1.1524	0.516384	0.421108		103	.9872174	.7968637	1.223043	0.906295	0.0138563		24	1.077596	.7002772	1.65822	0.73398		29	1.177067	.8008462	1.73003	0.406712		50	.8275909	.6019016	1.137905	0.244106	0.3435
CNTNAP2	Bladder Cancer	100	.8577445	.6958765	1.057265	0.150407	2.06812		100	.8667265	.7031672	1.06833	0.180083	1.79694		22	.8293959	.5314804	1.294305	0.410041		29	.7857299	.5315261	1.161507	0.226585		49	.9374356	.6950617	1.264327	0.67208	0.7620
COL18A1	Bladder Cancer	103	.9966499	.8076444	1.229887	0.975048	0.000978306		103	.9512969	.7691237	1.176619	0.645263	0.211925		24	1.102245	.7061717	1.720465	0.668267		29	.90908	.6174988	1.338345	0.62905		50	.9102829	.6677637	1.240881	0.552075	0.7592
COL1A1	Bladder Cancer	103	.9920538	.8053796	1.221996	0.940208	0.00562618		103	1.002763	.8141863	1.235017	0.979288	0.00067399		24	1.025819	.6679343	1.575462	0.907299		29	1.164555	.7959246	1.703916	0.432737		50	.9112756	.6724171	1.234982	0.54912	0.6119
COL4A1	Bladder Cancer	102	.9786043	.7932929	1.207204	0.83998	0.0407715		102	.9817181	.7922243	1.216537	0.866091	0.0284347		24	.809549	.5118568	1.280377	0.366372		29	.7505409	.4906872	1.148006	0.185698		49	1.229206	.9144452	1.652311	0.171511	0.1093
COL6A3	Bladder Cancer	103	1.046357	.8555152	1.279771	0.659165	0.194539		103	1.01128	.8162739	1.252872	0.918261	0.0105317		24	1.102168	.7127282	1.7044	0.661844		29	1.150095	.7886013	1.677296	0.467608		50	.8844799	.6402142	1.221942	0.456619	0.5339
COL9A1	Bladder Cancer	100	.9378611	.7584715	1.159679	0.553665	0.350792		100	.947238	.7665187	1.170565	0.615765	0.251865		22	.8006654	.4976646	1.288147	0.359501		29	.8511121	.5669894	1.277611	0.436652		49	1.05924	.7923105	1.416099	0.697652	0.5181
COLEC12	Bladder Cancer	100	.9959166	.8030357	1.235126	0.970282	0.00138794		100	.9516061	.760098	1.191365	0.665256	0.187202		24	1.000867	.6306295	1.588467	0.997067		26	1.116152	.7486463	1.664063	0.589696		50	.835555	.6013838	1.160909	0.284288	0.5328
COMP	Bladder Cancer	101	1.055895	.856134	1.302266	0.611241	0.258371		101	1.078821	.8729504	1.333243	0.482517	0.493168		24	1.071617	.698417	1.644237	0.751495		28	1.134666	.7598484	1.694372	0.536878		49	1.029794	.757981	1.399079	0.85106	0.9314
COMT	Bladder Cancer	96	1.008378	.8210256	1.238484	0.936589	0.00632942		96	.9941983	.8082927	1.222862	0.956067	0.00303488		20	1.052519	.6749405	1.641326	0.821362		27	.9356424	.6270108	1.396191	0.744627		49	.9974411	.7464603	1.332809	0.986177	0.9270
COPE	Bladder Cancer	100	.8861343	.6808593	1.153298	0.368581	0.808444		100	.8851343	.6803749	1.151516	0.363364	0.826232		23	.8490783	.4785457	1.50651	0.57601		28	.6164763	.3077899	1.234748	0.172266		49	1.002657	.7494686	1.341378	0.985744	0.4304
CORO1A	Bladder Cancer	98	.9536309	.7745762	1.174077	0.654535	0.20023		98	.9397337	.7610112	1.160429	0.563582	0.33354		24	.9954783	.6660947	1.487742	0.982363		27	.9634684	.6403125	1.449716	0.858313		47	.8982336	.6558197	1.230252	0.503651	0.9175
COX5B	Bladder Cancer	99	.8300237	.6712011	1.026428	0.0855693	2.95581		99	.8208194	.6630962	1.016059	0.0697339	3.28927		22	.8186511	.519445	1.290203	0.388612		29	.7632409	.5080079	1.146708	0.193309		48	.8530234	.6293223	1.156242	0.305634	0.9121
CPA1	Bladder Cancer	103	1.282288	1.07043	1.536078	0.00696211	7.28272		103	1.271715	1.062908	1.521541	0.00862294	6.8993		24	1.252639	.8566697	1.831634	0.245258		29	1.051966	.7421634	1.49109	0.775925		50	1.432181	1.116377	1.837322	0.00471153	0.3663
CPA2	Bladder Cancer	102	1.220239	1.008449	1.476508	0.0407107	4.18802		102	1.230587	1.017046	1.488963	0.0328605	4.55303		23	1.221181	.8170639	1.825172	0.329774		29	1.045587	.7236025	1.510845	0.812375		50	1.361693	1.041943	1.779566	0.0237683	0.5221
CPB1	Bladder Cancer	103	1.211541	1.00873	1.455129	0.0400765	4.21464		103	1.213317	1.012648	1.453752	0.0360625	4.39415		24	1.145128	.777901	1.685712	0.492143		29	.9087771	.6326426	1.305438	0.604719		50	1.464006	1.148539	1.866123	0.00208093	0.0912
CPE	Bladder Cancer	99	1.167434	.9401779	1.449622	0.161062	1.96422		99	1.159171	.9331356	1.43996	0.181994	1.78127		21	1.556723	.9272796	2.613438	0.094064		29	.9310285	.649972	1.333618	0.696703		49	1.17706	.8665523	1.598832	0.29681	0.2658
CPM	Bladder Cancer	103	1.135132	.9205107	1.399794	0.235873	1.40509		103	1.100258	.8783126	1.378287	0.40587	0.690867		24	.9884042	.6187103	1.578999	0.961079		29	1.121179	.7325548	1.71597	0.59837		50	1.145655	.8269554	1.587179	0.413608	0.8747
CPPED1	Bladder Cancer	103	1.089382	.8933842	1.328379	0.397581	0.715631		103	1.075113	.8796959	1.313941	0.479181	0.500727		24	1.038021	.6885135	1.564947	0.858604		29	.8250184	.5553228	1.225693	0.340913		50	1.268993	.9551429	1.685971	0.100307	0.2175
CPVL	Bladder Cancer	100	1.173684	.957103	1.439274	0.123876	2.36762		100	1.150626	.9389551	1.410013	0.176153	1.82979		21	1.589678	1.012213	2.496584	0.0441489		29	1.100839	.756553	1.601799	0.615629		50	1.027561	.7754634	1.361615	0.849848	0.2672
CPXM1	Bladder Cancer	100	1.042084	.8579832	1.265687	0.677687	0.172741		100	1.0128	.8324192	1.232267	0.898867	0.0161524		22	.9718179	.63741	1.481668	0.894314		28	1.047469	.7214247	1.520867	0.807422		50	1.008681	.7650701	1.329862	0.951131	0.9662
CR2	Bladder Cancer	101	1.000854	.8195811	1.22222	0.993321	7.008e-05		101	1.015968	.8308029	1.242402	0.877359	0.0238141		24	1.005542	.6625784	1.52603	0.979284		28	1.388293	.9734018	1.980021	0.0701191		49	.842	.636025	1.114679	0.229566	0.0956
CRACR2A	Bladder Cancer	96	.9836467	.7980237	1.212446	0.877191	0.0238797		96	.9842692	.7970531	1.21546	0.882896	0.0216969		21	.9451445	.6047455	1.477147	0.804417		28	.8243487	.5392812	1.260105	0.372312		47	1.104168	.8258838	1.476222	0.503618	0.5223
CRADD	Bladder Cancer	99	.9529462	.7795652	1.164888	0.638078	0.221264		99	.9456049	.7733324	1.156254	0.585707	0.297098		21	1.092633	.7093764	1.682952	0.687708		29	.7630136	.5228865	1.113415	0.16068		49	.9998224	.7520687	1.329193	0.999024	0.4035
CREG1	Bladder Cancer	97	1.088838	.9020402	1.31432	0.375436	0.785593		97	1.035316	.8532127	1.256286	0.725115	0.123644		21	.9295363	.6001574	1.439685	0.743404		28	1.206793	.8767794	1.661021	0.24883		48	.9613826	.7182493	1.286818	0.791203	0.5054
CRELD2	Bladder Cancer	100	.9331075	.7618439	1.142871	0.503373	0.447817		100	.9099584	.7403918	1.11836	0.369832	0.804229		24	1.095205	.7319542	1.638729	0.658263		26	1.001387	.6698841	1.496938	0.99461		50	.7781225	.5782514	1.047078	0.0976717	0.3504
CRH	Bladder Cancer	96	.792056	.6392703	.9813574	0.0330009	4.54573		96	.818291	.6578443	1.01787	0.0717186	3.24324		21	.9148364	.5786294	1.446393	0.703322		28	.9022085	.602028	1.352064	0.618071		47	.739926	.5397427	1.014355	0.061288	0.6570
CRHBP	Bladder Cancer	100	1.116655	.9029369	1.380959	0.308692	1.03627		100	1.077334	.867279	1.338265	0.500847	0.453141		24	1.033241	.6641873	1.607358	0.88468		26	1.309742	.8544262	2.007691	0.215682		50	.9841407	.7231766	1.339276	0.919001	0.5579
CRHR1	Bladder Cancer	99	.9490281	.7590894	1.186493	0.646119	0.210828		99	.9440194	.7532852	1.183048	0.61689	0.250263		21	.9779885	.6172628	1.549521	0.92448		28	1.042088	.7379837	1.471507	0.814853		50	.8410519	.5730803	1.234327	0.37649	0.7127
CRIM1	Bladder Cancer	101	.9304761	.7538704	1.148454	0.50221	0.450264		101	.9506375	.7688571	1.175396	0.640136	0.218564		24	1.06484	.6973294	1.626037	0.771148		27	1.027449	.6831929	1.545172	0.896516		50	.846934	.6225834	1.15213	0.290027	0.6207
CRIP2	Bladder Cancer	99	1.056786	.8655134	1.290329	0.587698	0.293954		99	1.008532	.8138898	1.249722	0.938103	0.00603018		21	.8662478	.5267821	1.42447	0.571529		29	1.029307	.6935202	1.527674	0.88599		49	1.062511	.7901103	1.428826	0.688273	0.7842
CRISP2	Bladder Cancer	100	.9348706	.7396433	1.181628	0.573084	0.31755		100	.9649481	.7621581	1.221695	0.766903	0.0878695		21	1.101259	.6529741	1.857305	0.717582		29	.9502301	.6051789	1.492017	0.824493		50	.9243363	.6671254	1.280715	0.636291	0.8535
CRKL	Bladder Cancer	99	1.001087	.8193874	1.223078	0.991521	0.000112942		99	.9935606	.8123769	1.215153	0.949853	0.00395526		24	1.14739	.7612781	1.729333	0.51127		26	.7833131	.5291019	1.159662	0.222466		49	1.050443	.7876985	1.40083	0.737562	0.3629
CRLF1	Bladder Cancer	101	1.109148	.8999775	1.366934	0.331263	0.943954		101	1.070596	.8628026	1.328433	0.535523	0.383901		24	1.289305	.8290766	2.005011	0.259349		27	1.023019	.6763911	1.547282	0.914148		50	1.008051	.7390303	1.375001	0.959621	0.6470
CRNN	Bladder Cancer	95	.9526971	.7742543	1.172266	0.646991	0.209715		95	.9528263	.7737425	1.173359	0.649169	0.20695		18	1.270188	.8008009	2.014705	0.309562		27	.8606702	.5742897	1.28986	0.467298		50	.8935898	.6727754	1.186879	0.437216	0.3809
CRTAC1	Bladder Cancer	103	1.041415	.8465187	1.281182	0.701088	0.147342		103	1.074284	.8720343	1.323442	0.500748	0.453351		24	1.069566	.6922034	1.652653	0.761943		29	.9682783	.6507981	1.440636	0.873655		50	1.129414	.8353681	1.526964	0.428993	0.8328
CRTAM	Bladder Cancer	99	1.024491	.8363466	1.25496	0.815206	0.0546229		99	1.042118	.8506964	1.276612	0.690333	0.158725		21	.9846417	.6302349	1.538346	0.945795		29	1.180662	.8136109	1.713303	0.382017		49	.9953859	.7455913	1.328869	0.974975	0.7446
CRX	Bladder Cancer	99	.9042407	.7157865	1.142312	0.398586	0.712589		99	.9079883	.7202794	1.144615	0.413997	0.667292		21	.8008873	.4357555	1.471973	0.474605		28	.9478831	.6271579	1.432626	0.799505		50	.9269433	.6761485	1.270762	0.63742	0.8965
CSF1	Bladder Cancer	101	1.136767	.9299152	1.389632	0.210969	1.56477		101	1.112587	.905511	1.367018	0.30994	1.03093		24	1.158077	.7636525	1.756222	0.489699		27	1.480708	1.031957	2.124599	0.033112		50	.907925	.6656849	1.238315	0.541843	0.1303
CSF2RA	Bladder Cancer	99	.9607048	.7859924	1.174253	0.695467	0.153231		99	.9316654	.7597906	1.142421	0.49633	0.462775		21	.8102975	.5142786	1.276705	0.364487		29	.901863	.6237754	1.303926	0.582914		49	1.012263	.7618775	1.344936	0.933001	0.6986
CSF3	Bladder Cancer	100	.9986113	.8129443	1.226682	0.989435	0.000175326		100	1.004212	.8165935	1.234936	0.968229	0.00158635		21	1.160422	.7620878	1.76696	0.487982		29	.9972959	.6802552	1.462097	0.988932		50	.9386891	.6911362	1.274911	0.685432	0.7256
CST3	Bladder Cancer	101	1.093431	.8878764	1.346573	0.400531	0.706732		101	1.033199	.829588	1.286784	0.770556	0.0850584		24	1.195025	.7765222	1.839079	0.417923		28	1.17827	.7973808	1.7411	0.410261		49	.8690824	.6250883	1.208316	0.40398	0.3809
CST5	Bladder Cancer	99	.9271763	.7552771	1.138199	0.469865	0.522294		99	.9563818	.7786461	1.174688	0.670729	0.18075		21	.8699819	.5525673	1.369731	0.547551		29	.9497151	.6501051	1.387404	0.789631		49	.9939963	.7419218	1.331716	0.967813	0.8892
CST6	Bladder Cancer	100	.987631	.8051346	1.211493	0.904956	0.0142571		100	1.012907	.8248445	1.243847	0.902599	0.0149767		24	.88927	.5819839	1.358802	0.587453		28	1.047815	.714702	1.536187	0.810896		48	1.058392	.7843634	1.428156	0.710476	0.7886
CST7	Bladder Cancer	101	1.149194	.9742379	1.355569	0.0988942	2.72329		101	1.11067	.9348908	1.3195	0.232451	1.4258		24	1.073773	.7457492	1.54608	0.70195		27	1.449187	1.125519	1.865933	0.00401647		50	.9365803	.6956644	1.260928	0.665854	0.0775
CSTB	Bladder Cancer	101	1.084585	.8869436	1.326269	0.428892	0.625822		101	1.036882	.8405695	1.279043	0.735213	0.114379		24	1.193591	.79211	1.798564	0.397594		27	1.00159	.6676597	1.502535	0.993875		50	.9841917	.7250374	1.335977	0.9186	0.7439
CTF1	Bladder Cancer	99	.9492725	.7753045	1.162277	0.614245	0.254039		99	.9406411	.7661402	1.154888	0.558885	0.341639		21	1.005024	.6544288	1.543442	0.981734		28	1.00287	.6826621	1.473273	0.988349		50	.8757971	.6520207	1.176375	0.378344	0.8094
CTRB1	Bladder Cancer	102	1.133791	.9381262	1.370265	0.193895	1.68777		102	1.143359	.9471396	1.38023	0.163131	1.94496		23	1.092668	.7258271	1.644916	0.671114		29	.9186148	.6387467	1.321108	0.647032		50	1.314975	1.016956	1.700328	0.0367807	0.2762
CTRC	Bladder Cancer	100	1.109708	.9108444	1.351989	0.301535	1.06739		100	1.143486	.9387421	1.392885	0.182866	1.77418		24	1.01166	.6711067	1.525026	0.955853		26	.9285228	.6337308	1.360443	0.703552		50	1.355096	1.029968	1.782857	0.0299376	0.2283
CTSB	Bladder Cancer	101	1.030196	.844828	1.256237	0.768811	0.0863948		101	1.034191	.8452169	1.265416	0.744003	0.10664		24	1.036534	.6798973	1.580241	0.867548		28	1.137678	.7909162	1.63647	0.486805		49	.970715	.719712	1.309256	0.845617	0.8039
CTSC	Bladder Cancer	100	1.069017	.8803603	1.298101	0.500506	0.453863		100	1.047862	.8609959	1.275284	0.640847	0.217636		24	.8316276	.5428437	1.27404	0.396916		27	.9928283	.6700933	1.471001	0.971376		49	1.211241	.9230168	1.589466	0.16691	0.3207
CTSD	Bladder Cancer	87	1.101972	.8998468	1.349498	0.347621	0.882122		87	1.042966	.8415177	1.292638	0.70084	0.147599		23	1.103374	.7379849	1.649675	0.63167		25	.9652177	.6382381	1.459714	0.866785		39	1.039232	.7550701	1.430334	0.813341	0.9016
CTSF	Bladder Cancer	100	.8469435	.6864603	1.044945	0.121188	2.4019		100	.8336675	.6766556	1.027113	0.0875068	2.91965		22	.7223117	.4601564	1.133819	0.157353		28	.7122813	.4803698	1.056154	0.091387		50	.9464985	.7021497	1.275881	0.718181	0.4316
CTSH	Bladder Cancer	99	1.156358	.9514396	1.405412	0.144353	2.13093		99	1.117547	.918661	1.359491	0.266359	1.2354		21	1.216707	.7975602	1.856131	0.362687		28	1.232631	.8640691	1.758401	0.248539		50	1.01256	.7613945	1.346579	0.931616	0.6351
CTSL	Bladder Cancer	102	1.03958	.8485177	1.273664	0.70794	0.140343		102	1.034417	.8435202	1.268516	0.745114	0.105683		24	1.228692	.8251096	1.829678	0.310713		29	1.067234	.7288889	1.562637	0.738024		49	.9194726	.6804441	1.242468	0.584671	0.5139
CTSO	Bladder Cancer	101	1.132949	.9324627	1.376542	0.209033	1.57811		101	1.095293	.8969525	1.337491	0.371855	0.797456		22	.9477087	.6106706	1.470763	0.810704		29	1.157258	.8060084	1.661578	0.428713		50	1.13448	.854999	1.505317	0.381917	0.7547
CTSS	Bladder Cancer	84	1.106492	.8878644	1.378953	0.367589	0.811797		84	1.109746	.8873021	1.387957	0.361585	0.832383		17	1.326927	.8173959	2.154077	0.252503		25	.8986162	.5922464	1.363472	0.615299		42	1.174392	.8554194	1.612305	0.320142	0.4433
CTSV	Bladder Cancer	99	1.106034	.8987422	1.361136	0.341224	0.905829		99	1.103026	.8974344	1.355717	0.351479	0.86811		21	.7595527	.4595389	1.255433	0.283404		29	1.003471	.6764368	1.488616	0.98626		49	1.303081	1.005878	1.688097	0.0450338	0.1418
CTSZ	Bladder Cancer	99	1.018589	.829571	1.250676	0.860396	0.0309303		99	.9752145	.7929507	1.199373	0.812071	0.0565278		24	.8789363	.5775051	1.337701	0.547044		27	1.268993	.8712856	1.84824	0.214328		48	.8581643	.6356357	1.158597	0.317914	0.2450
CX3CL1	Bladder Cancer	99	.835356	.6769687	1.030801	0.0935132	2.81283		99	.8586386	.6960807	1.059159	0.154667	2.02561		21	.972928	.6246446	1.515404	0.903381		29	.9012463	.6125267	1.326056	0.597707		49	.7857443	.5822447	1.060369	0.11487	0.7039
CXADR	Bladder Cancer	100	1.21114	1.001117	1.465225	0.0486724	3.88662		100	1.185625	.9774627	1.438117	0.0838895	2.98789		22	1.174696	.7858028	1.756051	0.432517		29	.9621928	.6527983	1.418225	0.845619		49	1.307766	1.005537	1.700833	0.0453766	0.4383
CXCL1	Bladder Cancer	101	1.011856	.8321786	1.230329	0.905933	0.013964		101	1.03066	.8465372	1.254831	0.763596	0.0904581		24	.9934171	.6623105	1.490053	0.974528		27	1.217119	.8464582	1.750091	0.288976		50	.9578392	.7175019	1.278681	0.770112	0.5827
CXCL10	Bladder Cancer	101	.9142769	.7351742	1.137012	0.420437	0.649094		101	.9308294	.7450126	1.162992	0.528097	0.398053		24	1.022766	.6648858	1.573278	0.918399		27	.8437392	.5335499	1.334263	0.467435		50	.9191591	.667941	1.264862	0.604806	0.8332
CXCL11	Bladder Cancer	103	.9447129	.7707617	1.157923	0.583853	0.300047		103	.9460534	.7722801	1.158928	0.592264	0.286822		24	.8743345	.5663611	1.349776	0.544417		29	.9513721	.6494172	1.393725	0.79804		50	.9683696	.7253844	1.292749	0.827393	0.9273
CXCL12	Bladder Cancer	100	.8667116	.704206	1.066718	0.176919	1.82332		100	.8529599	.6918836	1.051536	0.136389	2.21823		21	.9456585	.6008232	1.488408	0.809217		29	.7770625	.5251197	1.149883	0.207133		50	.8634584	.6418737	1.161537	0.331905	0.8096
CXCL13	Bladder Cancer	103	1.059665	.8797924	1.276313	0.541463	0.372836		103	1.031571	.8468053	1.256651	0.757573	0.0952766		24	.9649531	.6212362	1.498842	0.87384		29	1.159299	.8445686	1.591314	0.360372		50	.9655771	.7072672	1.318228	0.825455	0.6769
CXCL14	Bladder Cancer	100	1.037644	.844262	1.275322	0.725462	0.123319		100	1.021659	.8281595	1.26037	0.841472	0.0400046		21	1.034274	.6621603	1.615505	0.882254		29	1.173586	.8385349	1.642512	0.350698		50	.9187095	.6564709	1.285704	0.620997	0.6007
CXCL16	Bladder Cancer	103	1.085233	.885694	1.329726	0.430093	0.622573		103	1.018223	.8265112	1.254403	0.865264	0.0287903		24	.9480545	.614188	1.463407	0.80968		29	1.179418	.8070926	1.723503	0.393864		50	.9601969	.7090194	1.300357	0.792928	0.6622
CXCL17	Bladder Cancer	101	1.289362	1.062193	1.565115	0.0101663	6.60552		101	1.06352	.8245926	1.371676	0.635239	0.225023		22	1.477153	.9157865	2.382631	0.109751		29	1.02132	.6345731	1.643774	0.930765		50	.9210264	.631056	1.344238	0.669778	0.3039
CXCL3	Bladder Cancer	100	1.064764	.8731724	1.298395	0.535253	0.38441		100	1.082065	.8854982	1.322267	0.440654	0.594578		24	1.23878	.8190988	1.873493	0.310338		26	.9556856	.6454764	1.414978	0.820911		50	1.084037	.8196967	1.433623	0.571518	0.6718
CXCL5	Bladder Cancer	102	1.108111	.9050242	1.35677	0.3203	0.98772		102	1.083833	.8840547	1.328756	0.438671	0.599756		24	1.232669	.8138693	1.866973	0.32335		29	1.030968	.7024098	1.513212	0.876213		49	1.044629	.7783027	1.402089	0.771224	0.7810
CXCL6	Bladder Cancer	101	.9777827	.8013067	1.193125	0.824907	0.0489463		101	.9869624	.8076597	1.206071	0.897918	0.0164587		22	1.077063	.7105819	1.632556	0.726455		29	1.092529	.7491269	1.593347	0.645764		50	.8999702	.6736214	1.202376	0.475811	0.6585
CXCL8	Bladder Cancer	99	.982962	.7989518	1.209352	0.870911	0.0264066		99	.9546148	.7731443	1.17868	0.665909	0.186424		21	1.096105	.7278266	1.650731	0.660483		28	.8367257	.5405512	1.295178	0.423902		50	.9502542	.7098146	1.272139	0.731736	0.6746
CXCL9	Bladder Cancer	101	.9170154	.731936	1.148894	0.451333	0.567303		101	.9119591	.7270615	1.143878	0.425341	0.635512		24	.8454168	.5210314	1.371759	0.496511		27	1.024665	.673141	1.55976	0.909507		50	.863038	.6190001	1.203287	0.385043	0.7827
DAB2	Bladder Cancer	100	.9552765	.7840395	1.163912	0.649853	0.206085		100	.9466104	.7765513	1.153911	0.587091	0.294911		21	.9170046	.598021	1.406134	0.691187		29	.8743243	.6031524	1.267413	0.478337		50	1.009881	.761757	1.338826	0.945508	0.8193
DAG1	Bladder Cancer	101	.9881623	.8068439	1.210228	0.908338	0.0132561		101	.9714655	.7916325	1.192151	0.781646	0.0768261		24	1.042587	.6917175	1.571434	0.842082		27	.9717007	.648482	1.456019	0.889348		50	.9348332	.6981432	1.251768	0.650978	0.9138
DAPP1	Bladder Cancer	100	1.00957	.8295813	1.228608	0.924264	0.00903728		100	1.010153	.8293941	1.230306	0.920011	0.0100841		22	1.106405	.7131479	1.716519	0.651806		29	.9077243	.6407659	1.285904	0.585868		49	1.043602	.7837606	1.38959	0.770181	0.7495
DARS1	Bladder Cancer	99	.9496063	.7786252	1.158134	0.609694	0.260621		99	.9511143	.7795022	1.160508	0.621519	0.243738		21	.9935233	.6478919	1.523539	0.976236		29	.7833055	.542381	1.131248	0.192794		49	1.048444	.7886036	1.393901	0.744753	0.4582
DBI	Bladder Cancer	101	.9594662	.783298	1.175256	0.689323	0.15982		101	.9424133	.7674242	1.157303	0.571429	0.320298		22	.9431248	.6125326	1.452142	0.790303		29	.8096159	.5417846	1.20985	0.302784		50	1.017077	.7628395	1.356046	0.908145	0.6640
DBNL	Bladder Cancer	101	.9623638	.7903322	1.171841	0.702616	0.145764		101	.9555182	.7839795	1.164591	0.652203	0.203134		24	1.047173	.7015286	1.563118	0.821569		27	.8437789	.5721185	1.244432	0.391521		50	.974301	.7354152	1.290784	0.856046	0.7361
DCBLD2	Bladder Cancer	100	.9148537	.7414915	1.128748	0.406441	0.689186		100	.9242774	.7487393	1.14097	0.463709	0.536927		22	1.150342	.7281154	1.817412	0.548364		28	.8328696	.5612212	1.236004	0.363891		50	.8891335	.6603027	1.197267	0.438915	0.5458
DCN	Bladder Cancer	99	.9922016	.8071017	1.219752	0.940759	0.00552288		99	1.022713	.8327751	1.255972	0.830348	0.0459056		21	1.144608	.743921	1.761111	0.538977		28	1.291984	.9094299	1.835461	0.152713		50	.8157716	.5990708	1.110859	0.196157	0.1339
DCTN1	Bladder Cancer	100	.9346289	.7637966	1.14367	0.511529	0.430937		100	.9343993	.7620757	1.145689	0.514177	0.425557		21	.8641161	.559502	1.334574	0.510179		29	.8413402	.5707443	1.240229	0.382902		50	1.033621	.7751468	1.378284	0.821807	0.6454
DCTN2	Bladder Cancer	99	.9911818	.8093681	1.213838	0.931731	0.0073389		99	.9987192	.815772	1.222695	0.990095	0.000154115		22	.7700137	.4933121	1.201919	0.249983		29	.978473	.6707682	1.427333	0.910057		48	1.130304	.8511772	1.500966	0.397305	0.3584
DCTN6	Bladder Cancer	100	.9667135	.78601	1.188961	0.748484	0.10281		100	.9666817	.7848623	1.190621	0.749915	0.101602		23	1.03529	.687848	1.558231	0.867959		28	1.174942	.8799067	1.568903	0.274496		49	.7635498	.5294522	1.101154	0.148698	0.1916
DCTPP1	Bladder Cancer	102	1.114433	.9091977	1.365995	0.296805	1.08849		102	1.140249	.9291548	1.399302	0.208935	1.57879		24	1.293472	.864246	1.935872	0.211007		29	.930889	.6285494	1.378658	0.720786		49	1.18653	.885919	1.589146	0.251229	0.4793
DCXR	Bladder Cancer	100	.9080978	.7299657	1.129699	0.386862	0.748781		100	.8805715	.7019767	1.104604	0.27145	1.2094		22	.9383611	.5793188	1.519926	0.795983		28	.8448665	.5483607	1.301697	0.444635		50	.8647509	.6268657	1.192909	0.375993	0.9460
DDAH1	Bladder Cancer	99	1.014856	.8274698	1.244678	0.887401	0.0200488		99	.9853026	.8003771	1.212955	0.888968	0.0194911		22	1.111766	.734895	1.681906	0.615937		29	.9431525	.6389559	1.392172	0.768306		48	.9439935	.6938884	1.284246	0.713622	0.7987
DDC	Bladder Cancer	102	.9516494	.7728746	1.171777	0.640638	0.217908		102	.9860161	.8012892	1.213329	0.894154	0.0177024		24	.7729356	.5043098	1.184648	0.237124		29	1.250089	.8705561	1.795084	0.22663		49	.9355163	.6877083	1.272619	0.671174	0.2218
DDR1	Bladder Cancer	103	1.060493	.8669019	1.297314	0.567922	0.326171		103	1.045045	.8542731	1.27842	0.668338	0.183553		24	1.091008	.7230652	1.646184	0.678136		29	.9679398	.656736	1.426612	0.869218		50	1.067287	.7975857	1.428188	0.661262	0.8994
DDX58	Bladder Cancer	96	.9935119	.8081933	1.221324	0.950724	0.00381894		96	.9984266	.8109363	1.229265	0.988161	0.000220184		21	.8434163	.5166946	1.376734	0.495774		28	.7301247	.4563248	1.168208	0.18964		47	1.206236	.9440176	1.541289	0.133794	0.1174
DECR1	Bladder Cancer	100	.9547353	.7836473	1.163176	0.645701	0.211364		100	.9402128	.7710786	1.146446	0.542339	0.371222		22	.9798233	.6447997	1.488918	0.923937		29	.8668898	.5959254	1.26106	0.455072		49	.966966	.7288156	1.282935	0.815871	0.8801
DEFA1_DEFA1B	Bladder Cancer	98	.8602965	.6919406	1.069615	0.175646	1.83408		98	.8452527	.6775284	1.054498	0.136291	2.21934		24	.6346465	.3901938	1.032246	0.066939		27	1.092274	.7744838	1.540463	0.614864		47	.8096654	.58187	1.12664	0.210363	0.1756
DEFB4A_DEFB4B	Bladder Cancer	98	.9835814	.7968967	1.214	0.877483	0.0237656		98	.9575647	.7744042	1.184046	0.68892	0.160257		22	.9262394	.5900252	1.454039	0.739125		29	.7439218	.5037847	1.098524	0.136891		47	1.142663	.8430664	1.548726	0.390002	0.2312
DFFA	Bladder Cancer	101	1.02454	.840453	1.248948	0.810398	0.0575579		101	1.008488	.8248866	1.232955	0.934301	0.00679554		22	1.079668	.7155076	1.629169	0.714983		29	.8642335	.5777594	1.292752	0.477587		50	1.0548	.7960322	1.397687	0.71026	0.6812
DGKZ	Bladder Cancer	100	.9217253	.7438191	1.142183	0.456305	0.554942		100	.9173	.7376612	1.140685	0.437597	0.602576		21	.9441289	.5992193	1.487568	0.804247		29	.8934849	.5881238	1.357393	0.597604		50	.9132646	.6700579	1.244746	0.56579	0.9847
DIABLO	Bladder Cancer	102	.9424967	.7749603	1.146252	0.553139	0.351723		102	.939843	.7727191	1.143113	0.534563	0.38571		24	.977489	.6533673	1.462401	0.911796		29	.9413381	.6468985	1.369793	0.752104		49	.9194002	.6935237	1.218843	0.559095	0.9705
DKK1	Bladder Cancer	103	1.029119	.8446278	1.253908	0.775832	0.0810853		103	1.013571	.8302282	1.237403	0.894661	0.0175321		24	1.135473	.7511369	1.716465	0.546761		29	.9645091	.6601349	1.409224	0.851827		50	.9847663	.7396199	1.311166	0.916295	0.8209
DKK3	Bladder Cancer	103	1.024351	.8356274	1.255696	0.816874	0.0536236		103	1.054346	.8584256	1.294981	0.61388	0.254564		24	1.10041	.7224401	1.676127	0.655845		29	1.219012	.828199	1.794243	0.315299		50	.9422772	.6974199	1.273102	0.698564	0.5721
DKK4	Bladder Cancer	99	.8849527	.712565	1.099045	0.268887	1.22241		99	.904713	.7298766	1.12143	0.360738	0.835323		21	.8673327	.5393852	1.394673	0.556997		29	.8795518	.5902737	1.310598	0.528224		49	.9240661	.6808434	1.254177	0.612343	0.9682
DKKL1	Bladder Cancer	99	1.133912	.9132777	1.407848	0.254995	1.29573		99	1.154508	.9263622	1.438842	0.200887	1.63592		22	1.280265	.780565	2.099863	0.32775		29	1.08462	.7345172	1.601596	0.682935		48	1.146761	.8350291	1.574869	0.397511	0.8748
DLK1	Bladder Cancer	103	1.016146	.8327954	1.239863	0.874644	0.0248891		103	1.026558	.8398503	1.254773	0.798015	0.0654934		24	1.21563	.8005025	1.846036	0.359639		29	1.25217	.849264	1.846222	0.256295		50	.8523859	.6418455	1.131989	0.269835	0.1935
DLL1	Bladder Cancer	100	.9874485	.802764	1.214622	0.904833	0.0142942		100	.962238	.7809815	1.185562	0.717736	0.130672		22	.9395528	.5975322	1.477342	0.787151		28	1.157447	.8039658	1.666345	0.431627		50	.8578854	.6361978	1.156821	0.314934	0.4575
DNAJA2	Bladder Cancer	101	.9520614	.7814695	1.159893	0.62581	0.237786		101	.9486612	.7776979	1.157208	0.603183	0.270222		22	1.061874	.6981168	1.615168	0.779051		29	.8059572	.5534993	1.173564	0.260509		50	.9926761	.7477792	1.317777	0.95944	0.5773
DNAJB1	Bladder Cancer	99	.9743962	.7954166	1.193649	0.802213	0.0627422		99	.9658762	.7879349	1.184003	0.738232	0.111687		22	1.063258	.6959561	1.62441	0.776665		29	.6783766	.4652575	.9891186	0.0437135		48	1.147179	.8552612	1.538735	0.359439	0.0868
DNAJB8	Bladder Cancer	99	.7295655	.5317595	1.000952	0.0506934	3.81838		99	.7219713	.5252399	.9923895	0.0447464	4.02817		21	.7032104	.3506584	1.410218	0.32132		28	.8100806	.4717577	1.391033	0.445154		50	.677551	.4181654	1.097832	0.1139	0.8849
DNER	Bladder Cancer	100	.977187	.7961656	1.199367	0.825267	0.0487418		100	.9939895	.8070166	1.224281	0.954782	0.00321526		24	.9077339	.5911247	1.393921	0.65824		26	.813158	.5423889	1.219099	0.316789		50	1.155152	.8620834	1.547851	0.334037	0.3449
DNMBP	Bladder Cancer	99	.9126388	.7360384	1.131612	0.404774	0.694098		99	.8990006	.7220244	1.119356	0.341147	0.906117		21	.8759348	.5499123	1.395244	0.577055		29	.7622802	.4936709	1.177042	0.220732		49	.9952032	.7350168	1.347492	0.975192	0.6078
DNPH1	Bladder Cancer	100	.9354829	.7620688	1.148359	0.523765	0.406472		100	.9190026	.7471188	1.13043	0.423993	0.639221		24	1.099638	.728564	1.659707	0.651115		27	.706336	.4744164	1.05163	0.0868857		49	.9777851	.7253426	1.318086	0.882787	0.2761
DOK2	Bladder Cancer	102	.9623242	.7909199	1.170874	0.70118	0.147248		102	.9541572	.783157	1.162495	0.641426	0.216883		24	.9985513	.6687848	1.49092	0.994344		29	.953171	.6538723	1.389468	0.803036		49	.9351762	.7028061	1.244375	0.645625	0.9664
DPEP1	Bladder Cancer	99	.9970939	.8091454	1.228699	0.978213	0.000745825		99	1.01578	.822071	1.255133	0.884687	0.0210336		21	.7960515	.5157424	1.22871	0.30304		29	1.279257	.841432	1.944897	0.249231		49	1.017247	.7542162	1.372008	0.910805	0.3049
DPEP2	Bladder Cancer	99	.7399086	.6106345	.8965505	0.00210829	9.45278		99	.7477339	.615448	.9084537	0.00342815	8.56432		22	.6834744	.4523368	1.03272	0.0707492		29	.7132156	.5077154	1.001893	0.0512885		48	.8170289	.6175022	1.081027	0.157192	0.7276
DPP10	Bladder Cancer	100	1.080886	.8914388	1.310595	0.428875	0.625869		100	1.044327	.8584612	1.270434	0.664472	0.188137		22	.9573655	.6267774	1.462319	0.840231		29	1.146683	.8120043	1.619304	0.436977		49	1.032365	.7699394	1.384234	0.831443	0.8003
DPP4	Bladder Cancer	96	.9276959	.7450138	1.155173	0.502375	0.449915		96	.9481641	.7613616	1.180799	0.634462	0.226059		24	.9246878	.5946806	1.437826	0.728103		26	.9986362	.6546932	1.52327	0.994945		46	.9225384	.6721196	1.266258	0.617791	0.9527
DPP6	Bladder Cancer	99	.8930781	.7242999	1.101186	0.290018	1.11954		99	.9631903	.777405	1.193375	0.731579	0.117667		22	.9764428	.6182277	1.542216	0.918577		29	.7885986	.5318363	1.169322	0.237335		48	1.067437	.7818201	1.457395	0.681247	0.4948
DPP7	Bladder Cancer	102	.9381092	.7705745	1.142069	0.524446	0.40514		102	.9006206	.740124	1.095921	0.295897	1.09259		24	.8740367	.5837664	1.30864	0.51326		29	.9882464	.6924814	1.410335	0.948049		49	.8503607	.6360471	1.136886	0.273932	0.8063
DPT	Bladder Cancer	103	.9201044	.7409987	1.142502	0.450931	0.56831		103	.9354999	.7430987	1.177717	0.570342	0.32211		24	1.279398	.7647064	2.140505	0.348075		29	.9542441	.6180729	1.47326	0.832606		50	.8160994	.5999501	1.110123	0.195495	0.3360
DPY30	Bladder Cancer	100	.9461325	.7673077	1.166633	0.604425	0.268374		100	.907324	.7286772	1.129769	0.384665	0.75574		21	1.028238	.6597143	1.602624	0.902121		29	.7933118	.5180933	1.21473	0.286819		50	.929258	.6807438	1.268495	0.644022	0.7027
DRAXIN	Bladder Cancer	99	.8793406	.7128874	1.084659	0.229771	1.44228		99	.8991706	.7290682	1.10896	0.320542	0.986735		21	.8321787	.5260958	1.316341	0.43234		29	1.25496	.8623484	1.82632	0.235487		49	.7458902	.5506527	1.01035	0.0582967	0.1003
DRG2	Bladder Cancer	99	.961009	.7866043	1.174082	0.697091	0.151516		99	.9584439	.7841378	1.171496	0.678551	0.171761		22	.9419284	.6182167	1.435142	0.780659		29	.9187428	.6278066	1.344504	0.66267		48	.9896338	.7423069	1.319367	0.943382	0.9505
DSC2	Bladder Cancer	98	1.066017	.8680969	1.309062	0.541808	0.372199		98	1.051486	.8568234	1.290374	0.630778	0.231007		23	1.009122	.6570448	1.549859	0.966915		28	1.567902	1.116911	2.200996	0.00935244		47	.8050898	.5911501	1.096455	0.168923	0.0165
DSG2	Bladder Cancer	102	.8277422	.6735696	1.017203	0.0722143	3.23196		102	.8589514	.6962544	1.059667	0.155882	2.01373		23	.8350477	.5356897	1.301695	0.426105		29	1.015589	.6855521	1.504511	0.938508		50	.7829706	.57943	1.05801	0.111196	0.5839
DSG3	Bladder Cancer	100	1.061107	.8635358	1.30388	0.572596	0.318358		100	1.080954	.8783912	1.330229	0.462182	0.540605		21	1.094067	.6949006	1.722522	0.697861		29	1.160632	.7957287	1.692873	0.439228		50	1.027874	.7649873	1.3811	0.855255	0.8822
DSG4	Bladder Cancer	99	1.041611	.8460985	1.282301	0.700708	0.147736		99	1.038042	.8444459	1.276022	0.722945	0.125688		22	.9454255	.6091461	1.467348	0.802413		29	.9366441	.6348255	1.381958	0.741538		48	1.136679	.8441871	1.530512	0.398652	0.6715
DTX3	Bladder Cancer	99	1.045584	.8430135	1.29683	0.684965	0.164591		99	1.036817	.8343129	1.288472	0.744348	0.106342		22	.9545592	.5919693	1.539241	0.848705		29	1.162891	.8071377	1.675447	0.417957		48	.9815231	.7127456	1.351657	0.909052	0.7383
DUOX2	Bladder Cancer	99	1.062729	.8897256	1.269371	0.502152	0.450386		99	1.068031	.893805	1.276218	0.46884	0.524708		21	1.013019	.6704974	1.530517	0.951013		28	.7567329	.3961838	1.445401	0.398539		50	1.170299	.9615042	1.424435	0.116779	0.4040
DUSP3	Bladder Cancer	100	.9694607	.787031	1.194177	0.770598	0.0850262		100	.9716112	.7889623	1.196544	0.78634	0.073477		23	.864294	.530243	1.408796	0.558509		28	1.172733	.8749125	1.571931	0.286439		49	.8824262	.6338803	1.228427	0.458659	0.3631
EBAG9	Bladder Cancer	99	.9618386	.7884393	1.173373	0.701263	0.147161		99	.9552657	.7818619	1.167128	0.654298	0.200524		21	.9254477	.6013156	1.424299	0.724689		29	.7975134	.5447161	1.167631	0.244744		49	1.071886	.8067775	1.424109	0.632032	0.4693
EBI3_IL27	Bladder Cancer	100	1.013513	.8233163	1.247648	0.899274	0.0160221		100	1.072428	.8705135	1.321176	0.511174	0.431663		21	1.05737	.6717947	1.664244	0.809519		29	1.01762	.688671	1.503693	0.930135		50	1.104575	.8242269	1.48028	0.50551	0.9458
ECE1	Bladder Cancer	100	.9575939	.7858018	1.166943	0.667531	0.184504		100	.9848552	.8125789	1.193656	0.876384	0.0241972		23	1.184036	.8221097	1.705298	0.3641		28	.7937701	.5637305	1.117681	0.185911		49	1.021763	.7711463	1.353829	0.880802	0.2765
EDA2R	Bladder Cancer	100	1.088734	.85569	1.385245	0.489068	0.478576		100	1.058678	.8309905	1.348751	0.64443	0.212995		21	1.17382	.6891525	1.999345	0.555313		29	1.125387	.7327189	1.728488	0.589519		50	.9639721	.6829531	1.360624	0.834702	0.7771
EDAR	Bladder Cancer	100	.9415798	.7701893	1.15111	0.557068	0.344806		100	.9481475	.7749343	1.160077	0.604937	0.267613		22	.8545064	.5550532	1.315516	0.475076		29	1.100226	.7570872	1.598887	0.61649		49	.9157481	.6857196	1.222941	0.55095	0.6422
EDIL3	Bladder Cancer	99	1.136341	.9291524	1.389731	0.213321	1.54875		99	1.033456	.8324032	1.283069	0.765606	0.0888796		21	.9810628	.6187676	1.555486	0.935202		28	1.331091	.945137	1.874652	0.101631		50	.8748899	.6353905	1.204664	0.412787	0.2044
EFEMP1	Bladder Cancer	101	.970142	.7794694	1.207457	0.786006	0.0737124		101	.9432902	.7551808	1.178256	0.606928	0.264672		24	1.143095	.7341637	1.779801	0.553838		28	1.204312	.8034551	1.805164	0.367981		49	.7375948	.5327445	1.021214	0.0667274	0.1156
EFNA1	Bladder Cancer	102	1.011477	.8291842	1.233847	0.910386	0.012668		102	.9747855	.7955418	1.194415	0.805425	0.0606796		23	.9349344	.6018008	1.452478	0.764698		29	.9241969	.6319744	1.351542	0.684369		50	1.022211	.7645466	1.366711	0.882152	0.8991
EFNA4	Bladder Cancer	99	1.115086	.9163401	1.356937	0.276757	1.18295		99	1.068144	.8695908	1.312034	0.529829	0.39472		21	.8981912	.5571111	1.448091	0.659491		29	1.121554	.7844184	1.603586	0.529437		49	1.101852	.8208123	1.479116	0.518534	0.7335
EGF	Bladder Cancer	100	.994696	.8177405	1.209944	0.957565	0.00283119		100	.982169	.8062897	1.196414	0.858164	0.0319377		24	1.09011	.724776	1.639596	0.678659		26	.9601431	.6488985	1.420676	0.838774		50	.9461776	.7176112	1.247545	0.694935	0.8464
EGFL7	Bladder Cancer	96	.8987046	.7208125	1.120499	0.342621	0.9006		96	.8943406	.7157642	1.11747	0.325791	0.965557		21	.7964449	.4919257	1.289472	0.354546		28	1.247323	.8673089	1.793842	0.233233		47	.7441364	.5340603	1.036847	0.0807823	0.1003
EGFR	Bladder Cancer	103	.8272365	.6755248	1.01302	0.0665322	3.36657		103	.8614583	.7022248	1.056799	0.15267	2.04536		24	.7299036	.4830238	1.102967	0.134993		29	1.007878	.6836507	1.485873	0.968392		50	.8517477	.6318216	1.148226	0.292353	0.5347
EGLN1	Bladder Cancer	100	1.022794	.8412506	1.243516	0.821148	0.0511069		100	.9796988	.7923913	1.211283	0.849741	0.0358907		22	.8622924	.5219875	1.424456	0.562911		29	.8624427	.5545427	1.341299	0.511325		49	1.101555	.8498121	1.427873	0.465	0.5224
EIF4B	Bladder Cancer	99	.8803361	.721938	1.073488	0.207922	1.58583		99	.8711925	.7137948	1.063298	0.175008	1.83952		21	.7730178	.5089782	1.174031	0.22725		29	.6951396	.4873804	.9914618	0.044718		49	1.061238	.7933512	1.419582	0.688845	0.1627
EIF4EBP1	Bladder Cancer	102	1.004288	.821073	1.228385	0.966792	0.00173321		102	.9737616	.7936734	1.194712	0.798848	0.0649429		24	1.101779	.740008	1.640412	0.633154		29	.7420218	.4974242	1.106895	0.143671		49	1.072679	.8003232	1.43772	0.638727	0.2786
EIF4G1	Bladder Cancer	101	.9861512	.8089062	1.202234	0.890275	0.019032		101	.9738263	.796845	1.190116	0.795503	0.0671701		22	1.051826	.6881281	1.607749	0.815453		29	.8808411	.6011518	1.290657	0.515089		50	.9947245	.7479113	1.322987	0.971001	0.8134
EIF5A	Bladder Cancer	100	1.040098	.8867233	1.220003	0.629096	0.233289		100	1.050179	.8956384	1.231384	0.546611	0.363423		21	1.057775	.7471477	1.497547	0.751508		29	.797496	.4918107	1.29318	0.358887		50	1.115229	.9459717	1.314771	0.19408	0.4349
ELOA	Bladder Cancer	99	.9818464	.7985857	1.207162	0.862017	0.0302091		99	.9502978	.7639214	1.182145	0.647174	0.209481		22	.7643281	.4466761	1.307877	0.326777		29	.6899782	.4283694	1.111354	0.127047		48	1.151795	.9094015	1.458797	0.241107	0.0971
ENAH	Bladder Cancer	100	1.008082	.8263328	1.229806	0.936751	0.00629702		100	.9995836	.8166048	1.223563	0.996778	1.63037e-05		21	1.085791	.7020859	1.679198	0.711385		29	1.149324	.8155194	1.61976	0.4266		50	.8682861	.6419213	1.174475	0.35944	0.4475
ENG	Bladder Cancer	103	1.067703	.8755612	1.30201	0.517529	0.418814		103	1.05034	.8588067	1.284589	0.632551	0.228617		24	1.333407	.8845834	2.009957	0.169367		29	1.04281	.7086022	1.534644	0.831609		50	.9354458	.6986736	1.252457	0.654033	0.3857
ENO1	Bladder Cancer	102	.9760949	.8035345	1.185713	0.807412	0.0594219		102	.9748146	.8019562	1.184932	0.797851	0.0656024		23	1.075631	.7121786	1.624568	0.728926		29	.8217457	.5671626	1.190604	0.299379		50	1.026573	.7774765	1.355478	0.853269	0.5579
ENO2	Bladder Cancer	103	.958238	.786629	1.167285	0.671794	0.179511		103	.9611311	.7888234	1.171077	0.694105	0.154677		24	1.148671	.7713147	1.710643	0.495167		29	.7708761	.5197724	1.143289	0.195645		50	.9839668	.7430267	1.303036	0.910195	0.3680
ENPP2	Bladder Cancer	103	1.141707	.8854097	1.472195	0.306928	1.04385		103	1.108705	.8563578	1.435413	0.433543	0.613312		24	1.358771	.8069885	2.287839	0.248797		29	1.266314	.7798999	2.056098	0.339704		50	.9100527	.6203012	1.335151	0.629838	0.3880
ENPP5	Bladder Cancer	101	1.015017	.8219101	1.253495	0.889893	0.0191655		101	1.06269	.8521214	1.325293	0.589433	0.291231		24	1.09614	.6909262	1.739002	0.696661		27	1.245523	.7846063	1.977206	0.351765		50	.9825471	.7277932	1.326474	0.908461	0.6932
ENPP7	Bladder Cancer	96	1.235472	.9993918	1.527321	0.0506609	3.81945		96	1.188378	.9585804	1.473263	0.115455	2.47792		24	.7339828	.4760392	1.131694	0.161529		26	.9963	.6550489	1.515328	0.986177		46	1.729108	1.260938	2.371103	0.000675902	0.0044
ENTPD2	Bladder Cancer	96	1.051343	.8535284	1.295004	0.637794	0.221639		96	1.065841	.8674722	1.309571	0.543942	0.368283		21	.8485917	.5395898	1.334547	0.477272		28	.9035115	.6068153	1.345274	0.617361		47	1.259465	.9704459	1.634561	0.0828448	0.2022
ENTPD5	Bladder Cancer	99	1.024823	.8386644	1.252304	0.810534	0.0574737		99	1.012807	.8297948	1.236182	0.90041	0.015661		21	1.270054	.8147197	1.979866	0.291262		28	1.166063	.7936615	1.713203	0.433824		50	.847008	.6433273	1.115175	0.236736	0.2095
ENTPD6	Bladder Cancer	99	1.017531	.8340845	1.241324	0.863956	0.0293577		99	1.02556	.8390877	1.253473	0.805294	0.0607633		21	.8363234	.5739179	1.218705	0.352163		28	1.58094	1.039624	2.404111	0.0322202		50	.9174284	.707359	1.189884	0.515971	0.0530
EPCAM	Bladder Cancer	99	1.088574	.8909406	1.330048	0.406391	0.689335		99	1.077293	.8808283	1.317578	0.468612	0.525247		23	1.231002	.8143764	1.86077	0.324181		26	1.190053	.8014977	1.766975	0.388262		50	.9390203	.7035564	1.253289	0.669261	0.4711
EPHA1	Bladder Cancer	100	1.015668	.8102945	1.273095	0.892703	0.0181938		100	.9951383	.7910845	1.251826	0.966798	0.00173261		24	.9402639	.5927451	1.491528	0.793593		27	1.156333	.740537	1.805589	0.522922		49	.9394573	.6785026	1.300776	0.706803	0.7358
EPHA10	Bladder Cancer	100	.9418968	.7557044	1.173964	0.594248	0.283759		100	.9370954	.7516925	1.168228	0.563526	0.333636		23	1.119754	.8353432	1.500999	0.449311		28	1.017639	.7225893	1.433164	0.920274		49	.6847668	.4190641	1.118935	0.130679	0.2387
EPHA2	Bladder Cancer	95	.9632123	.7722417	1.201409	0.739554	0.110519		95	.9518543	.7618468	1.18925	0.664048	0.188644		20	1.053678	.661505	1.678351	0.825762		29	1.006507	.6827738	1.483738	0.973867		46	.8641954	.6203704	1.203851	0.388137	0.7450
EPHB4	Bladder Cancer	103	1.065855	.876639	1.295912	0.522435	0.409084		103	1.061624	.874321	1.289052	0.545966	0.364593		24	1.20642	.8141564	1.787677	0.349653		29	1.254029	.8955127	1.756076	0.18764		50	.8815367	.6580476	1.180928	0.397996	0.2350
EPHB6	Bladder Cancer	99	1.010206	.8278004	1.232805	0.92039	0.00998838		99	1.015253	.8325739	1.238015	0.881107	0.0223701		21	1.082892	.7039941	1.665718	0.717009		29	1.2267	.8666758	1.736282	0.249026		49	.8635382	.6483429	1.15016	0.315723	0.2938
EPHX2	Bladder Cancer	99	.9886994	.8044313	1.215177	0.913998	0.0116632		99	.9905415	.8053031	1.218389	0.928312	0.00809438		21	.7015838	.3654843	1.346761	0.286782		28	1.129912	.8221791	1.552825	0.451483		50	1.000703	.7544143	1.327397	0.996108	0.4320
EPO	Bladder Cancer	100	1.140345	.9475133	1.372421	0.164671	1.9308		100	1.15357	.9622385	1.382946	0.122599	2.3838		22	1.143513	.7743564	1.688658	0.500152		29	1.11292	.7876682	1.572479	0.544096		49	1.191908	.9204437	1.543435	0.183089	0.9500
EPS8L2	Bladder Cancer	100	1.161464	.9506523	1.419025	0.142992	2.14546		100	1.136525	.9242691	1.397525	0.225006	1.47215		21	1.368139	.9103821	2.056064	0.131503		29	1.274668	.8810034	1.844238	0.197845		50	.9534172	.698302	1.301735	0.763993	0.3033
ERBB2	Bladder Cancer	100	1.075939	.8651777	1.338044	0.510525	0.43299		100	1.026866	.8208036	1.284659	0.81655	0.0538171		22	1.088199	.6762195	1.751174	0.727683		28	1.028338	.6797624	1.555661	0.89474		50	.9968706	.7236143	1.373316	0.984701	0.9560
ERBB3	Bladder Cancer	99	.933861	.7554049	1.154475	0.527125	0.399932		99	.9186709	.7422561	1.137015	0.435567	0.607933		24	.8999054	.5808416	1.394235	0.636826		26	.8041984	.5331452	1.213056	0.298792		49	.9909789	.7316755	1.342178	0.953311	0.7226
ERBB4	Bladder Cancer	100	.8638787	.6988821	1.067829	0.176027	1.83085		100	.8658694	.6997887	1.071366	0.185	1.757		22	1.046099	.6687995	1.63625	0.843468		28	.6959182	.4678458	1.035175	0.0735613		50	.8920871	.6572054	1.210914	0.463897	0.3899
ERBIN	Bladder Cancer	99	.94802	.7774316	1.15604	0.597928	0.278133		99	.9395124	.7696382	1.146881	0.539765	0.375976		22	.9135951	.6014093	1.387833	0.671848		29	.8955554	.6161836	1.301592	0.563098		48	.9808195	.7359467	1.307169	0.894864	0.9202
EREG	Bladder Cancer	99	.9359353	.7626592	1.14858	0.526192	0.401739		99	.9223233	.7490773	1.135637	0.446218	0.58024		21	.8263628	.5179848	1.318331	0.423541		29	1.052439	.721123	1.535977	0.79103		49	.8925298	.6620027	1.203333	0.455786	0.6954
ERP44	Bladder Cancer	99	.9116009	.7426412	1.119001	0.376196	0.783095		99	.9056071	.7358005	1.114601	0.349341	0.875849		22	1.052825	.6841024	1.620284	0.814967		29	.8135865	.5486688	1.206416	0.304716		48	.8899299	.6589354	1.201901	0.446929	0.6821
ESAM	Bladder Cancer	103	.9827138	.8031296	1.202454	0.865516	0.0286818		103	.976785	.7978699	1.19582	0.82	0.0517766		24	.9811012	.6474621	1.486666	0.928306		29	1.196711	.8422131	1.700422	0.316395		50	.8558715	.6352419	1.153129	0.3062	0.3617
ESM1	Bladder Cancer	100	.9347836	.7603092	1.149296	0.522289	0.40937		100	.9993378	.8110345	1.231361	0.995038	3.86697e-05		24	1.063263	.6957756	1.624847	0.776784		26	1.076366	.7099212	1.631961	0.728923		50	.941683	.6998591	1.267065	0.691511	0.8366
EZR	Bladder Cancer	103	1.150253	.9493518	1.393668	0.152927	2.04281		103	1.087319	.8888895	1.330044	0.415477	0.663074		24	1.133917	.7657096	1.679185	0.530416		29	1.010161	.6835101	1.492918	0.959545		50	1.110614	.829528	1.486945	0.481027	0.9047
F11R	Bladder Cancer	102	.9285949	.7596115	1.13517	0.469761	0.522539		102	.9058395	.7382541	1.111467	0.343401	0.897692		23	.8990952	.5869271	1.377296	0.624972		29	.8504655	.5744184	1.259172	0.418536		50	.9453824	.7068827	1.264351	0.704948	0.9126
F2R	Bladder Cancer	100	1.01012	.8253354	1.236275	0.922187	0.00954126		100	.99684	.813588	1.221368	0.975638	0.000932538		24	1.039213	.6907446	1.563476	0.853568		26	.9375746	.6251133	1.406219	0.755296		50	1.002688	.7516028	1.337653	0.985436	0.9376
F3	Bladder Cancer	100	1.119113	.9032392	1.38658	0.303375	1.0593		100	1.133583	.9141875	1.40563	0.253263	1.30522		21	1.463254	.9517239	2.249719	0.0828285		29	1.11349	.7459059	1.662221	0.598975		50	.9962001	.7280546	1.363105	0.981015	0.3656
F7	Bladder Cancer	101	1.014667	.8303537	1.239892	0.886798	0.0202657		101	.9905073	.8075939	1.214849	0.927042	0.00838461		24	1.015078	.663779	1.552298	0.944948		28	.9461887	.6452034	1.387583	0.777061		49	.9853703	.7336959	1.323375	0.921978	0.9705
F9	Bladder Cancer	101	1.043281	.8486954	1.282482	0.687462	0.161847		101	.9866861	.7958601	1.223267	0.902719	0.0149395		24	.8429618	.5578646	1.273758	0.417306		28	1.029815	.683661	1.551234	0.888221		49	1.038037	.7622089	1.413682	0.812739	0.7043
FABP1	Bladder Cancer	100	1.016228	.8252267	1.251438	0.879544	0.0229668		100	.9632136	.7782954	1.192067	0.73039	0.118754		24	1.183146	.7795205	1.795763	0.429541		26	1.124238	.7571402	1.669324	0.561502		50	.783285	.5686263	1.078978	0.134972	0.2104
FABP2	Bladder Cancer	102	1.054782	.8697359	1.279199	0.587885	0.29366		102	1.021992	.8439605	1.23758	0.823723	0.0496219		24	1.160521	.7846849	1.716369	0.455919		29	1.151699	.8213259	1.614963	0.412888		49	.8744955	.6509023	1.174896	0.373391	0.3764
FABP4	Bladder Cancer	103	1.245629	1.006451	1.541646	0.0434796	4.07666		103	1.259651	.9762735	1.625284	0.0758499	3.15166		24	1.194313	.6971271	2.046088	0.517975		29	1.135288	.7031841	1.832917	0.603645		50	1.373139	.9546308	1.97512	0.0873335	0.8046
FABP5	Bladder Cancer	102	1.048506	.8583984	1.280716	0.642608	0.215348		102	1.015279	.8268998	1.246574	0.884861	0.0209698		24	1.054453	.699796	1.58885	0.799902		29	.8856539	.5929748	1.322793	0.553014		49	1.069158	.7958373	1.436347	0.657086	0.7424
FABP6	Bladder Cancer	99	1.108112	.9267646	1.324944	0.260227	1.26755		99	1.112831	.9322476	1.328395	0.236658	1.40039		21	.6572593	.3921757	1.101521	0.111171		28	1.295044	.9879851	1.697535	0.0611481		50	1.161772	.9121975	1.47963	0.224291	0.0726
FABP9	Bladder Cancer	100	1.10267	.9086665	1.338094	0.322225	0.979893		100	1.112561	.9166687	1.350315	0.280393	1.16518		22	1.12369	.7477877	1.688554	0.574634		29	1.026838	.7071217	1.49111	0.889331		49	1.154441	.879189	1.515867	0.301393	0.8823
FADD	Bladder Cancer	102	.9637405	.7899839	1.175715	0.715778	0.132574		102	.9567886	.7836224	1.168221	0.664555	0.188038		24	1.091203	.7345372	1.621053	0.665588		29	.8172163	.5531014	1.20745	0.310834		49	.9733022	.7304826	1.296837	0.853379	0.5874
FAM3B	Bladder Cancer	99	1.157151	.931652	1.437229	0.186898	1.7419		99	1.130865	.9105212	1.404532	0.266042	1.23704		22	.9011274	.5875266	1.382117	0.633322		29	1.431796	.9448783	2.169635	0.0905335		48	1.090391	.7978923	1.490118	0.587086	0.3070
FAM3C	Bladder Cancer	102	1.026126	.832457	1.264851	0.809038	0.0584029		102	1.001433	.8122293	1.23471	0.98931	0.000179529		24	1.116954	.7286977	1.712077	0.611757		29	1.105711	.7602422	1.608169	0.599053		49	.8748441	.6415925	1.192895	0.398042	0.5359
FAP	Bladder Cancer	103	.9346407	.7641771	1.143129	0.51059	0.432857		103	.9795681	.7980072	1.202437	0.843535	0.0389565		24	.9846407	.6443045	1.50475	0.942974		29	1.086437	.7378515	1.599706	0.674517		50	.9170888	.6819725	1.233264	0.56686	0.7923
FAS	Bladder Cancer	103	1.065008	.8860088	1.280169	0.50232	0.450033		103	1.04268	.8594643	1.264953	0.671635	0.179695		24	1.058597	.7078134	1.583225	0.781568		29	1.065887	.7705732	1.474377	0.699883		50	1.020003	.7588782	1.37098	0.895563	0.9782
FASLG	Bladder Cancer	101	.8245046	.6709585	1.013189	0.0664548	3.36848		101	.8799545	.7126857	1.086482	0.234489	1.41342		22	.7905655	.5080079	1.230284	0.297644		29	.9284504	.6274795	1.373782	0.710363		50	.8930111	.6580992	1.211776	0.467486	0.8581
FBP1	Bladder Cancer	102	1.012361	.8308337	1.23355	0.903019	0.0148472		102	.9858147	.8064254	1.205109	0.889125	0.0194355		24	.8808868	.569518	1.362488	0.568716		29	1.145547	.8099029	1.62029	0.442417		49	.9493173	.7053397	1.277687	0.731474	0.5975
FCAR	Bladder Cancer	100	.9722701	.7956826	1.188048	0.783323	0.0756201		100	.9505307	.7756639	1.16482	0.624757	0.239238		22	.6672897	.4276508	1.041213	0.0747407		29	1.137363	.7886088	1.640351	0.490888		49	1.015368	.7583637	1.359469	0.91842	0.1711
FCER2	Bladder Cancer	102	.8882737	.7248954	1.088474	0.253263	1.30521		102	.9005719	.7335009	1.105697	0.317177	1.00055		23	.814553	.5269038	1.259237	0.356078		29	1.079464	.7528033	1.547871	0.677542		50	.845441	.6285951	1.137092	0.266854	0.5102
FCGR2A	Bladder Cancer	101	1.057807	.8553917	1.308121	0.604045	0.268939		101	1.061242	.8578368	1.312878	0.584026	0.299771		24	1.349203	.8113212	2.243684	0.248415		28	.8759831	.620747	1.236166	0.451162		49	1.081672	.7919829	1.477322	0.621576	0.3641
FCGR2B	Bladder Cancer	96	.9002981	.7274927	1.114151	0.334096	0.932957		96	.9020445	.7290519	1.116085	0.342631	0.900561		21	1.048268	.6919167	1.588149	0.824002		28	.9973912	.6839581	1.454459	0.989172		47	.7742771	.5612649	1.068132	0.119128	0.4407
FCGR3B	Bladder Cancer	101	1.138321	.9252869	1.400403	0.220403	1.50175		101	1.139735	.9262505	1.402423	0.216458	1.5277		24	.9682839	.6426842	1.45884	0.877515		28	1.095411	.7423201	1.616453	0.646212		49	1.267993	.9362455	1.717291	0.124963	0.5707
FCN2	Bladder Cancer	101	1.066621	.8674968	1.311452	0.54071	0.374225		101	1.029489	.8388297	1.263483	0.780922	0.0773498		24	1.114705	.7219209	1.721196	0.624196		28	.9041684	.63811	1.281159	0.571019		49	1.080965	.7952253	1.469377	0.619142	0.6852
FCRL1	Bladder Cancer	102	.9847944	.8032671	1.207344	0.88282	0.0217255		102	.9881282	.8054361	1.212259	0.90884	0.0131106		24	1.005668	.6553719	1.543199	0.979359		29	1.241406	.8577379	1.79669	0.251623		49	.8502786	.631625	1.144625	0.284904	0.2937
FCRL2	Bladder Cancer	99	1.047743	.8610142	1.274968	0.641427	0.216881		99	1.052292	.8652338	1.279792	0.609762	0.260522		20	.8799445	.5500419	1.407715	0.593688		29	1.166121	.8244962	1.649295	0.38491		50	1.042384	.7913057	1.373129	0.76782	0.6384
FCRL3	Bladder Cancer	100	1.064117	.8775561	1.29034	0.527459	0.399285		100	1.065171	.8780436	1.292179	0.52184	0.410256		21	1.23645	.8239905	1.855372	0.305357		29	1.132196	.7969008	1.608567	0.488351		50	.9545776	.7178282	1.26941	0.749236	0.5482
FCRL5	Bladder Cancer	102	1.110037	.9059507	1.360099	0.313884	1.01426		102	1.12634	.9163399	1.384467	0.258439	1.2771		23	.8998249	.5805628	1.394655	0.636841		29	1.51426	1.038316	2.208367	0.0311404		50	1.047854	.7767696	1.413544	0.759569	0.1658
FCRL6	Bladder Cancer	100	1.044836	.8561261	1.275143	0.666066	0.186238		100	1.070136	.8769184	1.305927	0.504644	0.445158		22	1.194604	.778307	1.833567	0.415976		29	1.272798	.8749643	1.85152	0.207148		49	.9264717	.6987348	1.228434	0.595703	0.3536
FCRLB	Bladder Cancer	96	.8083626	.6382046	1.023888	0.0776983	3.1124		96	.7853771	.6175579	.9988005	0.0488671	3.87991		21	.8232226	.5000739	1.355191	0.444344		28	.639298	.395952	1.032201	0.0672044		47	.8604288	.6177846	1.198375	0.37382	0.5971
FEN1	Bladder Cancer	96	1.06587	.8905684	1.275677	0.486547	0.484154		96	1.052716	.8742246	1.267651	0.587849	0.293717		21	1.177152	.8724915	1.588195	0.285822		28	.7515253	.4568622	1.236238	0.260652		47	1.13198	.8874006	1.443969	0.318213	0.2880
FES	Bladder Cancer	96	1.011972	.8247471	1.241699	0.909223	0.0130002		96	1.018059	.8252948	1.255848	0.867278	0.027928		21	.9359304	.5898722	1.485009	0.778614		28	.7550292	.5119178	1.113595	0.156398		47	1.169045	.9663668	1.414231	0.107882	0.1211
FETUB	Bladder Cancer	101	1.014991	.8178919	1.259587	0.892552	0.0182455		101	1.001115	.8058683	1.243667	0.991964	0.000101443		24	.9016276	.5963413	1.3632	0.623447		28	1.093931	.7057388	1.69565	0.688071		49	1.014839	.7421766	1.387672	0.926487	0.8144
FGF19	Bladder Cancer	101	1.333826	1.095804	1.623548	0.00407611	8.2496		101	1.335783	1.096465	1.627337	0.00405049	8.26104		24	1.493618	.9986159	2.233986	0.0507934		27	1.057378	.7223908	1.547705	0.774094		50	1.433367	1.083439	1.896316	0.0116968	0.3706
FGF2	Bladder Cancer	100	1.042324	.8609745	1.261872	0.670798	0.18067		100	1.040901	.8590441	1.261255	0.682422	0.167413		22	1.173554	.7997111	1.722158	0.413463		29	.7874895	.52766	1.175264	0.242222		49	1.129496	.8627981	1.478632	0.375564	0.2741
FGF21	Bladder Cancer	100	1.18944	.975237	1.450691	0.0868137	2.93249		100	1.108358	.8994695	1.365758	0.334258	0.932331		21	1.195516	.7663052	1.86513	0.4313		29	1.072437	.7368875	1.560783	0.714913		50	1.082631	.8002938	1.464576	0.606571	0.9221
FGF23	Bladder Cancer	100	1.214169	1.017124	1.449386	0.0317221	4.61345		100	1.190707	.9904127	1.431507	0.0632474	3.45011		21	1.126685	.7276297	1.744596	0.592872		29	1.226959	.8864929	1.698185	0.217417		50	1.198228	.9171504	1.565446	0.184876	0.9535
FGF5	Bladder Cancer	100	1.027707	.832321	1.26896	0.799474	0.06453		100	1.037435	.8368945	1.286029	0.737379	0.112443		21	.9015425	.5579146	1.456816	0.67207		29	1.063362	.7159778	1.579292	0.760807		50	1.072711	.7928036	1.451442	0.649133	0.8231
FGFBP1	Bladder Cancer	100	.9814754	.8001881	1.203834	0.857574	0.0322069		100	1.010106	.8220986	1.241108	0.923767	0.00915649		22	1.075946	.700106	1.653549	0.738482		28	.8701048	.5887662	1.28588	0.485042		50	1.083122	.8109478	1.446646	0.588665	0.6503
FGFR2	Bladder Cancer	100	1.059208	.8555585	1.311333	0.597497	0.278787		100	1.030769	.8290497	1.28157	0.785054	0.0743862		22	1.179902	.7510112	1.853727	0.472932		28	1.092473	.7361722	1.621221	0.660554		50	.9278023	.6758676	1.273648	0.642947	0.6535
FGR	Bladder Cancer	100	.9183737	.7394045	1.140662	0.441333	0.592815		100	.9010924	.7216989	1.125078	0.357842	0.845452		23	.6062332	.3393	1.083167	0.0909947		28	.5493	.3211698	.9394732	0.0286708		49	1.200882	.9633531	1.496978	0.103538	0.0058
FHIT	Bladder Cancer	100	.9446595	.7734737	1.153732	0.576777	0.311474		100	.9386461	.7679422	1.147295	0.536407	0.382239		23	1.148637	.7572258	1.742369	0.514502		28	.705143	.4782691	1.039638	0.0777797		49	.9932487	.7457841	1.322826	0.963043	0.2084
FIS1	Bladder Cancer	100	.9631058	.7853534	1.18109	0.718011	0.130407		100	.9557974	.7789616	1.172778	0.664931	0.187589		24	1.076409	.7207428	1.607585	0.719005		27	.9329938	.6197367	1.404592	0.739678		49	.9060177	.6754915	1.215216	0.510012	0.7874
FKBP1B	Bladder Cancer	99	.9778067	.8016192	1.192718	0.824779	0.0490192		99	.9825354	.8057365	1.198128	0.861809	0.0303011		22	.9557375	.6275926	1.455457	0.832912		28	.9568629	.6542563	1.399431	0.820161		49	1.001623	.7558744	1.327269	0.990991	0.9745
FKBP4	Bladder Cancer	99	.9506739	.7764735	1.163956	0.624263	0.239921		99	.9297391	.7574268	1.141252	0.486057	0.485243		21	.9496801	.6132847	1.470593	0.816999		29	.6958878	.4745255	1.020514	0.0634514		49	1.07751	.8058882	1.440681	0.614446	0.2022
FKBP5	Bladder Cancer	99	.955793	.783545	1.165907	0.655627	0.198879		99	.9465015	.7752324	1.155608	0.589284	0.291465		21	1.036474	.6719998	1.598629	0.871275		29	.7622816	.5246148	1.107619	0.1545		49	1.028383	.7740142	1.366346	0.846924	0.4096
FKBP7	Bladder Cancer	100	.8917205	.6944586	1.145015	0.368975	0.807114		100	.8835193	.6860082	1.137897	0.337406	0.920262		23	1.126911	.8426331	1.507094	0.420502		28	.8734031	.5310483	1.436466	0.593886		49	.6882271	.4354648	1.087704	0.109605	0.1885
FLI1	Bladder Cancer	96	.9761623	.7975461	1.194781	0.814992	0.0547517		96	.9684396	.7908182	1.185956	0.7564	0.096231		21	1.024101	.6703148	1.564613	0.912304		28	.8571389	.5742567	1.279371	0.450633		47	1.013773	.7605254	1.351351	0.925681	0.7713
FLRT2	Bladder Cancer	99	.9899015	.8081945	1.212462	0.921859	0.00962205		99	.9999741	.8167358	1.224323	0.9998	6.29467e-08		21	1.200032	.8157076	1.765433	0.354559		29	1.11736	.7681932	1.625233	0.561593		49	.839953	.6259964	1.127037	0.24495	0.2800
FLT1	Bladder Cancer	99	.8117807	.6510174	1.012243	0.0640411	3.42951		99	.822375	.6596637	1.02522	0.0821167	3.0225		22	1.031489	.6630578	1.604642	0.890626		29	.8045358	.5322596	1.216094	0.302165		48	.7486234	.5438198	1.030556	0.0758333	0.5091
FLT3	Bladder Cancer	96	1.025962	.838995	1.254593	0.802821	0.0623488		96	1.059199	.8717888	1.286897	0.562659	0.335122		21	.959942	.6026747	1.528998	0.863331		28	1.224187	.9062887	1.653593	0.187318		47	1.00228	.7474201	1.344044	0.987861	0.5593
FLT3LG	Bladder Cancer	101	1.080606	.8820607	1.323843	0.45421	0.560126		101	1.053354	.8592812	1.29126	0.616871	0.25029		22	1.15937	.7495508	1.79326	0.506361		29	1.078114	.7349181	1.581576	0.700472		50	.9918519	.7428504	1.324318	0.955764	0.8329
FLT4	Bladder Cancer	100	.9324101	.7649466	1.136535	0.488397	0.480055		100	.9325111	.7632824	1.13926	0.494045	0.467706		22	.8761361	.5750991	1.334752	0.538129		28	.8023356	.5547902	1.160335	0.242019		50	1.040214	.7778656	1.391044	0.790325	0.5322
FMNL1	Bladder Cancer	100	1.071148	.8987745	1.27658	0.442618	0.589485		100	1.057382	.8806135	1.269634	0.549969	0.357372		23	.957483	.6229098	1.47176	0.842984		28	.8991018	.5901137	1.369879	0.620559		49	1.191212	.9494004	1.494613	0.130679	0.4189
FMR1	Bladder Cancer	96	.9759685	.7949163	1.198258	0.816269	0.0539849		96	.9767793	.7952176	1.199795	0.822818	0.0501409		21	.9319893	.6011456	1.444914	0.75289		28	.8634514	.5752806	1.295973	0.478559		47	1.053868	.7940378	1.398722	0.716416	0.7137
FOLR1	Bladder Cancer	100	.8534877	.6894657	1.05653	0.145685	2.11686		100	.8344634	.6730183	1.034636	0.0990281	2.72113		22	.9250258	.5879194	1.455425	0.736104		28	.9799438	.6694082	1.434536	0.917014		50	.7144516	.5266241	.9692702	0.0307327	0.3913
FOLR2	Bladder Cancer	103	1.145076	.9346446	1.402886	0.191013	1.70978		103	1.135192	.9228398	1.396408	0.23013	1.44006		24	.9463733	.6154695	1.455186	0.801749		29	1.763802	1.222145	2.545523	0.00243178		50	.9406126	.693906	1.275032	0.693232	0.0214
FOLR3	Bladder Cancer	99	1.190291	1.003447	1.411925	0.0455583	3.99785		99	1.191061	1.003987	1.412994	0.0448979	4.02247		22	1.007683	.6607503	1.536777	0.971644		28	1.280549	.9432863	1.738396	0.11283		49	1.222303	.9618412	1.553298	0.100639	0.6524
FOSB	Bladder Cancer	100	1.055899	.8935242	1.247782	0.523169	0.407642		100	1.052745	.8948018	1.238568	0.535415	0.384105		23	.5407606	.2437902	1.199483	0.130412		28	1.18686	1.01008	1.394579	0.0373565		49	1.033707	.7984481	1.338284	0.801341	0.1304
FOXO1	Bladder Cancer	100	.9923467	.8147662	1.208631	0.939125	0.00583224		100	.9768545	.8009917	1.191329	0.81713	0.0534707		22	.9578256	.6319084	1.45184	0.839094		29	.9509721	.6529745	1.384967	0.793259		49	1.004634	.7567123	1.333782	0.974494	0.9678
FOXO3	Bladder Cancer	96	.980959	.7994571	1.203668	0.853885	0.0339165		96	.9772076	.7925085	1.204952	0.829218	0.0465284		21	.9021874	.5677203	1.433703	0.663162		28	1.109074	.774537	1.588104	0.571955		47	.930249	.6802987	1.272034	0.650644	0.7100
FRZB	Bladder Cancer	99	.8867109	.7196662	1.092529	0.258896	1.27465		99	.903923	.7309456	1.117835	0.351296	0.868769		21	1.173445	.7205278	1.911061	0.52038		29	.8254467	.5630904	1.21004	0.325609		49	.860838	.637104	1.163141	0.329149	0.4924
FST	Bladder Cancer	100	1.029264	.8334206	1.271129	0.788811	0.0717459		100	.9954177	.8041587	1.232165	0.966348	0.00177994		24	.9898258	.6405887	1.529461	0.963262		26	.8685015	.564142	1.337066	0.521885		50	1.075135	.7969551	1.450414	0.635322	0.7272
FSTL3	Bladder Cancer	100	1.06043	.8574452	1.311467	0.58834	0.292945		100	1.015028	.8098347	1.272211	0.897004	0.0167564		24	1.019562	.6419603	1.619269	0.934583		26	1.264416	.8666001	1.844851	0.223544		50	.8666947	.6172945	1.216858	0.408614	0.3455
FUCA1	Bladder Cancer	101	.979098	.8086913	1.185413	0.828584	0.04688		101	.9686192	.801227	1.170983	0.741874	0.108486		24	.9454476	.6393834	1.398021	0.778645		29	1.192367	.8092611	1.756837	0.37361		48	.8757351	.6738931	1.138032	0.320872	0.4318
FURIN	Bladder Cancer	100	1.05129	.848376	1.302737	0.64757	0.208977		100	.9874366	.7843117	1.243168	0.914317	0.0115768		22	.9875733	.6071103	1.606464	0.959825		28	.9486368	.6078707	1.480433	0.816376		50	1.015341	.7331388	1.406168	0.926992	0.9712
FUS	Bladder Cancer	96	.9497733	.766446	1.176951	0.637672	0.2218		96	.9194671	.7388468	1.144242	0.451789	0.56616		21	.9467599	.6027136	1.487198	0.812315		28	.9173321	.610028	1.379442	0.67848		47	.910785	.6640555	1.249187	0.562107	0.9903
FUT3_FUT5	Bladder Cancer	103	1.277982	1.046596	1.560523	0.0160902	5.79298		103	1.203779	.9814336	1.476496	0.0750613	3.16872		24	1.17805	.7781876	1.783377	0.438612		29	1.300335	.8947036	1.889867	0.168603		50	1.152005	.8541296	1.553763	0.353916	0.8797
FUT8	Bladder Cancer	99	.9223077	.7536703	1.128679	0.43244	0.61626		99	.9117521	.7448039	1.116122	0.370617	0.801594		21	.6975185	.4377148	1.111527	0.129719		29	.8686594	.5981058	1.261598	0.4596		49	1.025554	.7733677	1.359976	0.860898	0.3680
FXN	Bladder Cancer	100	.9015841	.7367109	1.103355	0.314686	1.0109		100	.8858067	.722958	1.085338	0.242049	1.36862		21	.9154416	.5912102	1.417488	0.692079		29	.7833672	.5283166	1.161546	0.224427		50	.9314862	.7019032	1.236163	0.623026	0.7722
FXYD5	Bladder Cancer	100	1.012346	.8292738	1.235833	0.904037	0.0145355		100	1.016308	.8315042	1.242185	0.874476	0.0249564		21	1.217906	.8361697	1.773917	0.304216		29	1.027193	.7004628	1.506325	0.890751		50	.9204634	.6817903	1.242688	0.588384	0.5218
FYB1	Bladder Cancer	101	.9536794	.7848184	1.158872	0.633358	0.227535		101	.938282	.770299	1.142898	0.52678	0.4006		22	.9032065	.5955022	1.369906	0.631927		29	.9138677	.6301673	1.32529	0.634835		50	.9729678	.7342593	1.289281	0.848673	0.9441
GAL	Bladder Cancer	101	.9416597	.7694833	1.152361	0.55958	0.340432		101	1.000109	.8142664	1.228368	0.999168	1.08698e-06		24	1.010474	.662547	1.54111	0.96141		27	.8941042	.6018426	1.328291	0.579412		50	1.060413	.7911221	1.421368	0.694736	0.7932
GALNT10	Bladder Cancer	99	1.059042	.8603269	1.303655	0.58848	0.292724		99	1.045679	.8490774	1.287802	0.67424	0.176682		22	.7944005	.5107213	1.235649	0.307169		29	1.13111	.7746726	1.65155	0.523517		48	1.110931	.8214831	1.502365	0.494551	0.4065
GALNT2	Bladder Cancer	100	1.02095	.8369858	1.245349	0.837934	0.0418351		100	1.041484	.8522168	1.272785	0.691209	0.15778		21	.8129717	.5282972	1.251044	0.346441		29	1.213731	.8418676	1.749852	0.299384		50	1.058957	.7949909	1.410569	0.695354	0.3765
GALNT3	Bladder Cancer	100	.8297969	.6747052	1.020539	0.0771655	3.12361		100	.8381614	.6816371	1.030628	0.0941466	2.802		21	.9640365	.6225932	1.492735	0.869589		29	.95798	.6610286	1.38833	0.820603		50	.7368594	.5456865	.9950069	0.0463022	0.4525
GALNT7	Bladder Cancer	99	1.057235	.8633706	1.29463	0.590223	0.289997		99	1.057529	.8646386	1.293452	0.586164	0.296375		22	.9518307	.6213044	1.458193	0.820553		29	1.23472	.8462735	1.801467	0.273977		48	1.015427	.7615797	1.353887	0.916925	0.6198
GAS6	Bladder Cancer	103	1.229006	1.001357	1.50841	0.0485025	3.89249		103	1.197367	.9741939	1.471667	0.0869821	2.92936		24	1.337919	.8840047	2.024906	0.16856		29	1.329812	.9013123	1.962029	0.150897		50	1.054709	.7789735	1.428046	0.730475	0.5412
GBP2	Bladder Cancer	100	.9922963	.8104176	1.214993	0.940325	0.00560426		100	.990326	.8079974	1.213798	0.925397	0.00876808		21	1.105059	.7577024	1.611656	0.603859		29	1.153627	.8287529	1.605853	0.397063		50	.8344212	.6074996	1.146106	0.263637	0.3280
GBP4	Bladder Cancer	100	.8125629	.6312202	1.046004	0.107202	2.59499		100	.8095958	.6281043	1.04353	0.1029	2.66002		23	.8227866	.4930283	1.373101	0.455363		28	.5431596	.2935245	1.005103	0.0519251		49	.9212336	.6656562	1.274939	0.620702	0.3306
GCG	Bladder Cancer	96	1.202809	.9818342	1.473516	0.0745939	3.17892		96	1.200818	.9805298	1.470596	0.0767585	3.13223		21	.9579751	.6178845	1.485256	0.847828		28	1.247019	.8601866	1.807814	0.243978		47	1.297765	.9711006	1.734315	0.0781118	0.5130
GCNT1	Bladder Cancer	99	1.053577	.8589328	1.292329	0.616509	0.250805		99	1.045921	.851083	1.285363	0.669468	0.182225		22	.9756138	.6307102	1.509128	0.911674		29	1.01318	.6892682	1.489309	0.946884		48	1.105637	.8233762	1.484659	0.504306	0.8782
GDF15	Bladder Cancer	103	1.473151	1.208067	1.796403	0.000129483	14.6493		103	1.364412	1.093449	1.702522	0.00594365	7.56731		24	1.179048	.7249517	1.917581	0.50685		29	1.512001	1.019874	2.2416	0.0395981		50	1.381985	.9890161	1.931093	0.0580577	0.7378
GDF2	Bladder Cancer	102	1.052166	.848872	1.304146	0.642494	0.215495		102	1.094927	.8826051	1.358325	0.409626	0.679886		24	1.305996	.8388408	2.033314	0.237231		29	.8636514	.5716042	1.304913	0.486355		49	1.143706	.8379636	1.561002	0.397517	0.3765
GDNF	Bladder Cancer	100	.942095	.7651774	1.159918	0.574067	0.315925		100	.9296581	.7531367	1.147553	0.4972	0.460908		23	.9593219	.6220998	1.479342	0.850937		28	1.151135	.7948015	1.667224	0.456426		49	.8064171	.5922174	1.098091	0.171966	0.3491
GFAP	Bladder Cancer	96	1.057549	.8577769	1.303846	0.600412	0.274375		96	1.091392	.88679	1.343199	0.409002	0.6817		21	1.151026	.7545694	1.755783	0.513849		28	.9669121	.6486797	1.441264	0.868775		47	1.136364	.8485535	1.521795	0.390957	0.7835
GFER	Bladder Cancer	96	.9735437	.7879594	1.202838	0.803766	0.0617404		96	.9490275	.7655194	1.176526	0.633226	0.227711		21	.9218816	.5863515	1.449414	0.724604		28	.9070373	.601035	1.368833	0.642148		47	.9860202	.7251959	1.340653	0.928437	0.9409
GFOD2	Bladder Cancer	96	1.13185	.9547524	1.341797	0.153691	2.03523		96	1.132262	.9562786	1.340632	0.149512	2.07722		21	1.205797	.874665	1.662289	0.253267		28	1.1262	.8143436	1.557484	0.472474		47	1.107384	.8603727	1.425312	0.428304	0.9169
GFRA1	Bladder Cancer	100	1.186862	.9656369	1.45877	0.103584	2.64948		100	1.131027	.9128919	1.401286	0.260044	1.26853		21	1.301388	.8291246	2.042648	0.252088		29	1.328231	.9347351	1.887376	0.113318		50	.9131869	.6606106	1.262333	0.582496	0.2402
GFRA2	Bladder Cancer	99	1.010936	.8289332	1.232899	0.914474	0.0115341		99	1.028998	.8421124	1.257359	0.779831	0.078142		22	1.000064	.6560148	1.524552	0.999762		29	1.235367	.857442	1.779865	0.256598		48	.9308571	.7002734	1.237367	0.621751	0.4828
GFRA3	Bladder Cancer	99	.9609874	.7800298	1.183925	0.70852	0.13976		99	.9849354	.7989308	1.214245	0.886967	0.0202046		21	.955476	.6059686	1.50657	0.844588		29	1.014165	.6921041	1.486093	0.942481		49	.955601	.7077527	1.290243	0.766877	0.9679
GGA1	Bladder Cancer	100	.8960732	.6948541	1.155562	0.397732	0.715171		100	.9053661	.7013082	1.168798	0.445492	0.582095		23	1.035946	.6893511	1.556802	0.865066		28	.8491471	.4990719	1.444783	0.54649		49	.8507275	.5641236	1.282941	0.440543	0.7585
GGH	Bladder Cancer	97	1.141797	.9362105	1.392529	0.190471	1.71397		97	1.066792	.8635745	1.317831	0.548744	0.359572		24	1.178417	.7821657	1.775413	0.432409		26	1.365294	.9631069	1.935431	0.0803201		47	.8651155	.6311176	1.185872	0.367867	0.1495
GGT1	Bladder Cancer	102	1.187102	.9761025	1.443713	0.0858468	2.95058		102	1.145197	.9322982	1.406713	0.196378	1.66911		23	.8963123	.5530001	1.452759	0.656849		29	1.173817	.81245	1.695916	0.393306		50	1.256752	.9428047	1.675243	0.11915	0.4972
GGT5	Bladder Cancer	99	.9360432	.7565153	1.158175	0.542956	0.370088		99	.9174613	.7416724	1.134915	0.427319	0.6301		21	.8925975	.5623852	1.416699	0.629758		29	.8527234	.5738443	1.267133	0.430471		49	.9612399	.7102506	1.300924	0.797918	0.8893
GH1	Bladder Cancer	102	1.004325	.8144654	1.238442	0.967802	0.00162935		102	1.033523	.8333909	1.281715	0.763969	0.0901641		24	1.031531	.6647988	1.600569	0.889844		29	.993664	.6553518	1.506623	0.976122		49	1.048348	.7696851	1.427901	0.764561	0.9796
GH2	Bladder Cancer	96	1.019033	.8332153	1.246291	0.854359	0.0336942		96	1.02498	.836673	1.25567	0.811704	0.0567526		21	.5106832	.2283764	1.141963	0.101702		28	1.323357	.9912399	1.766752	0.0573956		47	1.007196	.7478619	1.356459	0.96235	0.0672
GHRHR	Bladder Cancer	100	1.045668	.8765196	1.247457	0.619882	0.246034		100	1.04983	.8779907	1.255302	0.593888	0.284313		23	.9900418	.6510952	1.505437	0.962669		28	.8144025	.4537947	1.461567	0.491418		49	1.140598	.9378526	1.387172	0.187699	0.5071
GHRL	Bladder Cancer	102	1.163568	.9506292	1.424204	0.141834	2.15795		102	1.133068	.9215255	1.393173	0.236071	1.4039		24	1.241337	.8049186	1.914378	0.328017		29	1.184767	.8036172	1.746694	0.391964		49	1.048379	.7780076	1.41271	0.756211	0.7865
GKN1	Bladder Cancer	95	1.019417	.8284649	1.254381	0.855801	0.0330229		95	.9820372	.7988221	1.207274	0.8634	0.0296006		22	1.268638	.8490577	1.895563	0.245504		26	.7589954	.5185948	1.110837	0.155884		47	.9962507	.7394836	1.342174	0.980293	0.1893
GLB1	Bladder Cancer	99	1.02787	.8382026	1.260454	0.791687	0.0697597		99	.9879382	.8034936	1.214723	0.90837	0.0132467		21	.7746111	.4832694	1.24159	0.288692		29	1.178763	.8153475	1.70416	0.381846		49	.9693224	.7190034	1.306789	0.83802	0.3832
GLO1	Bladder Cancer	99	1.098045	.8996915	1.340129	0.357514	0.846606		99	1.043064	.8511631	1.278231	0.684409	0.165205		21	.9959264	.6408666	1.5477	0.985521		28	.9071151	.6179623	1.331566	0.618639		50	1.148755	.8642375	1.526939	0.339532	0.6088
GLOD4	Bladder Cancer	99	.9472047	.7711922	1.163389	0.605071	0.267415		99	.9348566	.7600242	1.149907	0.523681	0.406637		24	1.047431	.6940252	1.580795	0.825348		26	.660353	.4396274	.9918992	0.0455923		49	1.050889	.7831438	1.410173	0.74078	0.1569
GLRX	Bladder Cancer	100	.9364816	.7631671	1.149156	0.529679	0.395007		100	.9148455	.7432747	1.12602	0.400968	0.705421		23	1.094801	.7237863	1.655999	0.667949		29	.7090702	.4773656	1.05324	0.0885644		48	.9780296	.7247302	1.319859	0.884503	0.2861
GLT8D2	Bladder Cancer	100	1.022396	.8372576	1.248472	0.827976	0.0472186		100	1.026101	.8388732	1.255115	0.80207	0.0628348		23	.9371241	.5489275	1.59985	0.811903		28	1.187372	.9821561	1.435467	0.0760657		49	.8572792	.5553751	1.323299	0.486904	0.3281
GMPR	Bladder Cancer	101	1.019126	.8289843	1.252881	0.857294	0.0323353		101	1.009333	.8198669	1.242584	0.930212	0.00766985		22	.9944286	.643279	1.537262	0.979944		29	.8773059	.6050586	1.272051	0.489852		50	1.115149	.8274436	1.502891	0.474081	0.6126
GNE	Bladder Cancer	96	.9167906	.7436071	1.130308	0.416056	0.66143		96	.9149202	.7416533	1.128666	0.4065	0.689013		21	.9482882	.6108971	1.472016	0.812918		28	.8211295	.5437434	1.240022	0.348728		47	.952448	.7079008	1.281475	0.747602	0.8351
GNLY	Bladder Cancer	102	.9903968	.8169795	1.200625	0.921731	0.00965372		102	.9792842	.8070244	1.188313	0.832053	0.0449736		23	1.106393	.7380241	1.658627	0.624536		29	1.219793	.8541206	1.74202	0.274515		50	.8216365	.622901	1.083778	0.164372	0.1876
GOLM2	Bladder Cancer	103	1.057364	.8687429	1.286939	0.577938	0.309581		103	1.034015	.842605	1.268907	0.74877	0.102567		24	1.297059	.8867676	1.897186	0.180056		29	.9059994	.6115486	1.342223	0.622533		50	.9933658	.734033	1.34432	0.965605	0.3956
GOPC	Bladder Cancer	100	1.011201	.8308229	1.230741	0.911524	0.0123469		100	1.001928	.8222946	1.220804	0.984754	0.000365151		22	1.019735	.6698256	1.552433	0.927384		29	1.026364	.7075412	1.48885	0.890942		49	.9841417	.7414579	1.306257	0.911894	0.9813
GP1BA	Bladder Cancer	101	.9866353	.8110084	1.200295	0.892983	0.0180985		101	.9934692	.8160158	1.209512	0.947963	0.00425952		24	1.021939	.6844775	1.525777	0.915482		28	1.018984	.7053039	1.472171	0.920203		49	.9771518	.7346281	1.29974	0.873829	0.9770
GP2	Bladder Cancer	97	1.022601	.8262311	1.265642	0.837236	0.0422015		97	1.054272	.848794	1.309494	0.63278	0.228309		21	.7338987	.4285464	1.256824	0.259674		27	.9618545	.622681	1.485775	0.860841		49	1.247886	.9426854	1.651896	0.12174	0.1948
GP6	Bladder Cancer	101	.9826281	.8070059	1.19647	0.861519	0.0304298		101	.9722267	.797795	1.184797	0.780105	0.0779428		22	1.03534	.677721	1.581668	0.872379		29	.9373173	.6462104	1.359563	0.732986		50	.964996	.729336	1.276801	0.803033	0.9397
GPA33	Bladder Cancer	99	1.114731	.9147455	1.358438	0.281637	1.15917		99	1.101568	.9032136	1.343483	0.339579	0.912021		22	1.589992	1.034182	2.444514	0.0345903		29	1.097236	.7559912	1.592515	0.62539		48	.9153666	.6871859	1.219315	0.545514	0.1116
GPC1	Bladder Cancer	100	.9821506	.8019024	1.202914	0.861787	0.0303107		100	1.018833	.830798	1.249425	0.857755	0.0321242		21	1.377685	.8878155	2.137848	0.152949		29	1.018264	.7031956	1.4745	0.923665		50	.8842403	.6605143	1.183746	0.408464	0.2572
GPC5	Bladder Cancer	99	.8675312	.7084423	1.062345	0.169182	1.89018		99	.881322	.7196954	1.079246	0.221641	1.49371		21	.9973582	.6427935	1.5475	0.990583		29	.9871994	.6770238	1.439481	0.946623		49	.7832751	.5863096	1.046409	0.0983346	0.5250
GPKOW	Bladder Cancer	100	.9802965	.8003421	1.200713	0.847499	0.0369835		100	.9635459	.7792487	1.191431	0.731711	0.117546		23	.6348289	.3260192	1.236147	0.181403		28	.8225074	.4993557	1.354782	0.442831		49	1.109882	.8950822	1.376229	0.342125	0.1969
GPNMB	Bladder Cancer	99	1.024105	.8378042	1.251833	0.816147	0.0540579		99	1.029825	.8417259	1.259959	0.775188	0.0815645		23	.9008773	.59239	1.37001	0.625513		28	1.040209	.7148535	1.513645	0.836803		48	1.084461	.8095161	1.452788	0.586787	0.7738
GPR37	Bladder Cancer	99	1.016076	.8242587	1.252531	0.881238	0.0223203		99	.9755085	.7912759	1.202636	0.816391	0.0539118		21	1.139556	.7230034	1.796103	0.573594		28	1.060895	.7172117	1.569268	0.767278		50	.8500538	.6312917	1.144624	0.284546	0.4877
GRAP2	Bladder Cancer	102	.9907576	.8155367	1.203625	0.9255	0.00874384		102	.983508	.8090274	1.195618	0.867453	0.0278537		24	1.086487	.7267176	1.624364	0.686024		29	.8906603	.6161866	1.287395	0.537884		49	.993569	.7496283	1.316892	0.964199	0.7715
GRK5	Bladder Cancer	99	.9564082	.7691986	1.189181	0.688405	0.160817		99	.9587374	.7688797	1.195476	0.708223	0.140059		21	.8702683	.5143614	1.472441	0.604537		28	1.062289	.7454017	1.513892	0.738145		50	.9236184	.6655349	1.281782	0.634634	0.7790
GRN	Bladder Cancer	101	1.18246	.9720706	1.438385	0.0936225	2.81096		101	1.157017	.9486933	1.411087	0.149882	2.07345		22	1.13731	.738299	1.751965	0.559454		29	1.27913	.9507663	1.720899	0.103861		50	1.063882	.7945881	1.424442	0.677517	0.6830
GRPEL1	Bladder Cancer	99	.9104884	.7299344	1.135704	0.405665	0.69147		99	.8952551	.7159101	1.119529	0.332011	0.941036		22	.8121265	.4982075	1.323845	0.403887		29	.826974	.5436858	1.25787	0.374632		48	.9673592	.7056046	1.326216	0.836677	0.7708
GSAP	Bladder Cancer	96	.967079	.773913	1.208459	0.768413	0.0867016		96	.9695889	.7763365	1.210947	0.785387	0.0741505		21	1.117254	.7822835	1.595658	0.542051		28	1.134219	.8398438	1.531775	0.411364		47	.6660673	.3956165	1.121403	0.126296	0.1937
GSTA1	Bladder Cancer	102	1.057935	.863724	1.295815	0.586277	0.296197		102	1.026788	.8255384	1.277097	0.812268	0.0564066		24	1.199872	.7795906	1.846728	0.40754		29	1.164558	.7763866	1.746803	0.461468		49	.8724938	.6308463	1.206705	0.409728	0.3986
GSTA3	Bladder Cancer	96	.9725047	.7872567	1.201343	0.795955	0.0668667		96	.9516366	.7617971	1.188784	0.662354	0.190677		21	1.263605	.854139	1.869366	0.241628		28	1.016364	.675512	1.529203	0.937928		47	.7700572	.5441805	1.08969	0.140194	0.1739
GSTP1	Bladder Cancer	99	.9848591	.8057372	1.203801	0.881584	0.0221895		99	.9997079	.8194804	1.219573	0.997702	8.29651e-06		23	.804965	.5042232	1.285083	0.363333		28	1.057966	.7419646	1.508553	0.755592		48	1.048994	.7942345	1.38547	0.736139	0.5957
GUCA2A	Bladder Cancer	101	1.012255	.8258439	1.240743	0.906624	0.0137587		101	1.011902	.8262759	1.23923	0.908898	0.0130938		22	.7548593	.4801943	1.186629	0.223024		29	1.303788	.931545	1.824777	0.121971		50	.9477576	.705481	1.273237	0.721671	0.1364
GUSB	Bladder Cancer	102	1.02224	.8321587	1.255739	0.834013	0.0439142		102	.9770356	.7856687	1.215014	0.834538	0.0436327		24	.9770341	.6229518	1.532375	0.919406		29	1.216216	.8276004	1.787314	0.318969		49	.8510878	.6155865	1.176684	0.32928	0.3800
GYS1	Bladder Cancer	99	1.008326	.8267832	1.229732	0.93475	0.00670267		99	.9959115	.8145804	1.217608	0.968131	0.00159618		21	.947114	.6164626	1.455116	0.804135		28	1.017081	.6892415	1.500859	0.932011		50	1.006205	.7587702	1.334327	0.965739	0.9661
GZMA	Bladder Cancer	101	1.082218	.8881092	1.318752	0.433378	0.613752		101	1.09404	.8938187	1.339113	0.38348	0.759516		22	1.121392	.7362264	1.708063	0.593581		29	1.317014	.930449	1.864181	0.120346		50	.9610114	.7136249	1.294157	0.793407	0.4005
GZMB	Bladder Cancer	100	.8949729	.7220749	1.109271	0.311002	1.02641		100	.8948736	.7205287	1.111404	0.315079	1.00927		22	.9634067	.6258394	1.483052	0.865499		29	1.03455	.7169153	1.492916	0.855962		49	.7749355	.5580709	1.076073	0.127948	0.4848
GZMH	Bladder Cancer	99	1.007118	.8271468	1.226247	0.943706	0.00498616		99	1.014674	.8315859	1.238071	0.885912	0.0205863		21	1.103288	.7505621	1.621778	0.617		28	1.181998	.8596018	1.62531	0.303495		50	.8627848	.6300596	1.181472	0.357459	0.3571
HAGH	Bladder Cancer	100	.9257014	.7485434	1.144788	0.476257	0.507422		100	.9170207	.7409286	1.134964	0.425883	0.634023		21	.8670596	.5444812	1.38075	0.547906		29	.7955203	.5387925	1.174576	0.249887		50	1.03786	.766401	1.405469	0.810169	0.5480
HAO1	Bladder Cancer	100	.9778723	.7874482	1.214346	0.83953	0.041004		100	.9675642	.7763904	1.205812	0.769071	0.0861952		21	1.009026	.6296516	1.616978	0.97021		29	.9617662	.6437894	1.436796	0.849034		50	.9443913	.688545	1.295304	0.722654	0.9742
HARS1	Bladder Cancer	102	.9914291	.8142778	1.207121	0.931699	0.00734577		102	.9843286	.8078526	1.199356	0.87549	0.0245514		23	1.045963	.6940007	1.576423	0.829997		29	.8641507	.5912234	1.26307	0.450869		50	1.026393	.7748476	1.359599	0.855889	0.7329
HAVCR1	Bladder Cancer	100	1.21585	.9775305	1.512271	0.079122	3.08284		100	1.126592	.8988777	1.411993	0.300848	1.07043		21	1.488257	.9578883	2.312285	0.0769626		29	.8992434	.5878898	1.375494	0.62431		50	1.108628	.7994136	1.537446	0.536512	0.2694
HAVCR2	Bladder Cancer	102	1.052264	.860349	1.286989	0.619987	0.245885		102	1.001821	.8149441	1.231551	0.986221	0.000298281		23	1.054697	.6822084	1.630565	0.810663		29	1.373396	.9782679	1.928118	0.0667983		50	.779566	.5764039	1.054336	0.105987	0.0494
HBEGF	Bladder Cancer	100	.9782505	.8020421	1.193172	0.828203	0.0470919		100	.9666204	.7908124	1.181513	0.740294	0.109868		21	.8874923	.57218	1.376564	0.594074		29	1.173011	.806003	1.707133	0.40457		50	.8981814	.6755334	1.194212	0.460016	0.4911
HBQ1	Bladder Cancer	100	.8332196	.6735163	1.030792	0.0928364	2.82449		100	.8436044	.6805531	1.045721	0.120663	2.40869		21	.8234825	.5148895	1.317027	0.417595		29	.830461	.5645144	1.221697	0.34555		50	.8639975	.6335075	1.178347	0.355817	0.9807
HCLS1	Bladder Cancer	101	.9874307	.8087243	1.205627	0.901176	0.0154196		101	.9698598	.7932059	1.185856	0.765461	0.0889933		22	.9279055	.6096248	1.412358	0.727009		29	.8180117	.5622495	1.190118	0.293672		50	1.091792	.8172926	1.458486	0.552246	0.4778
HDGF	Bladder Cancer	100	1.041847	.8531283	1.272311	0.687638	0.161654		100	1.030669	.8434217	1.259487	0.767764	0.0872029		21	1.229381	.8002221	1.888698	0.345858		29	1.026084	.7036341	1.4963	0.893577		50	.9597337	.7208931	1.277705	0.778332	0.6420
HEBP1	Bladder Cancer	99	.9406957	.744056	1.189304	0.609374	0.261087		99	.9405711	.7445663	1.188174	0.607345	0.264059		21	1.095041	.7743343	1.548576	0.607604		28	1.0061	.7085299	1.428644	0.972883		50	.7591496	.4914934	1.172565	0.214134	0.4204
HEXIM1	Bladder Cancer	100	.9338478	.7627159	1.143377	0.50754	0.439135		100	.9175511	.7471994	1.126741	0.411549	0.674321		22	.9456378	.6171955	1.448862	0.797363		29	.873486	.5921546	1.288477	0.495237		49	.9292163	.6923564	1.247108	0.624831	0.9570
HGF	Bladder Cancer	101	1.283494	1.057568	1.557685	0.0115183	6.38354		101	1.210541	.9755163	1.50219	0.0827609	3.00983		22	1.125325	.7076347	1.789564	0.617883		29	1.237201	.8320301	1.839676	0.293016		50	1.248204	.9156179	1.701598	0.16081	0.9316
HGS	Bladder Cancer	96	.9843345	.803002	1.206615	0.879193	0.0231017		96	.9689253	.7901001	1.188224	0.761698	0.0919614		21	1.064554	.7084461	1.599663	0.763361		28	.7916161	.5237232	1.196541	0.267577		47	1.031941	.7742118	1.375467	0.830189	0.5205
HK2	Bladder Cancer	99	.8549252	.6892575	1.060412	0.153804	2.03411		99	.8603204	.6937379	1.066903	0.170631	1.87739		21	.8553775	.5323886	1.374317	0.518474		28	.7409922	.4922969	1.115322	0.150768		50	.9384391	.6971882	1.263171	0.675168	0.6568
HLA_DRA	Bladder Cancer	99	1.098028	.9111577	1.323224	0.325861	0.965278		99	1.100619	.9104958	1.330441	0.321751	0.981817		21	1.068852	.7065734	1.616879	0.752539		29	1.145144	.814435	1.610141	0.435706		49	1.086783	.8270397	1.428103	0.550368	0.9610
HLA_E	Bladder Cancer	100	.9602454	.7791773	1.183391	0.703564	0.144791		100	.9410446	.7623572	1.161614	0.571681	0.319878		22	.8948949	.5640569	1.41978	0.637236		29	1.097194	.7680789	1.567332	0.610203		49	.842734	.6169348	1.151176	0.282263	0.5396
HMBS	Bladder Cancer	100	.9487318	.7679862	1.172016	0.625515	0.238192		100	.935929	.7569269	1.157262	0.540945	0.373791		21	1.229382	.7729458	1.95535	0.383095		29	.7352202	.5043653	1.071741	0.109678		50	.9747722	.7169002	1.325402	0.87053	0.2265
HMOX1	Bladder Cancer	101	.9450412	.7713051	1.157911	0.585494	0.297437		101	.9658029	.7902187	1.180401	0.733943	0.115522		23	1.115843	.7490746	1.662191	0.589842		29	1.028999	.7116533	1.487857	0.879234		49	.8501631	.6304737	1.146404	0.28723	0.5178
HMOX2	Bladder Cancer	100	.8808807	.7021771	1.105064	0.272915	1.20204		100	.8748107	.6944392	1.102031	0.256256	1.28887		23	.6505965	.37866	1.117826	0.119561		28	.7339489	.4540797	1.186314	0.206741		49	1.048741	.7890922	1.393826	0.742988	0.2037
HNMT	Bladder Cancer	99	1.054163	.855322	1.29923	0.620885	0.244625		99	1.023085	.8244116	1.269636	0.835872	0.0429219		21	1.110095	.6968494	1.768402	0.6602		29	1.107165	.7463316	1.642454	0.61291		49	.9282362	.6822358	1.262939	0.635484	0.7218
HNRNPK	Bladder Cancer	98	1.007236	.8236711	1.231711	0.944005	0.0049332		98	.9957848	.8123453	1.220648	0.967565	0.00165343		21	.972591	.6293186	1.503107	0.900424		28	.9293153	.6242128	1.383546	0.718068		49	1.039163	.7807104	1.383176	0.792323	0.8993
HPCAL1	Bladder Cancer	101	.9850613	.8104666	1.197268	0.87981	0.0228646		101	.9786389	.8048441	1.189962	0.828631	0.0468541		22	1.065722	.6973902	1.628591	0.76861		29	.9186834	.6403297	1.318039	0.645137		50	.9766251	.7396974	1.289442	0.867498	0.8724
HPGDS	Bladder Cancer	96	.9195296	.748743	1.129272	0.423558	0.640421		96	.9568346	.7792315	1.174917	0.673605	0.177414		21	1.077219	.7111956	1.631621	0.725487		28	.8334147	.5673971	1.224152	0.352919		47	.9824004	.7315161	1.319329	0.906052	0.6574
HS3ST3B1	Bladder Cancer	99	1.231909	1.008707	1.5045	0.0408582	4.18189		99	1.205481	.9836044	1.477407	0.0717543	3.24243		22	1.371576	.8925623	2.107664	0.14946		29	1.051193	.7154837	1.54442	0.799227		48	1.227321	.9188411	1.639366	0.16548	0.6543
HS6ST1	Bladder Cancer	100	1.030648	.8462635	1.255207	0.764046	0.0901032		100	1.035087	.8523717	1.25697	0.72783	0.121113		21	1.266233	.8700611	1.842797	0.217602		29	.9857807	.6828493	1.423101	0.939061		50	.9679824	.7355968	1.273782	0.816287	0.4964
HSD11B1	Bladder Cancer	100	1.085199	.885432	1.330037	0.430868	0.620482		100	1.111531	.9026494	1.368751	0.319444	0.991221		22	1.158465	.7438234	1.804247	0.515223		29	1.176548	.8014417	1.727218	0.406539		49	1.034312	.7657385	1.397083	0.825927	0.8473
HSP90B1	Bladder Cancer	99	.9543045	.7579872	1.201468	0.69061	0.158426		99	.9641526	.7666783	1.212491	0.754892	0.0974663		23	.6786577	.3052933	1.508636	0.341568		28	1.190865	.9266387	1.530435	0.172345		48	.8277566	.5306153	1.291295	0.404738	0.2008
HSPA1A	Bladder Cancer	100	1.021	.8349203	1.248551	0.839566	0.0409854		100	1.014059	.8271287	1.243236	0.893169	0.0180353		24	1.140769	.7755433	1.67799	0.503546		27	.8119122	.5292224	1.245604	0.33998		49	1.062552	.7949659	1.420207	0.681895	0.4745
HSPB1	Bladder Cancer	101	1.001111	.8247077	1.215247	0.991039	0.000126143		101	1.002006	.8250229	1.216956	0.983872	0.000408628		23	1.169732	.7600425	1.800258	0.476049		29	.8726317	.6176684	1.232839	0.439677		49	1.025708	.7757709	1.356169	0.858617	0.5665
HSPB6	Bladder Cancer	100	1.034446	.8281852	1.292076	0.765341	0.0890872		100	1.040958	.8284117	1.308036	0.730484	0.118668		21	.9100753	.5405813	1.532123	0.72292		29	1.139461	.7639905	1.69946	0.522107		50	1.02528	.7385602	1.423308	0.881417	0.7948
HSPG2	Bladder Cancer	100	.995088	.8091282	1.223786	0.96279	0.00217644		100	.9770719	.7858196	1.214871	0.834684	0.043555		24	.9928746	.6315673	1.560879	0.975285		28	1.085752	.7405708	1.591822	0.673423		48	.887916	.6427272	1.22664	0.470908	0.7294
HTRA2	Bladder Cancer	100	.9854457	.8057294	1.205247	0.886514	0.0203681		100	.9734892	.795486	1.191323	0.794257	0.0680095		22	1.011248	.6619998	1.544748	0.958732		28	.8725613	.5870673	1.296893	0.500175		50	1.015972	.7651339	1.349044	0.912782	0.8143
HYAL1	Bladder Cancer	98	.8976658	.7318883	1.100993	0.300037	1.07403		98	.8651298	.7046735	1.062122	0.166313	1.91587		24	.782973	.5175311	1.18456	0.246791		27	.8951124	.6055409	1.323158	0.578428		47	.8805331	.6550202	1.183686	0.399322	0.8772
HYOU1	Bladder Cancer	103	.9700178	.7993635	1.177105	0.757825	0.0950723		103	.9561973	.7878107	1.160575	0.650401	0.205395		24	1.03625	.6900202	1.556206	0.863731		29	1.229146	.8687484	1.739054	0.243903		50	.7782735	.5887345	1.028833	0.0783484	0.1194
ICA1	Bladder Cancer	100	.9517177	.7773135	1.165253	0.63183	0.229588		100	.9469806	.7724604	1.16093	0.60016	0.274755		21	1.034837	.6777718	1.580013	0.873984		29	.9122485	.6161267	1.350692	0.646473		50	.9280902	.6939881	1.241162	0.614829	0.8949
ICAM1	Bladder Cancer	101	.9277326	.7523594	1.143985	0.482886	0.492339		101	.8440525	.6803341	1.047169	0.123309	2.37478		24	.7686247	.491747	1.201398	0.24818		28	.8278427	.5545205	1.235885	0.355441		49	.8852687	.6483095	1.208837	0.443251	0.8755
ICAM2	Bladder Cancer	103	.906502	.7503359	1.095171	0.308883	1.03545		103	.9281436	.7680954	1.121541	0.440008	0.59626		24	.8857091	.6019377	1.303259	0.537973		29	.7500867	.5336716	1.054263	0.0977789		50	1.094286	.8262046	1.449353	0.529725	0.2371
ICAM3	Bladder Cancer	103	1.025785	.8423674	1.249139	0.800048	0.0641533		103	1.042914	.8567425	1.26954	0.67535	0.175408		24	.7748848	.5113322	1.174279	0.229172		29	1.193035	.8397378	1.694974	0.324573		50	1.109554	.8355273	1.473452	0.472556	0.2585
ICAM4	Bladder Cancer	100	.7326376	.6039306	.8887742	0.00159839	9.9616		100	.7464986	.614475	.9068883	0.00323782	8.66836		22	.6732253	.447136	1.013634	0.0580788		29	.7406546	.5151429	1.064888	0.105104		49	.7907612	.5980429	1.045583	0.0995159	0.8149
ICAM5	Bladder Cancer	102	1.126248	.9235188	1.37348	0.240321	1.37871		102	1.037935	.8438126	1.276715	0.724509	0.124213		24	1.063396	.6945106	1.628212	0.777336		29	.9322485	.6362992	1.365847	0.718831		49	1.099173	.8119689	1.487964	0.54057	0.7970
ICOSLG	Bladder Cancer	99	1.017738	.8324031	1.244337	0.863888	0.0293874		99	1.044481	.8521367	1.280241	0.675147	0.17564		22	1.035523	.6738396	1.591338	0.87349		29	1.259483	.8684305	1.826625	0.223888		48	.9322939	.6944765	1.25155	0.640789	0.4613
IDI2	Bladder Cancer	100	.8528106	.6772634	1.07386	0.175743	1.83326		100	.8533014	.6769879	1.075534	0.179155	1.80462		23	.6134128	.3407656	1.104205	0.103215		28	.9712587	.6721992	1.403369	0.876583		49	.8822761	.6391714	1.217844	0.446304	0.4257
IDS	Bladder Cancer	101	1.178484	.9523581	1.458302	0.130819	2.28276		101	1.182529	.9550929	1.464125	0.123959	2.36658		22	1.197906	.7521952	1.907721	0.446913		29	1.365516	.9098848	2.049308	0.132573		50	1.07885	.8023582	1.45062	0.6154	0.6531
IDUA	Bladder Cancer	100	.8558399	.7069406	1.036101	0.110422	2.54817		100	.8221809	.6795397	.9947638	0.0440131	4.05606		21	.688309	.4599519	1.030041	0.0693619		29	.9809813	.6750039	1.425657	0.91981		50	.8045627	.6170679	1.049027	0.108189	0.4433
IFNG	Bladder Cancer	100	.877797	.709908	1.085391	0.228815	1.44821		100	.8735813	.7061486	1.080714	0.213146	1.54993		21	.5501403	.3218125	.9404677	0.028939		29	1.113683	.7791779	1.591793	0.554641		50	.8789089	.6511617	1.186312	0.398958	0.0997
IFNGR1	Bladder Cancer	101	.9314399	.7603481	1.14103	0.492786	0.470437		101	.9586603	.7843157	1.17176	0.680165	0.169941		24	.980646	.6476093	1.484949	0.926445		27	1.136246	.785816	1.64295	0.497212		50	.8562847	.6385409	1.14828	0.300023	0.4977
IFNGR2	Bladder Cancer	99	.8550948	.6919677	1.056678	0.1472	2.10103		99	.850622	.6864873	1.054	0.139103	2.18785		21	.5568149	.3183308	.9739643	0.0401273		29	.8447284	.5679756	1.256332	0.404736		49	.9896885	.7401996	1.323269	0.944243	0.1996
IFNL1	Bladder Cancer	100	1.004038	.8228616	1.225107	0.968336	0.0015757		100	.9799293	.8021906	1.197049	0.842609	0.039425		23	1.206149	.9249062	1.572912	0.166456		28	.9136491	.6162859	1.354493	0.653039		49	.8542384	.6160107	1.184595	0.344942	0.2274
IFNLR1	Bladder Cancer	100	1.200283	1.017549	1.415834	0.03028	4.69333		100	1.171758	.9819281	1.398285	0.0787944	3.0896		22	.841543	.5102124	1.388039	0.499228		29	1.560171	1.256081	1.93788	5.79121e-05		49	.9975079	.7330812	1.357315	0.987332	0.0149
IGF1R	Bladder Cancer	99	.8296233	.6667698	1.032253	0.0938837	2.80649		99	.8431479	.678239	1.048153	0.12443	2.36065		22	.8831948	.5546621	1.406321	0.600745		29	.8366104	.5613066	1.246942	0.380965		48	.8340528	.6090973	1.14209	0.257844	0.9784
IGF2R	Bladder Cancer	102	.9864263	.8084117	1.20364	0.892934	0.018115		102	.9693116	.7915717	1.186961	0.762969	0.0909527		23	1.08528	.7114428	1.655556	0.704075		29	.9169104	.6285681	1.337524	0.652493		50	.9365265	.6995887	1.253711	0.65947	0.8156
IGFBP1	Bladder Cancer	103	.9095041	.743152	1.113093	0.357379	0.847084		103	.8939858	.7195352	1.110732	0.311638	1.02372		24	.9209108	.5915125	1.433743	0.715268		29	.8706925	.5757766	1.316666	0.511688		50	.882418	.6456406	1.206029	0.432606	0.9821
IGFBP2	Bladder Cancer	103	1.145802	.9227153	1.422826	0.217976	1.51764		103	1.187603	.9311246	1.514728	0.166026	1.91846		24	1.350819	.8171292	2.233077	0.240994		29	1.130353	.7090884	1.80189	0.606541		50	1.14965	.8112397	1.629229	0.433055	0.8485
IGFBP3	Bladder Cancer	101	.9065736	.7512669	1.093986	0.306292	1.0466		101	.921005	.7624666	1.112508	0.393226	0.728942		24	.8978913	.6063877	1.329527	0.590718		28	.8399909	.6051392	1.165987	0.297352		49	.995607	.7476138	1.325863	0.975969	0.7400
IGFBP4	Bladder Cancer	100	1.096936	.8953992	1.343835	0.371718	0.797914		100	1.006616	.8094667	1.251783	0.952715	0.00351621		21	.9340453	.5658089	1.541935	0.789638		29	1.003992	.6817907	1.47846	0.983901		50	1.027104	.7528398	1.401283	0.86601	0.9513
IGFBP6	Bladder Cancer	101	1.01316	.814403	1.260425	0.906586	0.0137699		101	1.021206	.8181174	1.274708	0.85285	0.0344042		24	1.148184	.7434043	1.773364	0.533262		28	1.306102	.9134066	1.867628	0.143312		49	.7952022	.5623983	1.124375	0.19475	0.1311
IGFBP7	Bladder Cancer	103	.9847262	.7953236	1.219234	0.887695	0.0199437		103	.9590731	.7703863	1.193974	0.70851	0.139769		24	.7831768	.4772424	1.285229	0.333523		29	1.275727	.9561586	1.702103	0.0978769		50	.816963	.5835355	1.143767	0.23898	0.0797
IGFBPL1	Bladder Cancer	102	1.053082	.8528913	1.300261	0.630669	0.231155		102	1.024631	.8269796	1.269522	0.823898	0.0495214		24	1.165064	.7658796	1.772307	0.475363		29	1.305853	.9007331	1.893182	0.159056		49	.7944737	.5711859	1.105049	0.171742	0.1178
IGSF3	Bladder Cancer	99	.9640284	.7705023	1.206162	0.748639	0.102678		99	.9395755	.7416767	1.190279	0.605508	0.266768		22	.7298466	.4201223	1.267907	0.263741		29	1.037617	.6945633	1.550108	0.856913		48	.9715031	.690138	1.367579	0.868387	0.5845
IGSF8	Bladder Cancer	102	1.046763	.8576359	1.277595	0.653074	0.202046		102	1.002836	.8163371	1.231943	0.978475	0.000727955		24	1.025748	.6728851	1.563653	0.905923		29	1.140922	.8079023	1.611213	0.454072		49	.9013161	.6627769	1.225708	0.507704	0.6036
IKBKG	Bladder Cancer	100	.9621729	.7880851	1.174717	0.704931	0.143393		100	.9534193	.7792397	1.166532	0.643054	0.21477		22	.8790195	.5793575	1.333676	0.544355		29	1.012393	.6901987	1.484992	0.949755		49	.9642775	.7205704	1.29041	0.806673	0.8847
IKZF2	Bladder Cancer	96	.9400789	.7425398	1.19017	0.607658	0.263599		96	.9761514	.7720933	1.23414	0.840125	0.0406962		21	.9957938	.6197578	1.599989	0.986101		28	.9464374	.593206	1.510005	0.817344		47	.9897335	.7117625	1.376263	0.951082	0.9855
IL10	Bladder Cancer	100	.9148351	.734088	1.140086	0.428021	0.628186		100	.9277299	.7477512	1.151028	0.495418	0.464737		21	1.189844	.8399184	1.685555	0.327969		29	.8966178	.5961759	1.348467	0.600209		50	.8064443	.5748466	1.13135	0.212962	0.2752
IL10RA	Bladder Cancer	100	.9024383	.7098198	1.147326	0.402019	0.70228		100	.8929824	.7012379	1.137157	0.358735	0.842318		21	.8779881	.50746	1.519062	0.641781		29	1.076677	.7843168	1.478016	0.647641		50	.7539755	.4908129	1.15824	0.1973	0.4112
IL10RB	Bladder Cancer	101	1.184853	.9873109	1.421919	0.0683438	3.32236		101	1.155021	.9523286	1.400853	0.143239	2.14281		24	1.194669	.8138664	1.753647	0.363739		27	1.221852	.8791648	1.698116	0.232825		50	1.081825	.8059727	1.452089	0.600497	0.8471
IL11	Bladder Cancer	100	.9092847	.7094543	1.165401	0.452611	0.564104		100	.904524	.7027881	1.164168	0.435765	0.607409		21	1.142978	.8674	1.506109	0.342432		29	.4905435	.221885	1.084494	0.0784799		50	.8924322	.6197375	1.285117	0.540747	0.1129
IL12A_IL12B	Bladder Cancer	99	.9000413	.7304182	1.109055	0.322929	0.977047		99	.9387833	.7575311	1.163403	0.563833	0.333111		22	.9883823	.6330075	1.543267	0.959006		29	.8949906	.5993089	1.336553	0.58768		48	.9516805	.6982291	1.297133	0.753941	0.9459
IL12B	Bladder Cancer	101	.9722173	.7935409	1.191125	0.785669	0.0739505		101	1.03064	.8362888	1.270159	0.777117	0.080133		22	1.010294	.6500205	1.570248	0.963696		29	.9507978	.643086	1.405747	0.800349		50	1.102227	.8175278	1.48607	0.523187	0.8341
IL12RB1	Bladder Cancer	100	.9660293	.7883373	1.183773	0.738947	0.111054		100	.9573652	.7799991	1.175063	0.676835	0.173711		21	.8800632	.5539404	1.398185	0.588568		29	.989756	.6774066	1.446128	0.957554		50	.9731253	.7309095	1.295609	0.852016	0.9190
IL13	Bladder Cancer	100	1.005529	.8251929	1.225275	0.956396	0.00298949		100	.9995948	.8247332	1.211531	0.996704	1.70626e-05		21	.9930515	.6219603	1.585554	0.976699		29	1.024139	.7137936	1.469418	0.896965		50	.9966245	.7685319	1.292413	0.979657	0.9916
IL13RA1	Bladder Cancer	97	1.035232	.8509941	1.259357	0.729124	0.119918		97	1.004587	.8231201	1.226061	0.964087	0.00202728		22	.8323364	.5608741	1.235186	0.362187		26	1.139157	.7787559	1.666349	0.501971		49	1.02572	.7735243	1.360141	0.859994	0.5189
IL15	Bladder Cancer	100	.9957764	.813994	1.218155	0.967172	0.00169372		100	.9486766	.7733518	1.163749	0.613295	0.255404		22	.9502871	.6144129	1.46977	0.818736		29	.7834145	.532725	1.152073	0.214784		49	1.035111	.7754539	1.381712	0.814844	0.5252
IL15RA	Bladder Cancer	100	.8340831	.6799262	1.023191	0.0818466	3.02785		100	.8287037	.6755429	1.01659	0.0715214	3.24775		21	.9354633	.6028375	1.451621	0.766022		29	.8022602	.5530007	1.163871	0.24581		50	.7988704	.5952005	1.072233	0.134787	0.8266
IL16	Bladder Cancer	101	.9283247	.7515196	1.146726	0.490243	0.475993		101	.889772	.713063	1.110273	0.301176	1.06898		22	.7874329	.4855322	1.277054	0.332707		29	.9598827	.6446675	1.429225	0.840235		50	.9025893	.6569699	1.240038	0.527119	0.8225
IL17A	Bladder Cancer	100	1.047944	.8784739	1.250107	0.602836	0.270739		100	1.044869	.8733638	1.250054	0.631368	0.23021		21	.9850102	.6244256	1.55382	0.94822		29	1.176619	.9096421	1.521953	0.215457		50	.9662174	.712977	1.309405	0.824615	0.5821
IL17C	Bladder Cancer	100	.9776645	.7999451	1.194867	0.825343	0.0486987		100	.9711616	.7930157	1.189327	0.777164	0.0800982		21	.9450626	.5961566	1.498169	0.81005		29	1.079771	.768858	1.516412	0.657801		50	.9227567	.6866329	1.24008	0.593977	0.7803
IL17D	Bladder Cancer	100	1.130607	.9615496	1.329389	0.137415	2.20667		100	1.131465	.961087	1.332047	0.137992	2.20021		21	1.366646	1.170235	1.596021	7.95234e-05		29	.8878525	.5692315	1.384818	0.599951		50	.9488517	.6814928	1.321099	0.755863	0.0453
IL17F	Bladder Cancer	100	1.048688	.8688096	1.265808	0.620482	0.24519		100	1.056058	.875055	1.274501	0.56963	0.323302		21	.9748048	.6064373	1.566929	0.916079		29	.9720627	.6359712	1.485768	0.895856		50	1.135682	.8995414	1.433813	0.284712	0.7436
IL17RA	Bladder Cancer	102	1.09105	.8971659	1.326834	0.382704	0.761998		102	1.084898	.8929727	1.318074	0.412017	0.672973		23	.8633541	.5769789	1.291868	0.474886		29	1.174333	.8087733	1.705123	0.398358		50	1.16947	.8880372	1.540092	0.265033	0.4297
IL17RB	Bladder Cancer	97	1.051415	.8553089	1.292485	0.634052	0.226606		97	1.080541	.8735205	1.336624	0.475329	0.509561		22	1.260336	.8119695	1.956288	0.302336		29	1.116901	.7602025	1.640968	0.57328		46	.9999836	.7316839	1.366666	0.999918	0.6954
IL18	Bladder Cancer	99	1.13234	.9208916	1.392339	0.238594	1.38888		99	1.091742	.883615	1.348891	0.416005	0.661572		24	1.036265	.6780672	1.583686	0.869244		26	.8667536	.5618478	1.337127	0.517951		49	1.262706	.9405454	1.695215	0.120638	0.3536
IL18BP	Bladder Cancer	101	1.071882	.8748998	1.313213	0.502855	0.448905		101	1.042369	.8485448	1.280467	0.692598	0.156287		24	1.094487	.7194793	1.664958	0.67316		28	1.122173	.7673204	1.64113	0.552284		49	.9695417	.7166261	1.311718	0.841037	0.8117
IL18R1	Bladder Cancer	101	1.219532	.9958265	1.493491	0.0549192	3.68454		101	1.200478	.9725839	1.481772	0.0889145	2.89392		22	1.379732	.8940838	2.129176	0.145895		29	1.16108	.7876256	1.711607	0.450684		50	1.156226	.8520067	1.569069	0.351421	0.7868
IL18RAP	Bladder Cancer	99	.8614821	.6927993	1.071236	0.179905	1.79841		99	.8665117	.6961283	1.078598	0.199619	1.64516		21	.8304468	.5150515	1.338977	0.445886		29	1.079494	.7466479	1.560717	0.684248		49	.7604684	.5470292	1.057187	0.103291	0.3699
IL19	Bladder Cancer	100	1.107776	.9165834	1.338851	0.289656	1.12122		100	1.067553	.878607	1.297132	0.510699	0.432634		24	1.193648	.8122503	1.754134	0.367462		28	1.072473	.748139	1.537412	0.703365		48	1.000588	.7474729	1.339416	0.996847	0.7737
IL1A	Bladder Cancer	100	1.089865	.9452132	1.256655	0.236239	1.4029		100	1.078875	.9358916	1.243703	0.29529	1.09535		21	.5989034	.2643726	1.356741	0.219172		29	1.23711	1.071025	1.42895	0.00381773		50	.9623897	.7190309	1.288114	0.796603	0.0884
IL1B	Bladder Cancer	100	.9529439	.7728754	1.174966	0.651947	0.203454		100	.9324728	.7562	1.149835	0.513123	0.427692		21	.7545984	.4455547	1.278	0.294891		29	.7929897	.5219099	1.204868	0.277147		50	1.082758	.833135	1.407172	0.55208	0.3001
IL1R1	Bladder Cancer	102	.8470036	.6896798	1.040215	0.11322	2.50869		102	.852126	.6928033	1.048088	0.129714	2.29593		23	1.014126	.6548326	1.570557	0.949882		29	.8866729	.6048033	1.299909	0.53776		50	.768055	.5719648	1.031372	0.0793308	0.5693
IL1R2	Bladder Cancer	100	1.042692	.8518388	1.276307	0.685251	0.164274		100	1.02909	.8396973	1.261199	0.7823	0.0763545		24	.6771302	.4641873	.9877593	0.0429808		26	1.122666	.7479494	1.685113	0.576572		50	1.218809	.9076024	1.636726	0.188357	0.0467
IL1RAP	Bladder Cancer	102	1.067165	.8806682	1.293156	0.507132	0.439981		102	1.092052	.8995564	1.325739	0.37344	0.792185		23	1.236735	.8272339	1.84895	0.300407		29	1.019715	.7084698	1.467696	0.916318		50	1.072401	.8096603	1.420404	0.625917	0.7712
IL1RL1	Bladder Cancer	103	1.073518	.8664595	1.330056	0.516419	0.421038		103	1.088488	.8770361	1.350922	0.441664	0.591956		24	.7722272	.5093588	1.170756	0.22344		29	1.041677	.6901566	1.572238	0.845862		50	1.326668	.9713435	1.811972	0.0755408	0.1226
IL1RL2	Bladder Cancer	100	.9040293	.731217	1.117683	0.351282	0.868821		100	.9474353	.7645548	1.174061	0.621683	0.243509		21	1.592341	.9787239	2.590668	0.0610185		29	1.009386	.6816378	1.494725	0.962799		50	.7507842	.5567019	1.012529	0.0603307	0.0334
IL1RN	Bladder Cancer	100	1.180866	.9734163	1.432527	0.0916768	2.84468		100	1.147513	.9266356	1.421041	0.207151	1.59123		24	.9831055	.6122055	1.578712	0.94379		27	1.179711	.7870782	1.768208	0.423475		49	1.230049	.9104652	1.661811	0.177372	0.7330
IL2	Bladder Cancer	100	1.024889	.8498674	1.235954	0.796939	0.0662086		100	1.028854	.847842	1.248512	0.773257	0.0830118		21	1.078926	.7458668	1.560708	0.686723		29	.9907703	.6787324	1.446263	0.961679		50	1.022147	.785233	1.330541	0.870656	0.9492
IL20	Bladder Cancer	100	1.003424	.8221449	1.224674	0.973178	0.00113051		100	1.002772	.8238189	1.220597	0.977983	0.00076162		21	1.05187	.7413886	1.492377	0.77691		29	.552321	.260633	1.170452	0.12133		50	1.108378	.9030915	1.36033	0.324817	0.2148
IL20RA	Bladder Cancer	100	.6638466	.4706409	.9363664	0.0195633	5.45045		100	.6707565	.4755293	.9461336	0.0228779	5.17775		21	.5475728	.2436217	1.230744	0.144975		29	.5956266	.3003365	1.181245	0.138031		50	.7701424	.4936145	1.201584	0.249811	0.6979
IL22RA1	Bladder Cancer	100	.8651419	.678531	1.103075	0.24257	1.3656		100	.8758997	.6885289	1.11426	0.2806	1.16418		21	.8686638	.5200833	1.450877	0.590598		29	.8903791	.567975	1.395792	0.612724		50	.869075	.615049	1.228018	0.42631	0.9960
IL24	Bladder Cancer	100	.9435031	.7572829	1.175516	0.60416	0.268768		100	.9402484	.7523247	1.175114	0.588119	0.293291		21	1.03156	.7018748	1.516104	0.874338		29	.8152822	.4906058	1.354825	0.430644		50	.9559629	.7023067	1.301233	0.774676	0.7689
IL2RA	Bladder Cancer	101	1.109192	.9107611	1.350856	0.302783	1.0619		101	1.047472	.8537483	1.285152	0.656673	0.19759		23	1.050894	.6827039	1.617654	0.821537		29	1.192414	.8286573	1.71585	0.343255		49	.9570725	.7091727	1.291629	0.774217	0.6585
IL2RB	Bladder Cancer	100	.8120459	.6102677	1.08054	0.153151	2.04058		100	.824551	.6215633	1.09383	0.18091	1.79013		21	.8453652	.4615018	1.548515	0.586471		29	.6621678	.3599721	1.218056	0.184959		50	.903396	.6300148	1.295405	0.580624	0.6904
IL32	Bladder Cancer	100	.9613596	.7774472	1.188778	0.716046	0.132313		100	.980699	.7945897	1.210399	0.85596	0.0329495		22	.8741693	.5490858	1.391717	0.570842		29	.9634054	.6526717	1.422078	0.851154		49	1.032484	.7661072	1.39148	0.833692	0.8368
IL33	Bladder Cancer	100	.7400335	.6060848	.9035857	0.00312541	8.73277		100	.7440263	.6092907	.9085567	0.00372237	8.41451		21	.7760997	.499777	1.205199	0.258988		29	.5934713	.4217315	.8351479	0.00275787		50	.8533352	.6392626	1.139095	0.281823	0.2750
IL34	Bladder Cancer	99	.937029	.7682602	1.142872	0.520919	0.412074		99	.9520149	.7786399	1.163994	0.631634	0.229852		23	1.33366	.8927909	1.992235	0.159682		28	.8049415	.5500547	1.177939	0.264012		48	.8810739	.6608845	1.174625	0.388153	0.1545
IL3RA	Bladder Cancer	100	.877538	.7120661	1.081463	0.220437	1.50153		100	.8649973	.7020684	1.065737	0.173186	1.85515		21	.8037167	.5069542	1.274199	0.352708		29	1.046238	.7148175	1.531318	0.816098		50	.7868021	.5824169	1.062911	0.118192	0.4878
IL4	Bladder Cancer	100	.9094339	.7470826	1.107066	0.344051	0.895277		100	.9104152	.7474386	1.108928	0.351034	0.869717		21	1.224879	.8179683	1.834215	0.324811		29	.8897059	.6146379	1.287875	0.535724		50	.8160205	.6181786	1.07718	0.151239	0.2621
IL4R	Bladder Cancer	100	1.086951	.8904963	1.326746	0.412372	0.671952		100	1.063162	.8706598	1.298227	0.547865	0.361156		22	1.008114	.6543882	1.553045	0.970761		29	.9303179	.6400264	1.352274	0.705058		49	1.172425	.8870493	1.549611	0.263663	0.6005
IL5	Bladder Cancer	100	1.145552	.9729703	1.348746	0.102878	2.66035		100	1.146489	.9738019	1.3498	0.100747	2.69368		21	1.436662	1.140578	1.809607	0.00209078		29	1.102643	.7771822	1.564396	0.584041		50	.9725174	.7156298	1.321619	0.858667	0.1139
IL5RA	Bladder Cancer	100	1.000643	.8197383	1.22147	0.994962	3.98623e-05		100	1.006583	.8258305	1.226898	0.948192	0.0042221		22	1.111458	.7368656	1.676478	0.614331		29	1.124859	.8009174	1.579822	0.497178		49	.8838692	.656804	1.189434	0.415154	0.5041
IL6	Bladder Cancer	99	1.048167	.8655302	1.269342	0.630102	0.231923		99	1.002559	.8177812	1.229088	0.980382	0.000604694		22	.9216778	.5770996	1.471999	0.732775		29	.9806336	.671361	1.432377	0.919421		48	1.060484	.7963329	1.412257	0.687833	0.8688
IL6R	Bladder Cancer	101	.9844252	.8080308	1.199327	0.876181	0.0242773		101	.9844713	.8076354	1.200026	0.87688	0.024002		24	.9541727	.6342874	1.435383	0.821854		28	1.432276	.9743624	2.105393	0.0675755		49	.8057296	.6063208	1.070721	0.136501	0.0619
IL6ST	Bladder Cancer	102	1.118948	.9187538	1.362765	0.263802	1.2487		102	1.126091	.9266305	1.368487	0.232524	1.42536		24	1.096083	.7261075	1.654574	0.662364		29	1.128266	.7830526	1.625668	0.517236		49	1.14449	.8611	1.521144	0.352505	0.9858
IL7	Bladder Cancer	100	.9834721	.8055232	1.200732	0.870004	0.0267826		100	.9894219	.8092968	1.209637	0.917391	0.010758		22	.9631015	.6284146	1.476039	0.862976		29	1.063416	.7347607	1.539077	0.744445		49	.9578085	.7178606	1.27796	0.769533	0.9002
IL7R	Bladder Cancer	102	.9821577	.8062369	1.196464	0.858112	0.0319614		102	1.068082	.8694421	1.312104	0.530421	0.393586		23	.9409854	.6159418	1.43756	0.778459		29	1.296032	.8663862	1.938742	0.206962		50	1.004771	.7512811	1.34379	0.974405	0.4990
ILKAP	Bladder Cancer	100	.8671586	.6984318	1.076646	0.196691	1.66678		100	.8534268	.6858589	1.061935	0.155274	2.01966		23	1.018449	.6848705	1.514502	0.928053		28	.7676691	.4967169	1.186422	0.233907		49	.8151177	.5900873	1.125964	0.214902	0.5873
IMPA1	Bladder Cancer	99	.9598313	.7828369	1.176843	0.693423	0.155405		99	.9625117	.784856	1.18038	0.713606	0.134702		21	.8933808	.5722685	1.394676	0.619815		29	.9903162	.6769087	1.448831	0.960022		49	.9718046	.7260347	1.30077	0.847535	0.9359
ING1	Bladder Cancer	100	.9626624	.7817293	1.185473	0.720171	0.128329		100	.9582409	.7759184	1.183405	0.692008	0.15692		23	.6806475	.3867652	1.197836	0.1822		28	.9772362	.6759631	1.412785	0.902547		49	1.048577	.8011466	1.372424	0.729778	0.4001
INHBC	Bladder Cancer	102	.8821098	.7168279	1.085501	0.236035	1.40412		102	.8325243	.6683647	1.037004	0.101901	2.67553		23	.7177298	.4636403	1.111068	0.136864		29	.9515301	.6205285	1.459094	0.819812		50	.8360368	.610398	1.145085	0.264497	0.6641
INPP1	Bladder Cancer	99	.9934402	.8090714	1.219822	0.949897	0.00394832		99	.9874528	.8041837	1.212488	0.904053	0.0145307		22	.8167314	.5228039	1.275909	0.373764		29	1.060578	.7286288	1.543756	0.758796		48	1.023714	.7610114	1.377103	0.876895	0.6404
INPPL1	Bladder Cancer	99	.9478703	.7765237	1.157026	0.598706	0.276952		99	.9391421	.7687756	1.147263	0.538686	0.37798		22	.8687209	.572478	1.318262	0.50836		29	.9905528	.6811709	1.440453	0.960374		48	.9493529	.7103029	1.268855	0.725467	0.8973
IPCEF1	Bladder Cancer	99	1.073064	.8789323	1.310074	0.48858	0.479652		99	1.050143	.8589315	1.283921	0.63329	0.227625		21	.9994875	.6543545	1.526658	0.998107		29	.883718	.6100809	1.280089	0.513202		49	1.20359	.9010705	1.607674	0.209604	0.4197
IQGAP2	Bladder Cancer	99	.9966598	.8130712	1.221702	0.974305	0.00103744		99	.9937026	.8086556	1.221094	0.952087	0.00361035		22	.8016356	.5095917	1.261048	0.338805		29	1.149981	.7996788	1.653736	0.45089		48	.9975833	.7388069	1.346999	0.9874	0.4763
IRAG2	Bladder Cancer	99	.945058	.7664321	1.165315	0.597038	0.279487		99	.9423037	.7623843	1.164683	0.582502	0.302208		21	.89087	.5617145	1.412905	0.623372		28	.9737222	.656607	1.443992	0.894625		50	.9519204	.7046122	1.28603	0.748192	0.9573
IRAK1	Bladder Cancer	100	.9309495	.7597316	1.140754	0.490193	0.476103		100	.9241701	.7526042	1.134847	0.451662	0.566478		21	.8925524	.575324	1.384698	0.611932		29	.9077032	.6141756	1.341514	0.627059		50	.9501234	.7107604	1.270097	0.729732	0.9670
IRAK4	Bladder Cancer	100	1.042572	.8542357	1.27243	0.681718	0.168198		100	1.029718	.8433287	1.257301	0.773776	0.0826215		22	1.181599	.7671274	1.820005	0.448975		29	.8364131	.581228	1.203636	0.336098		49	1.103787	.8274353	1.472436	0.501829	0.3933
ISLR2	Bladder Cancer	97	.9347637	.7636748	1.144182	0.513064	0.427813		97	.8908122	.7283843	1.089461	0.260281	1.26726		22	.9431477	.6179112	1.439572	0.78617		28	.8795081	.6054334	1.277654	0.500378		47	.8660537	.6463305	1.160473	0.335461	0.9472
ISM1	Bladder Cancer	100	1.039617	.843853	1.280797	0.71511	0.133226		100	.9988611	.8080561	1.234721	0.991594	0.000111007		22	1.374263	.8727733	2.163906	0.169911		29	1.109683	.7496577	1.64261	0.603009		49	.8147902	.6033662	1.100299	0.181434	0.1395
ITGA11	Bladder Cancer	100	.8319905	.678845	1.019685	0.0763701	3.14051		100	.8670446	.7042552	1.067463	0.178741	1.80806		22	.7348202	.4759131	1.134578	0.164445		29	.8470077	.5746675	1.248412	0.401499		49	.9489703	.7031088	1.280804	0.732089	0.6315
ITGA5	Bladder Cancer	102	1.164327	.9493668	1.427959	0.144015	2.13452		102	1.145735	.9261583	1.41737	0.210099	1.57074		23	1.153947	.7370725	1.806599	0.531263		29	1.090936	.7302557	1.62976	0.670847		50	1.178783	.8687331	1.599488	0.290839	0.9553
ITGA6	Bladder Cancer	100	.8826682	.7089869	1.098896	0.264255	1.24633		100	.887931	.7131335	1.105573	0.287933	1.12926		22	.8512465	.5304588	1.366026	0.504508		29	.8802153	.5793122	1.337412	0.549982		49	.9131596	.6710743	1.242575	0.563241	0.9688
ITGAM	Bladder Cancer	102	.9208248	.7487565	1.132435	0.434478	0.610822		102	.9678965	.7867331	1.190777	0.757623	0.0952364		23	.9164821	.5957743	1.409828	0.691447		29	.7910111	.5312045	1.177887	0.248482		50	1.11839	.8363941	1.495462	0.450376	0.3687
ITGAV	Bladder Cancer	100	.9742306	.7879662	1.204525	0.809443	0.0581508		100	1.018837	.8201533	1.265652	0.866102	0.02843		21	1.068355	.6626506	1.72245	0.78614		29	.9606216	.6452509	1.430132	0.843146		50	1.035441	.7586185	1.413278	0.826315	0.9360
ITGB1	Bladder Cancer	101	.9100281	.7347766	1.127079	0.387671	0.746235		101	.9470402	.7646054	1.173004	0.618201	0.248404		24	.7963566	.5113096	1.240313	0.313798		28	1.103222	.7393517	1.64617	0.630458		49	.9389942	.689567	1.278643	0.689458	0.5629
ITGB1BP1	Bladder Cancer	96	1.121787	.9284812	1.355339	0.233667	1.4184		96	1.131489	.9353246	1.368795	0.203486	1.61718		21	.9572049	.6132112	1.494169	0.847346		28	1.157008	.8136485	1.645265	0.416857		47	1.195224	.9189311	1.554588	0.183644	0.6970
ITGB1BP2	Bladder Cancer	99	.9732904	.798978	1.185633	0.788029	0.0722919		99	.9663866	.7926359	1.178225	0.735279	0.11432		21	1.071986	.6958907	1.651342	0.752517		28	.8966279	.6162359	1.3046	0.56849		50	.9605578	.7264536	1.270104	0.777676	0.8286
ITGB2	Bladder Cancer	103	.8780921	.7083237	1.08855	0.23564	1.40649		103	.9258412	.7441521	1.151891	0.489375	0.477901		24	1.028002	.6619077	1.59658	0.902146		29	.9784481	.6501611	1.472497	0.916794		50	.8513651	.6175682	1.173672	0.325926	0.7600
ITGB5	Bladder Cancer	100	.7584889	.6091887	.9443796	0.0134489	6.10909		100	.767665	.6167332	.9555341	0.0179238	5.60359		22	.8765604	.5562172	1.381399	0.570227		28	.6754915	.4415985	1.033266	0.0704414		50	.7720018	.5657376	1.053469	0.102775	0.7132
ITGB6	Bladder Cancer	100	.8713348	.7076435	1.072891	0.194538	1.68291		100	.9020015	.7303338	1.11402	0.338299	0.916867		21	1.537908	.9767039	2.421575	0.0631404		29	.7782764	.5257381	1.152121	0.210404		50	.7752	.5750921	1.044937	0.0946368	0.0328
ITGB7	Bladder Cancer	100	1.179521	.9791178	1.420943	0.0822386	3.0201		100	1.156478	.9576867	1.396532	0.130866	2.2822		21	1.077699	.7044131	1.648798	0.730165		29	1.280117	.9215995	1.778104	0.140756		50	1.125353	.8548813	1.481397	0.399771	0.7766
ITIH3	Bladder Cancer	101	1.095958	.8829543	1.360346	0.405971	0.690569		101	1.083901	.8701179	1.350209	0.472287	0.516621		24	1.311759	.8298005	2.073646	0.245459		28	1.362844	.8966932	2.071325	0.147218		49	.8648829	.6341949	1.179483	0.359104	0.1461
ITM2A	Bladder Cancer	100	.9296478	.7652718	1.129331	0.462447	0.539967		100	.9434199	.777048	1.145413	0.556262	0.346218		22	.9435714	.6210317	1.433625	0.7855		29	1.132422	.803686	1.595623	0.477206		49	.8267339	.6208512	1.10089	0.192862	0.3857
IVD	Bladder Cancer	100	.8562586	.6710499	1.092584	0.212062	1.55729		100	.8536937	.6681301	1.090795	0.205879	1.60017		23	1.067965	.7476301	1.525553	0.717798		28	.9356012	.625865	1.398624	0.745559		49	.6715791	.4468234	1.009389	0.0554907	0.2349
JAM2	Bladder Cancer	103	.9696581	.7898953	1.190331	0.768358	0.086744		103	.9760056	.7948579	1.198437	0.816648	0.053758		24	1.125781	.7480402	1.694272	0.569991		29	1.108799	.7730642	1.590341	0.574639		50	.8192112	.6017364	1.115284	0.205219	0.3351
JCHAIN	Bladder Cancer	100	1.101822	.9124013	1.330568	0.313712	1.01498		100	1.082075	.8932797	1.310773	0.42005	0.650174		21	1.085462	.7242701	1.626779	0.691179		29	1.173029	.8315074	1.654821	0.363353		50	1.023211	.7744836	1.351818	0.871716	0.8326
JUN	Bladder Cancer	100	.8884662	.6842216	1.153679	0.374903	0.787348		100	.8940059	.6878301	1.161982	0.402242	0.701613		21	.8221283	.4235041	1.595959	0.562786		29	.890317	.5407229	1.465934	0.647943		50	.9265911	.6578333	1.30515	0.662674	0.9507
KAZALD1	Bladder Cancer	99	.9827265	.8043315	1.200688	0.86463	0.0290648		99	1.045464	.8496095	1.286467	0.674426	0.176468		22	1.202934	.7605809	1.90256	0.429572		29	.9406488	.6481858	1.365072	0.747431		48	1.038014	.7742263	1.391676	0.803051	0.7167
KCNIP4	Bladder Cancer	100	1.08136	.9287261	1.259079	0.313677	1.01513		100	1.08844	.9362209	1.265409	0.270222	1.21562		23	1.214777	1.00282	1.471534	0.0467289		28	1.066333	.8025738	1.416774	0.657771		49	.9550798	.6831413	1.335269	0.788066	0.4340
KDR	Bladder Cancer	100	1.082407	.8823399	1.32784	0.447585	0.57676		100	1.049259	.8546193	1.288227	0.646011	0.210966		22	.9414856	.6106563	1.451545	0.784871		28	.9984117	.6788261	1.468455	0.993557		50	1.120327	.8356374	1.502005	0.447511	0.7816
KEL	Bladder Cancer	100	.846208	.6899191	1.037901	0.10896	2.56925		100	.8688512	.7084457	1.065576	0.177007	1.82257		23	1.087125	.7131352	1.657245	0.697772		28	.7662736	.5242878	1.119948	0.169161		49	.8367617	.6220147	1.125649	0.23889	0.4566
KIFBP	Bladder Cancer	99	.9268302	.7617742	1.12765	0.447632	0.576641		99	.9213939	.7571064	1.121331	0.413894	0.667588		22	.9601075	.6311685	1.460476	0.84914		29	.8295401	.5789912	1.18851	0.308376		48	.9622686	.7250345	1.277127	0.790006	0.7966
KIR2DL3	Bladder Cancer	96	.9509365	.778006	1.162305	0.623244	0.241335		96	.9291851	.7595254	1.136743	0.475222	0.509807		21	1.176903	.772955	1.791956	0.447636		28	1.031196	.7146212	1.488012	0.869589		47	.7735421	.5763798	1.038148	0.0871618	0.2214
KIR3DL1	Bladder Cancer	96	.9004895	.7345223	1.103957	0.313244	1.01695		96	.8922367	.7279735	1.093565	0.272041	1.20642		21	1.070307	.7134112	1.605746	0.742688		28	.7420827	.4972173	1.107537	0.144281		47	.9021055	.6724421	1.210207	0.491929	0.4514
KIRREL2	Bladder Cancer	100	1.008405	.8242486	1.233707	0.935161	0.00661842		100	1.014181	.8302562	1.23885	0.890302	0.0190225		23	.7942296	.5125832	1.230631	0.30248		28	.9457406	.6507062	1.374546	0.769962		49	1.1619	.8917413	1.513906	0.266413	0.3101
KIT	Bladder Cancer	101	.8774639	.7159337	1.075439	0.207917	1.58587		101	.8451964	.6872163	1.039494	0.111144	2.53789		24	.7278593	.4775924	1.10927	0.139521		28	1.032689	.6910302	1.543271	0.8753		49	.8156886	.6060414	1.097859	0.17894	0.4738
KITLG	Bladder Cancer	102	.9392361	.7707352	1.144575	0.534328	0.386153		102	1.030288	.8395716	1.264327	0.775113	0.0816207		24	1.233843	.802807	1.896306	0.33791		29	1.210538	.8180429	1.791352	0.339306		49	.859861	.6426433	1.1505	0.309492	0.2459
KLB	Bladder Cancer	100	.8938443	.7315991	1.09207	0.272147	1.20589		100	.9174179	.7502803	1.121788	0.40092	0.705566		23	.9281618	.6084288	1.415916	0.729363		28	1.051762	.7364334	1.50211	0.781371		49	.8237988	.6114127	1.109961	0.202605	0.5864
KLK1	Bladder Cancer	100	.8690984	.7086483	1.065877	0.177882	1.81523		100	.8693422	.7099181	1.064568	0.175535	1.83503		22	.709808	.4407747	1.14305	0.158546		28	.9911492	.6876437	1.428613	0.961987		50	.8646314	.6473329	1.154873	0.324658	0.5513
KLK10	Bladder Cancer	100	1.052535	.8728899	1.269152	0.591804	0.287536		100	1.005537	.8289077	1.219804	0.955319	0.00313919		22	1.040566	.6907002	1.567651	0.849171		28	1.048604	.7223282	1.522258	0.802929		50	.960684	.727294	1.268969	0.777588	0.9150
KLK11	Bladder Cancer	100	1.062364	.889099	1.269395	0.50543	0.443517		100	1.044605	.867173	1.25834	0.645909	0.211098		22	.8924626	.5745047	1.386393	0.612689		28	.9402421	.6397873	1.381796	0.753761		50	1.163997	.9366735	1.446489	0.170736	0.4357
KLK12	Bladder Cancer	96	1.073705	.8730134	1.320533	0.500558	0.453753		96	1.041215	.8481786	1.278185	0.699463	0.149031		21	1.13948	.7402085	1.754119	0.553028		28	.8796165	.5949963	1.300387	0.520167		47	1.09564	.8175807	1.468267	0.540852	0.6068
KLK13	Bladder Cancer	99	1.058211	.867227	1.291255	0.577415	0.310432		99	.9977344	.816088	1.219812	0.982351	0.000489355		22	1.189027	.7817775	1.808424	0.418366		29	.7931792	.5442236	1.15602	0.227973		48	1.056235	.7893629	1.413333	0.712733	0.3256
KLK14	Bladder Cancer	100	.9094429	.7428617	1.113379	0.357807	0.845575		100	.8774968	.7147705	1.07727	0.211759	1.55936		21	1.225272	.808995	1.855749	0.337454		29	.982197	.6706564	1.438458	0.926476		50	.7100264	.5293073	.9524477	0.0223097	0.0904
KLK4	Bladder Cancer	100	1.128356	.9210193	1.382369	0.243716	1.35897		100	1.110222	.906564	1.359631	0.311896	1.02263		21	1.056264	.6626401	1.68371	0.818018		29	1.060551	.7261589	1.548928	0.760977		50	1.18352	.8949504	1.565137	0.237355	0.8653
KLK6	Bladder Cancer	99	.8576632	.7019681	1.047891	0.133027	2.25682		99	.8819683	.7200307	1.080326	0.224945	1.47254		22	.9062812	.588513	1.395629	0.655078		27	.8782407	.5962902	1.293509	0.511039		50	.8722277	.6539584	1.163348	0.352209	0.9894
KLK8	Bladder Cancer	95	.9498298	.7723541	1.168087	0.625734	0.237891		95	.9226863	.7477912	1.138486	0.453008	0.563115		21	1.028028	.66309	1.593813	0.901666		27	.8612508	.5837142	1.270747	0.451664		47	.9125234	.673951	1.235548	0.553831	0.8356
KLRB1	Bladder Cancer	101	1.026707	.8401109	1.254748	0.796756	0.0663306		101	1.05958	.8670125	1.294916	0.571724	0.319806		22	1.057095	.6871837	1.626129	0.800512		29	1.276955	.8990981	1.813612	0.172011		50	.9392608	.7001593	1.260014	0.675914	0.4207
KLRD1	Bladder Cancer	101	1.083228	.8878153	1.321651	0.43091	0.620369		101	1.115644	.9121817	1.364488	0.286771	1.13472		22	1.043319	.6781076	1.605224	0.84703		29	1.325436	.9124581	1.925326	0.139132		50	1.044646	.7829403	1.393829	0.766575	0.5741
KRT14	Bladder Cancer	98	.8887298	.6955202	1.135611	0.345596	0.889562		98	.8920924	.7002179	1.136545	0.355429	0.853981		23	.9879194	.6571356	1.48521	0.953408		27	.9074979	.5890025	1.398215	0.659858		48	.8163484	.5618303	1.186167	0.287147	0.7937
KRT18	Bladder Cancer	99	1.059222	.8590136	1.306094	0.590403	0.289715		99	1.041264	.835738	1.297333	0.718518	0.129917		22	1.230518	.7960411	1.902131	0.350575		29	1.052392	.7060351	1.568661	0.802009		48	.9497725	.6830887	1.320572	0.759269	0.6490
KRT19	Bladder Cancer	100	1.0626	.8681455	1.30061	0.555991	0.346693		100	1.024696	.8353031	1.25703	0.815003	0.0547452		22	.9816072	.6269367	1.536922	0.93532		29	1.126453	.7862596	1.613838	0.516272		49	.963299	.7147171	1.298339	0.806044	0.7940
KRT5	Bladder Cancer	100	1.109673	.9216675	1.336028	0.271885	1.20721		100	1.121292	.9335723	1.346758	0.220704	1.49979		23	.9183484	.5975305	1.411415	0.69768		28	1.08293	.7636096	1.535782	0.65491		49	1.231182	.9589129	1.580757	0.102901	0.4959
KYAT1	Bladder Cancer	102	.9783474	.8010699	1.194857	0.83007	0.0460582		102	.9815442	.8037986	1.198595	0.854989	0.0333998		24	1.04629	.7017541	1.55998	0.82428		29	.8196162	.5545188	1.211448	0.318378		49	1.045489	.7858955	1.390831	0.760002	0.5758
KYNU	Bladder Cancer	101	1.038604	.8422512	1.280731	0.72314	0.125504		101	1.006221	.8117051	1.247351	0.954876	0.00320184		22	1.100986	.7035505	1.722933	0.67371		29	.9251101	.6152893	1.390937	0.708324		50	1.004451	.7384891	1.366198	0.977423	0.8532
L1CAM	Bladder Cancer	100	.9404354	.7676469	1.152117	0.55325	0.351528		100	.9164116	.7485107	1.121975	0.397908	0.714638		22	1.016325	.6614534	1.561586	0.941096		28	.6555696	.448999	.9571768	0.028771		50	1.062608	.7967053	1.417257	0.679406	0.1196
LACTB2	Bladder Cancer	102	1.033586	.8492547	1.257926	0.741693	0.108644		102	1.023583	.8398821	1.247463	0.817343	0.0533439		24	1.172309	.7954597	1.727692	0.421715		29	.8560819	.5790228	1.265712	0.436056		49	1.048956	.789884	1.393	0.741219	0.5218
LAG3	Bladder Cancer	99	.8926723	.7159434	1.113026	0.313144	1.01737		99	.9305772	.7473351	1.158749	0.520178	0.413539		22	.8136155	.5066461	1.306573	0.393388		29	.9444381	.6363246	1.401743	0.776614		48	.9816891	.7175135	1.343129	0.908013	0.8083
LAIR1	Bladder Cancer	100	1.047311	.847645	1.294009	0.668407	0.183471		100	1.016331	.8146608	1.267925	0.88586	0.020605		24	1.048561	.6757619	1.627022	0.832462		26	1.267282	.879272	1.826515	0.20405		50	.8616818	.6159711	1.205407	0.384738	0.3124
LAIR2	Bladder Cancer	99	.9820208	.8076739	1.194003	0.855637	0.033099		99	.9929334	.815701	1.208674	0.943642	0.00499758		21	.8712023	.5785294	1.311936	0.509179		29	1.21243	.8343973	1.761736	0.312325		49	.9395435	.7109353	1.241663	0.661112	0.4405
LAMA4	Bladder Cancer	101	.977194	.8023022	1.19021	0.818642	0.052575		101	.9384744	.7674559	1.147602	0.536145	0.382731		24	1.012793	.6763369	1.516624	0.9508		27	1.074412	.7285239	1.584519	0.717289		50	.8298451	.6203139	1.110152	0.209051	0.5253
LAMP2	Bladder Cancer	100	1.06527	.8746372	1.297452	0.529674	0.395018		100	1.042298	.8531071	1.273445	0.685197	0.164334		23	.8155635	.5603697	1.186973	0.28698		28	1.058078	.7335077	1.526267	0.762645		49	1.184256	.8822335	1.589673	0.260238	0.3062
LAMP3	Bladder Cancer	101	1.001384	.8120746	1.234824	0.989681	0.000167257		101	.8290223	.6588549	1.04314	0.109676	2.55888		22	.9056857	.5539622	1.480726	0.692874		29	.6968112	.4549489	1.067254	0.0967673		50	.8798891	.6351062	1.219016	0.441713	0.6407
LAP3	Bladder Cancer	100	.9141366	.7412323	1.127374	0.401344	0.704294		100	.9112977	.737666	1.125799	0.389093	0.741774		21	.898094	.5658663	1.425377	0.648353		29	.8703427	.583599	1.297974	0.495872		50	.9377038	.6954572	1.264331	0.673156	0.9562
LAT	Bladder Cancer	101	1.031499	.846644	1.256714	0.758245	0.0947321		101	1.017218	.8333675	1.241628	0.866709	0.0281701		22	.9682657	.6354375	1.475422	0.880713		29	1.013243	.6924275	1.482698	0.946001		50	1.043178	.7857392	1.384964	0.770023	0.9591
LAT2	Bladder Cancer	99	1.095722	.8995234	1.334714	0.363837	0.824607		99	1.084674	.8894762	1.322708	0.42201	0.644711		22	1.089124	.7212873	1.644549	0.684705		29	1.008993	.6932566	1.468529	0.962709		48	1.139917	.8555688	1.518767	0.371062	0.8798
LAYN	Bladder Cancer	99	1.130853	.9252807	1.382097	0.229628	1.44316		99	1.109243	.9056037	1.358675	0.31642	1.00369		21	1.104951	.7069829	1.726939	0.661358		29	1.133542	.7927881	1.620758	0.492009		49	1.074881	.7975924	1.44857	0.635255	0.9751
LBP	Bladder Cancer	101	1.085995	.8896769	1.325633	0.417417	0.657575		101	1.04317	.8514181	1.278106	0.683403	0.166321		24	1.08869	.7181935	1.650316	0.688888		28	1.087149	.7356524	1.606591	0.674976		49	.9990019	.7458741	1.338034	0.994656	0.9196
LBR	Bladder Cancer	103	.9299017	.7555389	1.144504	0.492722	0.470576		103	.904907	.7305152	1.12093	0.360288	0.836889		24	.7908812	.4966509	1.259422	0.323		29	.6933162	.4392584	1.094316	0.115739		50	1.09017	.827026	1.437041	0.540192	0.1895
LCN2	Bladder Cancer	96	.9096511	.7343866	1.126743	0.385847	0.751989		96	.8732533	.7025566	1.085423	0.221971	1.49158		24	.5944739	.3812153	.927033	0.0217798		27	1.152561	.8110048	1.637966	0.428483		45	.8786658	.6342428	1.217284	0.436721	0.0724
LDLR	Bladder Cancer	102	1.084039	.8837949	1.329652	0.438678	0.599737		102	1.056048	.8519365	1.309062	0.618729	0.247658		24	1.417034	.9247122	2.171471	0.109477		29	.8343149	.5522855	1.260365	0.389459		49	1.052018	.770926	1.435602	0.749184	0.2154
LEFTY2	Bladder Cancer	100	.8446828	.6814483	1.047019	0.123413	2.37346		100	.8551518	.6890266	1.06133	0.155649	2.01599		21	.9126207	.5661936	1.47101	0.707364		29	.8588152	.5792444	1.27332	0.448775		50	.8224648	.6031428	1.121539	0.216786	0.9367
LEP	Bladder Cancer	102	1.033883	.820963	1.302026	0.77701	0.0802123		102	.9615479	.6982295	1.32417	0.810202	0.0576793		24	.685798	.3610471	1.302653	0.249225		29	1.406649	.7624401	2.595171	0.274852		49	.9191448	.5780347	1.461551	0.721628	0.2747
LEPR	Bladder Cancer	102	.8850792	.7220184	1.084966	0.23998	1.38071		102	.9206249	.744277	1.138757	0.445884	0.581094		24	1.155373	.7890874	1.691685	0.457867		29	.6632769	.4382036	1.003954	0.0522212		49	.9627265	.7078598	1.309359	0.808704	0.1463
LGALS1	Bladder Cancer	102	1.08914	.8946301	1.32594	0.394944	0.723666		102	1.057374	.8606131	1.299121	0.595379	0.282021		24	1.230698	.8455047	1.791376	0.278465		29	1.014482	.6867227	1.498676	0.942425		49	.9806655	.7177509	1.339887	0.90242	0.6393
LGALS3	Bladder Cancer	103	.950371	.772934	1.168541	0.629262	0.233063		103	.9510714	.7739843	1.168676	0.633211	0.227732		24	.7829078	.5146044	1.191099	0.252979		29	1.023121	.687266	1.523101	0.910354		50	.9894424	.7335983	1.334513	0.944566	0.6018
LGALS4	Bladder Cancer	100	1.250361	1.03038	1.517306	0.0236296	5.12162		100	1.205624	.9898051	1.468501	0.0631492	3.45268		24	1.240995	.8212484	1.875276	0.305342		26	1.177424	.8135655	1.704014	0.386497		50	1.202676	.9071389	1.594496	0.199626	0.9828
LGALS7_LGALS7B	Bladder Cancer	99	.9810621	.7975837	1.206748	0.856376	0.0327569		99	.9753983	.7919476	1.201344	0.814733	0.0549078		21	.7263219	.4434911	1.189525	0.203932		29	.9519675	.6527257	1.388397	0.798216		49	1.100078	.8342306	1.450643	0.49917	0.3484
LGALS8	Bladder Cancer	103	.9974847	.8193101	1.214407	0.979987	0.00062927		103	.9921892	.813955	1.209452	0.938133	0.00602443		24	1.144917	.7801368	1.680264	0.489293		29	.8369809	.5619011	1.246727	0.381413		50	1.004405	.7550727	1.33607	0.975913	0.5374
LGALS9	Bladder Cancer	100	1.054253	.8451756	1.315051	0.639457	0.219452		100	1.022623	.8117087	1.288342	0.849447	0.0360331		24	1.054845	.6663782	1.66977	0.819762		26	.9427728	.592772	1.499431	0.803426		50	1.03997	.7497611	1.442509	0.81439	0.9303
LGMN	Bladder Cancer	101	1.151548	.9470892	1.400146	0.157104	2.00188		101	1.085597	.8892508	1.325297	0.419751	0.651013		24	.8102219	.5308288	1.236669	0.329359		27	1.394123	.9512202	2.043249	0.0884635		50	1.104391	.8299814	1.469525	0.495678	0.1751
LHB	Bladder Cancer	96	.9086104	.7220345	1.143398	0.413783	0.667905		96	.9091427	.7231598	1.142957	0.414667	0.665381		21	.608712	.3137287	1.181053	0.142132		28	.6938677	.4110748	1.171204	0.171217		47	1.114471	.8657135	1.434708	0.400348	0.0988
LHPP	Bladder Cancer	100	1.040838	.8518822	1.271706	0.695356	0.153348		100	1.018981	.8317905	1.248298	0.855925	0.0329656		24	1.111547	.7448536	1.658765	0.604622		27	.8005855	.53713	1.193263	0.274725		49	1.117577	.8368275	1.492516	0.451383	0.3728
LIF	Bladder Cancer	100	.9169402	.7256606	1.15864	0.467578	0.527694		100	.9111495	.7185102	1.155437	0.442611	0.589503		23	.5596593	.2919915	1.072697	0.080368		28	1.075106	.7838887	1.474513	0.65321		49	.9327599	.6714275	1.295808	0.678142	0.2084
LIFR	Bladder Cancer	100	.9890014	.8029212	1.218206	0.917174	0.0108147		100	1.01667	.8266859	1.250314	0.875531	0.0245353		22	1.2336	.8118039	1.874554	0.325432		29	.7362292	.4971971	1.090178	0.126295		49	1.105621	.8239268	1.483624	0.503378	0.1549
LILRA2	Bladder Cancer	102	1.106275	.8952817	1.366993	0.349562	0.875045		102	1.139763	.9175059	1.41586	0.237192	1.39721		23	.9525663	.6190993	1.465649	0.82506		29	1.302028	.8612988	1.968278	0.210652		50	1.157022	.8474857	1.579614	0.358521	0.5847
LILRA5	Bladder Cancer	102	1.157456	.9459879	1.416196	0.155449	2.01795		102	1.115574	.9054659	1.374436	0.304307	1.05523		24	.9317972	.606116	1.432475	0.747491		29	1.057957	.7186987	1.55736	0.775193		49	1.251224	.9229697	1.696221	0.148841	0.5246
LILRB1	Bladder Cancer	103	1.100067	.8975801	1.348232	0.358155	0.844352		103	1.10141	.8958728	1.354103	0.359369	0.840096		24	1.282381	.8376429	1.963247	0.252361		29	1.130911	.7620916	1.678224	0.541278		50	1.014248	.7537615	1.364755	0.92557	0.6694
LILRB2	Bladder Cancer	103	.968107	.794963	1.178962	0.747151	0.10394		103	.9614273	.7888417	1.171772	0.696779	0.151844		24	1.216081	.785928	1.881665	0.379736		29	.9724421	.668931	1.413664	0.88361		50	.8632444	.6556326	1.136598	0.294764	0.4266
LILRB4	Bladder Cancer	100	.9169939	.7439047	1.130357	0.416849	0.659181		100	.8879707	.715933	1.101349	0.279531	1.16937		21	.7470489	.460669	1.21146	0.237095		29	1.082014	.7400512	1.581991	0.684222		50	.8404938	.6177217	1.143605	0.268755	0.4377
LILRB5	Bladder Cancer	103	1.088933	.8898848	1.332504	0.408107	0.684308		103	1.087775	.8888696	1.331191	0.414165	0.666814		24	.8239532	.5671707	1.196992	0.3095		29	1.327951	.8792199	2.005701	0.177611		50	1.139277	.8459537	1.534307	0.390607	0.2119
LPCAT2	Bladder Cancer	99	1.025633	.8580069	1.226007	0.78103	0.0772715		99	1.012581	.8386118	1.22264	0.896574	0.0168976		22	.4462334	.183436	1.085524	0.0752339		29	.8664117	.5387484	1.393358	0.554156		48	1.172911	.9780153	1.406646	0.0853963	0.0673
LPL	Bladder Cancer	102	.9609266	.7706327	1.19821	0.723353	0.125302		102	.9931557	.7910572	1.246886	0.952822	0.00350035		24	1.013892	.6338305	1.621848	0.954099		29	1.091913	.7012017	1.70033	0.69718		49	.9352966	.6808237	1.284885	0.679716	0.8519
LPO	Bladder Cancer	98	.9780464	.796378	1.201157	0.832315	0.0448312		98	.962605	.7834265	1.182764	0.716849	0.131532		21	.7073736	.4576134	1.09345	0.11925		29	1.000943	.6865989	1.459202	0.996091		48	1.075594	.8018397	1.442811	0.62677	0.2849
LRIG1	Bladder Cancer	100	1.033657	.847796	1.260263	0.743428	0.107137		100	1.007504	.8257935	1.229198	0.941273	0.00542729		21	1.139536	.7406619	1.75322	0.552359		29	1.083637	.7523319	1.56084	0.666153		50	.917172	.6898992	1.219315	0.551766	0.6426
LRP1	Bladder Cancer	99	.8792116	.7097798	1.089089	0.238554	1.38912		99	.883312	.7131425	1.094087	0.25579	1.2914		22	.9626092	.6135585	1.510233	0.868282		29	.8074829	.5453255	1.195669	0.285665		48	.8874186	.6510964	1.209516	0.449663	0.8439
LRP11	Bladder Cancer	102	.998011	.8157771	1.220954	0.984559	0.000374581		102	.982797	.8025882	1.203469	0.866659	0.0281915		24	1.104383	.7306506	1.669281	0.637598		29	1.267079	.8886018	1.806758	0.19102		49	.7740563	.5715854	1.048248	0.0978436	0.0975
LRPAP1	Bladder Cancer	103	1.07603	.8984333	1.288733	0.425904	0.633967		103	1.055281	.8771066	1.26965	0.568501	0.325197		24	1.135803	.7949004	1.622906	0.484335		29	1.146547	.8463569	1.55321	0.377267		50	.9305538	.6847124	1.264663	0.645633	0.5790
LRRC25	Bladder Cancer	99	1.11816	.9152572	1.366045	0.274303	1.1951		99	1.084525	.8836045	1.331133	0.437626	0.6025		22	.9396076	.5960985	1.481068	0.788468		29	1.054367	.7226561	1.538339	0.783566		48	1.176015	.8804126	1.570867	0.272348	0.7037
LRRN1	Bladder Cancer	100	.9339542	.7646776	1.140704	0.503055	0.448485		100	.9854838	.8053671	1.205883	0.887083	0.0201628		21	1.052362	.6780998	1.633189	0.819956		29	.8421765	.5797722	1.223345	0.367215		50	1.053536	.7890502	1.406676	0.723642	0.6153
LSM1	Bladder Cancer	96	1.005196	.8265905	1.222393	0.958591	0.00269588		96	1.001657	.8237394	1.218003	0.986759	0.000275439		21	1.259806	1.003408	1.58172	0.0466713		28	.8777426	.5525904	1.394219	0.580722		47	.8380385	.5784978	1.214021	0.350108	0.1149
LSP1	Bladder Cancer	100	1.050415	.856686	1.287953	0.636315	0.223594		100	1.004631	.8129503	1.241507	0.96588	0.00182979		22	.6892588	.4259571	1.115318	0.129645		29	1.084478	.7348955	1.600354	0.682919		49	1.140486	.850629	1.529114	0.379598	0.2019
LTA	Bladder Cancer	100	.7991803	.6541598	.9763502	0.0282184	4.81468		100	.8074483	.6598296	.9880925	0.0378706	4.31082		22	.841353	.5427435	1.304253	0.439916		29	1.049824	.7218798	1.526749	0.799145		49	.6824939	.5166215	.9016232	0.0071685	0.1901
LTA4H	Bladder Cancer	100	1.064484	.8827393	1.283646	0.512978	0.427988		100	.9965288	.8205256	1.210285	0.972024	0.00122993		21	1.192085	.8164184	1.740611	0.362949		29	.7898684	.5296178	1.178004	0.247407		50	1.040909	.7920983	1.367876	0.773592	0.3269
LTBP2	Bladder Cancer	103	1.001247	.7909646	1.267434	0.991735	0.000107301		103	1.03312	.8146384	1.310198	0.788093	0.0722469		24	.9953904	.6075663	1.630772	0.985365		29	1.025457	.656422	1.601961	0.912052		50	1.048535	.7424604	1.480786	0.787848	0.9856
LTBP3	Bladder Cancer	96	1.044381	.8490124	1.284707	0.681107	0.168883		96	1.005243	.8092689	1.248675	0.962302	0.00223394		21	1.056147	.6779675	1.64528	0.809142		28	1.179396	.8285105	1.678888	0.359765		47	.8606095	.6163964	1.201579	0.378019	0.4354
LTBR	Bladder Cancer	99	1.097707	.9035832	1.333535	0.347796	0.881481		99	1.076549	.8836558	1.311548	0.464059	0.536087		24	1.280795	.8801793	1.863753	0.195978		26	1.245803	.89298	1.73803	0.195773		49	.8710716	.642719	1.180556	0.373534	0.1811
LTO1	Bladder Cancer	100	.9671421	.7744049	1.207848	0.768275	0.0868081		100	.9663647	.7703281	1.212289	0.767406	0.0874796		21	1.076529	.7888768	1.469069	0.642002		29	.9792983	.6272367	1.528969	0.926674		50	.873744	.5930248	1.287347	0.494876	0.7116
LXN	Bladder Cancer	99	1.008348	.8279167	1.228101	0.934136	0.00682982		99	1.014947	.8335966	1.235751	0.882557	0.0218237		21	.7226799	.4421433	1.181215	0.19511		29	.9890946	.6950309	1.407575	0.95143		49	1.15554	.885815	1.507395	0.286442	0.2511
LY6D	Bladder Cancer	100	.9956299	.814126	1.217599	0.965979	0.00181916		100	.9898704	.8081417	1.212465	0.921631	0.00967847		24	.8903284	.5780666	1.371269	0.598086		27	.9746708	.6655341	1.4274	0.895141		49	1.042389	.7791159	1.394625	0.779854	0.8361
LY75	Bladder Cancer	100	1.07841	.8802107	1.321239	0.466282	0.530773		100	1.091224	.8888181	1.339722	0.404284	0.695548		22	1.022221	.6642294	1.573154	0.92041		29	.9105526	.6324268	1.310991	0.61435		49	1.257552	.9295839	1.701232	0.137181	0.3910
LY9	Bladder Cancer	98	1.111104	.9106448	1.35569	0.299332	1.07717		98	1.125215	.9220314	1.373173	0.245618	1.34806		20	.9548534	.606956	1.50216	0.84161		29	1.25333	.8793247	1.786413	0.211752		49	1.125015	.8472734	1.493801	0.415475	0.6507
LY96	Bladder Cancer	99	1.103547	.9112551	1.336415	0.313153	1.01733		99	1.096666	.9033703	1.331321	0.350957	0.869996		21	.5113341	.3202957	.8163162	0.00494912		29	1.332301	.9696679	1.83055	0.0767359		49	1.256205	.988483	1.596437	0.0621481	0.0016
LYAR	Bladder Cancer	96	.9688472	.7761181	1.209436	0.779737	0.0782106		96	.9727435	.7787373	1.215082	0.807626	0.059287		21	.808322	.4061383	1.608773	0.544534		28	.8112665	.4399308	1.496038	0.502944		47	1.056271	.8431366	1.323282	0.634009	0.5940
LYN	Bladder Cancer	99	1.028392	.8430639	1.254459	0.782441	0.0762528		99	1.025915	.8403706	1.252425	0.801539	0.06318		22	1.065315	.6970963	1.628034	0.769979		29	.9471074	.6525817	1.37456	0.774916		48	1.064069	.7974281	1.419868	0.67307	0.8746
LYPD1	Bladder Cancer	100	.6772553	.4588086	.9997083	0.0498286	3.84722		100	.6798419	.4615916	1.001285	0.050765	3.81601		23	.7195494	.3353203	1.54405	0.398189		28	.7086547	.3613117	1.389912	0.316335		49	.6340269	.3477038	1.156128	0.13711	0.9571
LYPD3	Bladder Cancer	100	.9837076	.8006307	1.208648	0.875763	0.0244429		100	.9769528	.7939663	1.202113	0.825598	0.0485547		22	1.267428	.8412771	1.909448	0.257049		28	.8123677	.543688	1.213824	0.310482		50	.9606286	.7139372	1.292561	0.790811	0.3065
LYPD8	Bladder Cancer	96	.9563405	.7640634	1.197004	0.696686	0.151942		96	.9579205	.7638845	1.201244	0.709701	0.138576		21	.934738	.5789088	1.509279	0.782486		28	.7534367	.46571	1.218928	0.248741		47	1.0589	.7830985	1.431837	0.710071	0.4989
MAD1L1	Bladder Cancer	99	.986298	.8008516	1.214687	0.896702	0.0168555		99	.9631367	.7736709	1.199001	0.736817	0.112944		21	.7932647	.4534924	1.387606	0.416924		29	.7811201	.4846768	1.258877	0.310348		49	1.122841	.8690046	1.450822	0.375553	0.2904
MAEA	Bladder Cancer	96	.8370591	.6520906	1.074495	0.16271	1.94885		96	.845625	.6595001	1.084278	0.186162	1.74773		21	.7608506	.4345258	1.332243	0.338928		28	.577519	.3442752	.9687836	0.0375142		47	1.047421	.795951	1.378341	0.740831	0.1143
MAGED1	Bladder Cancer	96	1.012438	.8237674	1.244321	0.906478	0.013802		96	1.014626	.8251054	1.247677	0.890528	0.0189436		21	.8608927	.5294063	1.399938	0.545979		28	1.329727	1.018963	1.735268	0.0358801		47	.8528409	.6095928	1.193153	0.352812	0.0789
MANF	Bladder Cancer	101	.9686616	.7990286	1.174307	0.745823	0.105075		101	.960279	.7914738	1.165087	0.681138	0.168848		24	1.093697	.7221258	1.656461	0.67239		27	.8687068	.6015531	1.254505	0.452851		50	.9482565	.7221446	1.245167	0.702252	0.7162
MANSC1	Bladder Cancer	100	.9397308	.7675372	1.150555	0.54722	0.362322		100	.9318159	.7605467	1.141654	0.495551	0.464452		22	.9239115	.5991759	1.424644	0.720216		28	1.332682	.9435668	1.882264	0.103053		50	.7522178	.565743	1.000157	0.0501262	0.0432
MAP2K6	Bladder Cancer	100	1.020702	.8364014	1.245613	0.840171	0.0406727		100	1.022291	.8367522	1.248971	0.829179	0.0465498		22	1.166071	.7610706	1.78659	0.480334		29	.9382353	.6444138	1.366025	0.739412		49	1.013115	.7611402	1.348507	0.928838	0.7522
MAP3K5	Bladder Cancer	96	.8910482	.7181648	1.10555	0.294549	1.09871		96	.8962539	.7216078	1.113168	0.321941	0.981045		21	.8016787	.5007424	1.283472	0.357264		28	.9301196	.6237786	1.386907	0.722299		47	.9260145	.6795739	1.261824	0.626341	0.8647
MAP4K5	Bladder Cancer	99	.9681811	.7943358	1.180074	0.748794	0.102547		99	.9635298	.790263	1.174786	0.713382	0.134923		21	.9241225	.6023859	1.4177	0.717797		29	.8430454	.5826281	1.219861	0.36509		49	1.062707	.8010922	1.409757	0.673162	0.6064
MAPK9	Bladder Cancer	100	1.026154	.837606	1.257145	0.803175	0.0621205		100	1.023221	.8327569	1.257248	0.827083	0.0477179		22	1.047476	.6840761	1.603924	0.831039		29	.8826101	.592378	1.31504	0.53935		49	1.099581	.819635	1.475143	0.526586	0.6805
MAPT	Bladder Cancer	100	.9622638	.7908087	1.170892	0.700828	0.147612		100	.9567801	.7867792	1.163514	0.658017	0.195942		23	.9633186	.6469165	1.43447	0.854046		28	1.215481	.8923583	1.655606	0.215847		49	.8146914	.6120493	1.084426	0.160165	0.1761
MARCO	Bladder Cancer	102	1.143596	.9303547	1.405714	0.20254	1.62396		102	1.150716	.9330739	1.419125	0.18939	1.72236		24	1.277463	.8339742	1.956788	0.260375		29	1.099684	.7430543	1.627479	0.634719		49	1.112249	.8189977	1.510502	0.495699	0.8486
MASP1	Bladder Cancer	99	1.165658	.9486942	1.43224	0.144636	2.12793		99	1.175104	.9544364	1.44679	0.128382	2.31196		21	1.260057	.8002329	1.984102	0.318324		29	1.079215	.7422972	1.569056	0.689707		49	1.201197	.8916025	1.618293	0.228018	0.8563
MATN2	Bladder Cancer	100	1.050817	.8530206	1.294477	0.641314	0.217028		100	1.013508	.8216556	1.250156	0.900275	0.0157036		24	1.125873	.736854	1.720272	0.583595		26	1.210713	.8167651	1.794674	0.34104		50	.8723059	.6453367	1.179102	0.37428	0.3732
MATN3	Bladder Cancer	99	.9992969	.8164937	1.223028	0.994556	4.65611e-05		99	1.011218	.8256961	1.238425	0.914092	0.0116378		21	1.160825	.7669646	1.756945	0.480649		29	1.015232	.70449	1.463037	0.935374		49	.9331965	.6922638	1.257982	0.650011	0.7036
MAVS	Bladder Cancer	96	.9473826	.7684952	1.167911	0.612688	0.25628		96	.9426921	.7634848	1.163964	0.583287	0.300951		21	.9059334	.5801261	1.414719	0.663993		28	.8740093	.5846718	1.306532	0.511506		47	1.006925	.7461239	1.358886	0.964012	0.8388
MAX	Bladder Cancer	100	.9630012	.7881399	1.176658	0.712306	0.135984		100	.9572603	.7830372	1.170247	0.67	0.181602		23	1.011884	.670657	1.526725	0.955107		28	.7541113	.5020039	1.132828	0.17406		49	1.057018	.7978222	1.400422	0.69925	0.3938
MB	Bladder Cancer	103	.9608537	.7711083	1.197289	0.722011	0.126574		103	.98112	.7867236	1.223551	0.865655	0.0286218		24	.9998586	.6362241	1.571329	0.999511		29	.9848221	.6508472	1.490173	0.942305		50	.9627776	.6971411	1.329631	0.817863	0.9904
MCAM	Bladder Cancer	101	.8919128	.7201729	1.104608	0.294529	1.0988		101	.952243	.7679	1.18084	0.655768	0.198705		24	.9598405	.61811	1.490501	0.85516		28	1.06103	.7057941	1.595062	0.775789		49	.8942632	.6568454	1.217496	0.477775	0.8062
MCFD2	Bladder Cancer	102	1.013728	.8339936	1.232197	0.891087	0.0187495		102	.9994303	.8210377	1.216584	0.995468	3.22661e-05		24	1.252081	.8507136	1.842815	0.254266		29	1.040779	.7150818	1.514822	0.834665		49	.8592271	.6433257	1.147586	0.304137	0.3013
MDGA1	Bladder Cancer	99	.8399312	.6838935	1.031571	0.0962044	2.76736		99	.8540109	.6943301	1.050415	0.135111	2.23278		21	.7978683	.5095344	1.249364	0.323679		29	1.00556	.6801175	1.486729	0.97783		49	.7921436	.5901578	1.063261	0.120775	0.6046
MDK	Bladder Cancer	100	1.006282	.8239237	1.229001	0.951053	0.0037681		100	.973829	.7925117	1.19663	0.800823	0.0636463		22	.9937711	.6404948	1.541903	0.977758		28	.9710644	.6581225	1.432812	0.882389		50	.9432824	.702261	1.267024	0.698121	0.9801
MED18	Bladder Cancer	96	.9553371	.7797207	1.170508	0.659309	0.194364		96	.9475778	.7733012	1.161131	0.603573	0.269641		21	1.034856	.6750859	1.586358	0.875085		28	.7949989	.5405534	1.169215	0.243758		47	1.008557	.7539467	1.349151	0.954228	0.5668
MEGF10	Bladder Cancer	100	.8204091	.6667854	1.009427	0.061308	3.50164		100	.8431495	.6844147	1.038699	0.108895	2.57018		24	.6302774	.4133401	.9610719	0.0319988		26	1.06602	.7211969	1.575711	0.748471		50	.8446671	.6254448	1.140728	0.270841	0.2009
MEGF9	Bladder Cancer	103	.9258182	.7474831	1.1467	0.480162	0.498495		103	.9034816	.7284549	1.120562	0.355558	0.853523		24	.7432046	.4761938	1.159933	0.191305		29	1.002911	.6782414	1.482997	0.98838		50	.928631	.6783943	1.271172	0.643937	0.5939
MEP1B	Bladder Cancer	102	.9742429	.799844	1.186668	0.795407	0.0672343		102	.9841316	.8045183	1.203845	0.876368	0.0242037		24	1.16178	.7539949	1.790108	0.496617		29	.9584918	.6570962	1.398131	0.8258		49	.9280828	.6952676	1.238858	0.612527	0.6897
MEPE	Bladder Cancer	100	1.043763	.8309717	1.311046	0.712711	0.135585		100	1.071057	.852579	1.345521	0.555356	0.347809		24	1.204619	.7514766	1.931009	0.439382		26	1.168641	.7305758	1.869376	0.515559		50	.9838577	.7153634	1.353125	0.920276	0.7255
MERTK	Bladder Cancer	101	.9171199	.7391167	1.137992	0.431961	0.617545		101	.9474733	.7645129	1.174219	0.622096	0.242933		22	1.019619	.6403528	1.623515	0.934756		29	.9797537	.6611924	1.451797	0.918803		50	.9103401	.6708994	1.235236	0.546339	0.9109
MESD	Bladder Cancer	102	.9847525	.8101691	1.196957	0.877359	0.023814		102	.9756856	.8021521	1.186761	0.805417	0.0606844		23	1.045298	.6941708	1.574033	0.832011		29	.9284029	.6379522	1.351092	0.697965		50	.9696992	.7335712	1.281834	0.828905	0.9148
MET	Bladder Cancer	100	.9085862	.7388724	1.117282	0.363493	0.825789		100	.9484473	.7668176	1.173098	0.625545	0.23815		23	1.022108	.6566609	1.590934	0.922834		29	.962307	.6472997	1.430612	0.849377		48	.9070098	.6665219	1.234268	0.534645	0.9068
METAP1	Bladder Cancer	100	.9025506	.7129797	1.142526	0.394029	0.726472		100	.902459	.7125877	1.142922	0.39446	0.72515		23	1.055786	.7277801	1.531623	0.77489		28	.9234949	.5925814	1.4392	0.725144		49	.8016732	.5612299	1.145128	0.224339	0.5775
METAP1D	Bladder Cancer	100	.881865	.7212285	1.078279	0.220439	1.50151		100	.8724226	.7126809	1.067969	0.185943	1.74948		22	.9662353	.6336317	1.473428	0.873235		29	.8402664	.5750148	1.227877	0.368521		49	.8452329	.631511	1.131285	0.258241	0.8575
METAP2	Bladder Cancer	100	.9839824	.8053606	1.202221	0.874466	0.0249605		100	.9728657	.7953093	1.190062	0.789039	0.0715877		21	1.121765	.7209824	1.745337	0.610425		29	.7890131	.5470289	1.138042	0.204786		50	1.036893	.7783335	1.381344	0.804477	0.3977
MFAP3	Bladder Cancer	99	.9050078	.7177503	1.14112	0.398742	0.712116		99	.9029358	.7168002	1.137406	0.386015	0.751457		21	1.191782	.9048334	1.56973	0.211887		28	.6505519	.3607773	1.173072	0.152919		50	.8307201	.5811166	1.187534	0.309043	0.0996
MFAP5	Bladder Cancer	103	.9594402	.7809882	1.178667	0.693324	0.155511		103	.9405697	.7596421	1.16459	0.574048	0.315956		24	1.151193	.7320769	1.810254	0.542107		29	1.09592	.7341128	1.636043	0.654129		50	.7773362	.5760133	1.049024	0.0995547	0.2378
MFGE8	Bladder Cancer	102	1.096806	.9012141	1.334847	0.3565	0.850186		102	1.037814	.8507567	1.266001	0.714339	0.133982		23	1.091435	.7192154	1.65629	0.680967		29	.9277332	.6417085	1.341246	0.690006		50	1.085258	.8173507	1.440979	0.571643	0.7761
MGLL	Bladder Cancer	100	.9755362	.8027818	1.185466	0.803308	0.0620351		100	.9748197	.8012931	1.185925	0.798732	0.0650193		24	1.072737	.7140479	1.611606	0.735284		26	.8539603	.5866047	1.243168	0.409968		50	1.000597	.7579546	1.320916	0.996639	0.6964
MGMT	Bladder Cancer	100	.9956491	.8172209	1.213034	0.965482	0.00187278		100	.9885804	.8107924	1.205353	0.909601	0.0128919		22	1.223975	.7845085	1.909621	0.373173		29	.9276388	.6438726	1.336466	0.686815		49	.9328108	.7057482	1.232927	0.625051	0.5583
MIA	Bladder Cancer	100	1.009989	.8264088	1.234351	0.922636	0.00943104		100	1.040147	.8524369	1.269191	0.698281	0.150266		22	1.192906	.8080008	1.761169	0.374856		28	1.174488	.8188651	1.684553	0.382116		50	.893306	.6674222	1.195638	0.448095	0.3757
MICB_MICA	Bladder Cancer	100	1.007656	.8252556	1.230372	0.940326	0.00560412		100	.9966852	.8170239	1.215854	0.973882	0.00107193		22	1.302181	.7521415	2.254463	0.345752		29	.8687345	.6321649	1.193834	0.385609		49	1.009588	.7555671	1.349011	0.948548	0.4446
MIF	Bladder Cancer	101	.9443173	.7752484	1.150257	0.569216	0.323996		101	.9441294	.7748991	1.150318	0.568369	0.325419		23	1.154039	.759758	1.752936	0.501753		28	.6943121	.4796946	1.00495	0.053139		50	1.020372	.7698378	1.35244	0.888425	0.1474
MILR1	Bladder Cancer	100	.9518799	.7788238	1.163389	0.630007	0.232051		100	.9594645	.7859045	1.171354	0.684412	0.165202		21	.8200068	.521883	1.288433	0.389383		29	1.315417	.9343366	1.851925	0.116226		50	.8368703	.625984	1.118802	0.229299	0.1018
MITD1	Bladder Cancer	99	.9482756	.778343	1.155309	0.598112	0.277852		99	.9385954	.7696328	1.144652	0.531442	0.391633		21	.9807934	.6374008	1.509185	0.929719		29	.8563158	.5932619	1.236009	0.40745		49	.9713045	.7314334	1.28984	0.840548	0.8453
MLN	Bladder Cancer	100	1.167661	.9408308	1.44918	0.159571	1.97829		100	1.12903	.9087646	1.402682	0.273087	1.20118		22	1.807758	1.124345	2.906573	0.0145385		29	.8761408	.5890116	1.303239	0.513968		49	1.058592	.7755452	1.444941	0.719825	0.0639
MME	Bladder Cancer	99	1.079924	.879303	1.326319	0.463381	0.537715		99	1.06463	.8641927	1.311557	0.556214	0.346301		22	.8921518	.5607172	1.419494	0.630083		29	.8152278	.5409703	1.228526	0.3289		48	1.311343	.9840095	1.747565	0.0643213	0.1222
MMP1	Bladder Cancer	99	1.03814	.84846	1.270225	0.716148	0.132213		99	.9999071	.8163355	1.224759	0.999284	8.06018e-07		22	.7792215	.5122087	1.185427	0.243883		28	1.060178	.7240369	1.552375	0.763919		49	1.082325	.80792	1.44993	0.595918	0.4214
MMP10	Bladder Cancer	100	1.033523	.844652	1.264627	0.748784	0.102556		100	.9942234	.8080562	1.223282	0.956325	0.00299935		24	.8253923	.5326564	1.279009	0.390487		26	1.390793	.9952441	1.943549	0.0533543		50	.8707571	.6411995	1.182499	0.375427	0.0735
MMP12	Bladder Cancer	100	1.154858	.9473732	1.407784	0.15418	2.0304		100	1.021274	.8243948	1.265171	0.847227	0.0371169		21	.9959569	.621302	1.596534	0.986575		29	.9134023	.6156752	1.355104	0.652663		50	1.094496	.8101398	1.47866	0.556359	0.7706
MMP13	Bladder Cancer	100	.9929003	.812281	1.213682	0.944551	0.00483737		100	.9995134	.8186858	1.220281	0.996186	2.28486e-05		23	.9390176	.6184293	1.425796	0.767782		28	1.011712	.688683	1.48626	0.952683		49	1.023401	.7709946	1.358439	0.872815	0.9435
MMP3	Bladder Cancer	102	.9758644	.7607857	1.251747	0.847483	0.0369914		102	.9803237	.7637537	1.258304	0.876015	0.0243432		23	.9337826	.549067	1.588058	0.800368		29	1.058554	.6728151	1.665446	0.805604		50	.9616236	.6715966	1.376898	0.83081	0.9264
MMP7	Bladder Cancer	99	1.204626	.9722412	1.492556	0.088658	2.89857		99	1.133767	.9144716	1.40565	0.252321	1.31041		21	1.529145	.969582	2.411641	0.0676884		28	.9682906	.6556986	1.429905	0.871299		50	1.09155	.804439	1.481134	0.573751	0.3096
MMP8	Bladder Cancer	103	1.062468	.8709429	1.29611	0.550188	0.35698		103	1.001786	.8168563	1.228582	0.986328	0.000293643		24	.7943817	.5164913	1.221787	0.294642		29	.7321396	.499428	1.073285	0.110137		50	1.351513	1.029714	1.77388	0.0299314	0.0158
MMP9	Bladder Cancer	102	1.083469	.8854546	1.325766	0.436251	0.606124		102	1.001596	.814383	1.231846	0.987948	0.000228194		23	.8615592	.5609229	1.323327	0.496168		29	.789916	.5390445	1.157543	0.226439		50	1.258494	.9303925	1.7023	0.135746	0.1255
MNDA	Bladder Cancer	102	.9944576	.816283	1.211523	0.956001	0.00304401		102	.9665285	.7886271	1.184561	0.742892	0.107601		24	.645834	.3892082	1.071667	0.0906291		29	.8334961	.5578989	1.245236	0.373908		49	1.221192	.9492904	1.570974	0.119946	0.0484
MOG	Bladder Cancer	100	.8965503	.7282682	1.103718	0.303217	1.05999		100	.934651	.7568687	1.154193	0.530126	0.39415		21	1.112295	.7040628	1.757229	0.648304		29	.8730561	.5931789	1.284987	0.49119		50	.9007495	.6656824	1.218824	0.498119	0.6932
MPHOSPH8	Bladder Cancer	99	.9350116	.7625188	1.146525	0.518398	0.417079		99	.9266752	.7541168	1.138719	0.468854	0.524676		21	.8441233	.5341033	1.334094	0.468064		28	.8328354	.5544457	1.251006	0.378231		50	1.016082	.7671883	1.345724	0.911386	0.6584
MPI	Bladder Cancer	99	.9620428	.7859	1.177664	0.707633	0.140652		99	.9560851	.7804813	1.171199	0.664487	0.188119		22	1.084601	.7156943	1.643661	0.701802		29	.8851211	.6013036	1.302901	0.536163		48	.9371563	.6993244	1.255872	0.66388	0.7694
MPIG6B	Bladder Cancer	100	.9522732	.7869837	1.152278	0.615132	0.252769		100	.9392984	.7753357	1.137935	0.522304	0.409342		24	1.048998	.6966326	1.579595	0.818833		26	.8790818	.6072174	1.272666	0.494793		50	.9241736	.7071056	1.207877	0.563739	0.8119
MPO	Bladder Cancer	102	.9362159	.762367	1.149709	0.529439	0.395468		102	.9063482	.734138	1.118954	0.360411	0.836461		23	.780751	.4984513	1.222932	0.279707		29	.8339622	.5610256	1.239681	0.369349		50	1.032995	.7705293	1.384865	0.828171	0.5097
MRPL46	Bladder Cancer	100	.7435741	.5672171	.9747634	0.0319518	4.60108		100	.7460827	.5699889	.9765793	0.0329659	4.54755		23	.6504557	.3668321	1.153368	0.141101		28	1.06359	.8292038	1.364229	0.627402		49	.5589267	.3738649	.8355935	0.00457678	0.0172
MSLN	Bladder Cancer	99	.9638858	.7890429	1.177472	0.718707	0.129735		99	.8688974	.7022713	1.075058	0.195771	1.67364		22	.9462347	.6054173	1.478914	0.808353		29	.845375	.5765589	1.239525	0.389644		48	.8446524	.6169588	1.156378	0.292152	0.9091
MSMB	Bladder Cancer	100	1.246784	1.010839	1.537801	0.0393328	4.24644		100	1.178799	.9497873	1.46303	0.13556	2.22765		24	1.488545	.9662332	2.293199	0.0712042		29	1.2056	.8078954	1.799085	0.359936		47	1.035498	.7555205	1.419228	0.828299	0.4107
MSR1	Bladder Cancer	103	1.170222	.9494567	1.442319	0.140558	2.17184		103	1.149161	.9281138	1.422856	0.202117	1.62701		24	.9473022	.616868	1.454738	0.804632		29	1.122041	.7551022	1.667291	0.568783		50	1.271125	.9315207	1.734538	0.130361	0.5507
MSRA	Bladder Cancer	100	.9472069	.7748755	1.157865	0.596554	0.280224		100	.934701	.7639748	1.14358	0.511685	0.43062		22	.9932334	.6522329	1.512516	0.974758		28	.8087707	.5482769	1.193029	0.284578		50	.9791771	.7357015	1.303229	0.885293	0.6999
MSTN	Bladder Cancer	99	.9896104	.7969322	1.228873	0.924688	0.00893595		99	1.023085	.8228924	1.271981	0.837241	0.042199		21	1.22086	.7661816	1.945361	0.401182		28	1.16437	.7774548	1.743842	0.46024		50	.8736551	.640028	1.192562	0.394908	0.3799
MTPN	Bladder Cancer	99	1.099351	.9714324	1.244113	0.133421	2.25224		99	1.104214	.9748025	1.250805	0.119067	2.42955		21	1.193393	1.021455	1.394274	0.0259205		28	1.159722	.9418832	1.427943	0.162737		50	.9679519	.7080718	1.323214	0.838194	0.4988
MUC13	Bladder Cancer	100	1.007137	.8145033	1.245328	0.947652	0.00431062		100	.9979418	.8075498	1.233222	0.984781	0.000363868		23	1.012149	.651314	1.572891	0.957182		28	1.140163	.7679021	1.692888	0.515415		49	.9156862	.6733922	1.24516	0.574319	0.6903
MUC16	Bladder Cancer	99	1.049366	.8653288	1.272544	0.624298	0.239873		99	1.05496	.8672642	1.283278	0.592474	0.286496		22	1.183449	.8417184	1.66392	0.332628		29	.8466976	.5559999	1.289383	0.438038		48	1.117006	.8560777	1.457464	0.414973	0.4442
MVK	Bladder Cancer	100	.9181224	.7464127	1.129333	0.418727	0.653886		100	.8760523	.70897	1.082511	0.220334	1.5022		21	.9707338	.619909	1.520101	0.896717		29	.8097152	.5428587	1.207752	0.300824		50	.8769212	.6480925	1.186545	0.394605	0.8394
MYO9B	Bladder Cancer	100	.9423843	.7622766	1.165047	0.583447	0.300695		100	.9405049	.7594549	1.164716	0.573936	0.316142		21	.934263	.590284	1.478691	0.77162		29	1.056132	.7405896	1.506117	0.762967		50	.8687476	.6276202	1.202514	0.396313	0.7275
MYOC	Bladder Cancer	102	.9367557	.7596901	1.155091	0.541079	0.373544		102	.9590849	.776588	1.184468	0.698073	0.150485		23	.9036395	.5808208	1.40588	0.653203		29	1.100801	.7417327	1.633693	0.633524		50	.8963346	.6622914	1.213085	0.478423	0.6958
MZB1	Bladder Cancer	101	1.114264	.9159628	1.355498	0.279222	1.17087		101	1.064859	.8708528	1.302085	0.540273	0.375034		24	.7776903	.5032303	1.20184	0.257586		27	1.209369	.8246538	1.773562	0.330508		50	1.163511	.8788622	1.540352	0.29009	0.2475
MZT1	Bladder Cancer	96	1.021253	.8306467	1.255597	0.84185	0.0398115		96	1.019792	.8282913	1.255567	0.853477	0.0341082		21	.8757297	.5356373	1.431757	0.596768		28	.9643793	.6335051	1.468066	0.865661		47	1.121871	.858725	1.465655	0.399115	0.6371
NAAA	Bladder Cancer	99	.8352064	.6776785	1.029352	0.0912813	2.85163		99	.8376873	.6802941	1.031495	0.0953289	2.782		21	.84973	.5433005	1.32899	0.475486		29	.8126674	.5534213	1.193355	0.289965		49	.8366317	.6199625	1.129024	0.24345	0.9880
NADK	Bladder Cancer	102	1.025543	.8444583	1.24546	0.799148	0.0647445		102	1.023052	.8401726	1.245739	0.820568	0.0514446		24	1.023743	.6935669	1.511102	0.905974		29	.9662102	.6587968	1.417071	0.860356		49	1.067145	.802143	1.419695	0.655449	0.9199
NAMPT	Bladder Cancer	96	1.003301	.8182722	1.230169	0.974722	0.00100405		96	.987984	.8013158	1.218137	0.909917	0.0128014		21	1.101783	.7969899	1.52314	0.557445		28	.4935029	.260272	.9357331	0.0305066		47	1.130895	.8878881	1.44041	0.318964	0.0552
NBL1	Bladder Cancer	100	.9842498	.8009949	1.209431	0.879954	0.0228094		100	.9603147	.779348	1.183302	0.703867	0.14448		22	1.005969	.6465688	1.565146	0.978946		28	1.128636	.7739607	1.645845	0.529543		50	.8439149	.6269218	1.136014	0.263121	0.4792
NBN	Bladder Cancer	100	.8527517	.6685938	1.087634	0.199415	1.64665		100	.8337832	.6482534	1.072411	0.156903	2.00382		21	.6268522	.3329738	1.180104	0.147919		29	.7461127	.4529549	1.229006	0.250074		50	.9596248	.7083293	1.300073	0.790216	0.4137
NCAM1	Bladder Cancer	101	1.120342	.92519	1.356658	0.24455	1.35417		101	1.204851	.9961852	1.457225	0.0547855	3.6886		24	1.168136	.7790198	1.751615	0.452139		28	1.260864	.8734023	1.820212	0.215944		49	1.201686	.9198132	1.569938	0.177946	0.9608
NCAM2	Bladder Cancer	102	.8980825	.7341754	1.098582	0.295791	1.09307		102	.9081848	.7394399	1.115438	0.358467	0.843258		23	1.025179	.6661643	1.577678	0.909981		29	.8877804	.6039241	1.305055	0.544827		50	.8691223	.6469281	1.167631	0.351765	0.8179
NCAN	Bladder Cancer	103	1.024962	.8318658	1.262881	0.816921	0.0535952		103	1.151282	.9258326	1.431631	0.20518	1.60511		24	1.344559	.8526272	2.120315	0.202684		29	1.191196	.7864869	1.804158	0.408794		50	1.047792	.7642233	1.436581	0.771857	0.6656
NCF2	Bladder Cancer	100	.917468	.7410492	1.135886	0.429195	0.625		100	.8812523	.7072707	1.098032	0.259934	1.26911		22	.6311398	.3713425	1.072695	0.0890083		29	.5960308	.380572	.9334704	0.023775		49	1.213257	.9305857	1.581793	0.153182	0.0079
NCK2	Bladder Cancer	101	1.017076	.83598	1.237403	0.865603	0.0286441		101	1.00933	.8288769	1.22907	0.926372	0.00853958		24	1.092587	.7336817	1.627063	0.662975		27	.9081817	.61541	1.340235	0.62763		50	1.025672	.774686	1.357972	0.859491	0.7995
NCLN	Bladder Cancer	100	.8222573	.596314	1.13381	0.232535	1.42529		100	.8393764	.6075568	1.159649	0.288335	1.12738		21	.5940946	.2023576	1.744181	0.343324		29	.4855216	.1693877	1.391667	0.178685		50	1.00825	.747055	1.360767	0.957169	0.3003
NCR1	Bladder Cancer	100	.9615266	.787366	1.17421	0.700381	0.148076		100	.9792169	.8019261	1.195703	0.836722	0.0424725		22	.8561453	.5578483	1.31395	0.477297		29	1.349763	.9589873	1.899775	0.0854628		49	.8430843	.631008	1.126437	0.248255	0.0916
NCS1	Bladder Cancer	100	1.233795	.9900451	1.537556	0.0613628	3.50016		100	1.260846	1.014176	1.567511	0.0369158	4.35429		21	1.461635	.9222764	2.316418	0.106187		29	1.274171	.8636294	1.879871	0.222052		50	1.176935	.8580294	1.614368	0.312323	0.7483
NDRG1	Bladder Cancer	100	1.128196	.9557496	1.331757	0.1541	2.03119		100	1.126759	.9534266	1.331603	0.161408	1.96099		23	.9379452	.5874601	1.497534	0.78842		28	1.171382	.8709455	1.575454	0.295495		49	1.168004	.9288157	1.468787	0.184069	0.6902
NDUFS6	Bladder Cancer	96	.8142335	.6331213	1.047155	0.109376	2.56321		96	.7999615	.6205906	1.031176	0.0848945	2.96862		21	.6237787	.3384282	1.149726	0.130342		28	.6059446	.3517176	1.043931	0.0710663		47	.9610012	.7245439	1.274627	0.782507	0.2062
NECTIN2	Bladder Cancer	102	1.052762	.8635998	1.283359	0.610886	0.258887		102	1.017877	.8324882	1.244551	0.86286	0.0298372		24	1.158028	.7737352	1.733187	0.47577		29	1.115354	.7881254	1.578448	0.537791		49	.8798753	.6484669	1.193863	0.411119	0.4641
NECTIN4	Bladder Cancer	100	1.116981	.9280411	1.344388	0.24196	1.36914		100	1.093493	.9036902	1.32316	0.358171	0.844296		22	1.112412	.7390737	1.67434	0.6096		28	1.152016	.8332386	1.59275	0.391894		50	1.03621	.7793787	1.377675	0.806641	0.8857
NEFL	Bladder Cancer	99	.8901373	.7024582	1.12796	0.335397	0.927948		99	.9029163	.7131614	1.14316	0.396202	0.719824		23	.6998015	.4184682	1.170273	0.173633		27	1.194167	.8018636	1.778401	0.382516		49	.832616	.5898321	1.175334	0.297657	0.2181
NELL1	Bladder Cancer	100	1.03689	.8475076	1.268591	0.724803	0.123937		100	1.03324	.8453408	1.262905	0.749492	0.101958		22	1.150922	.7513112	1.76308	0.518308		28	.9517249	.6581103	1.376335	0.792643		50	1.040429	.7822252	1.383862	0.785374	0.8034
NELL2	Bladder Cancer	101	1.052713	.8640697	1.282541	0.610145	0.259964		101	1.094758	.9006788	1.330658	0.363188	0.826839		24	1.128716	.7608433	1.674459	0.547376		27	1.04685	.7233671	1.514992	0.808173		50	1.100462	.8282057	1.462218	0.509164	0.9608
NFASC	Bladder Cancer	101	1.076218	.8705979	1.330401	0.497144	0.461028		101	1.05175	.8489256	1.303033	0.644375	0.213066		22	1.010938	.6356207	1.607871	0.96335		29	1.041906	.6978726	1.555539	0.840884		50	1.077764	.7913202	1.467894	0.634715	0.9733
NFATC1	Bladder Cancer	100	.9532074	.7817677	1.162243	0.635699	0.224411		100	.9389053	.7689778	1.146383	0.536007	0.382991		22	.8853106	.5819999	1.346692	0.569228		29	1.030577	.7116922	1.492343	0.873317		49	.9172818	.6867033	1.225283	0.558874	0.8425
NFATC3	Bladder Cancer	100	1.046234	.8704821	1.25747	0.63003	0.23202		100	1.034033	.8593907	1.244166	0.722915	0.125716		21	.9400098	.5934046	1.489066	0.792099		29	.7441823	.4612567	1.200649	0.226016		50	1.177607	.9565214	1.449794	0.123325	0.1888
NFKBIE	Bladder Cancer	96	.8558087	.6872474	1.065713	0.164137	1.93569		96	.8342308	.6671856	1.0431	0.111874	2.52755		21	.7205516	.4430947	1.171746	0.186473		28	.7663338	.4991774	1.176471	0.223653		47	.937476	.6882057	1.277033	0.682255	0.5936
NGF	Bladder Cancer	99	1.038132	.8799866	1.224698	0.657188	0.196957		99	1.041184	.8805262	1.231155	0.63694	0.222767		21	1.158581	.9757766	1.375632	0.0929424		29	1.12427	.9801502	1.28958	0.0942264		49	.7661132	.5553504	1.056863	0.104579	0.0710
NID1	Bladder Cancer	101	1.1468	.9353212	1.406095	0.187824	1.7346		101	1.125657	.9167796	1.382125	0.25836	1.27752		24	1.195152	.7895822	1.809044	0.399275		28	1.06079	.7099919	1.584912	0.773293		49	1.114138	.8309206	1.493891	0.470145	0.9205
NID2	Bladder Cancer	102	1.042636	.8589474	1.265607	0.67284	0.178298		102	1.021199	.8402689	1.241087	0.833018	0.0444503		23	1.209258	.8077947	1.810244	0.355983		29	.9975509	.684449	1.453882	0.98982		50	.950754	.7195276	1.256287	0.722446	0.6245
NINJ1	Bladder Cancer	96	.8428532	.6457251	1.100161	0.208493	1.58186		96	.8494974	.6498001	1.110566	0.232884	1.42316		21	.8918047	.5261491	1.511578	0.670595		28	.782655	.4539159	1.349477	0.377956		47	.8655232	.5921229	1.26516	0.455884	0.9377
NME3	Bladder Cancer	100	1.087411	.9051199	1.306415	0.370721	0.801247		100	1.09181	.9093339	1.310904	0.346516	0.886173		24	1.036348	.6993548	1.535725	0.858785		26	1.03	.6854067	1.54784	0.886891		50	1.15402	.913503	1.457862	0.229635	0.8399
NMNAT1	Bladder Cancer	99	.9215817	.7436722	1.142053	0.455532	0.55685		99	.9117446	.7322649	1.135215	0.408758	0.68241		21	.7481899	.442487	1.265095	0.279027		29	.6626497	.4208217	1.043446	0.0756705		49	1.132876	.8697841	1.475548	0.354819	0.0856
NOMO1	Bladder Cancer	102	1.1086	.9041755	1.359243	0.321511	0.982791		102	1.074007	.8701554	1.325616	0.506155	0.442009		23	.9822521	.6331948	1.523732	0.936288		29	1.095286	.7332962	1.635972	0.656601		50	1.085831	.8078366	1.459488	0.585253	0.9206
NOS1	Bladder Cancer	100	.9423721	.7661631	1.159107	0.574126	0.315828		100	.9558186	.7759142	1.177436	0.671042	0.180386		23	1.321571	.9066142	1.926453	0.147034		28	.8354774	.5551676	1.257318	0.388715		49	.8483568	.6242834	1.152857	0.29328	0.1474
NOS3	Bladder Cancer	100	1.12241	.9372349	1.344172	0.209363	1.57582		100	1.09577	.9053898	1.326182	0.347603	0.88219		23	1.091038	.7274184	1.636422	0.673568		28	1.22988	.8935969	1.692716	0.204208		49	1.02245	.7602982	1.374991	0.883224	0.7053
NOTCH1	Bladder Cancer	103	.8550128	.6977163	1.047771	0.131021	2.28036		103	.8827459	.721457	1.080093	0.225695	1.46779		24	.7409466	.4858444	1.129995	0.163801		29	1.315988	.9186283	1.885228	0.134344		50	.754282	.5644951	1.007876	0.0565323	0.0383
NOTCH3	Bladder Cancer	103	.836896	.6726419	1.04126	0.110205	2.55127		103	.8982388	.7203223	1.1201	0.340638	0.90803		24	1.056661	.679708	1.642666	0.806585		29	.9783919	.6459833	1.481851	0.917855		50	.776539	.5617937	1.073371	0.125702	0.4819
NPDC1	Bladder Cancer	102	1.132992	.9378018	1.368809	0.19556	1.67522		102	1.119985	.9246711	1.356555	0.246473	1.34319		24	1.237678	.8466422	1.809319	0.271044		29	1.211663	.8873495	1.654508	0.227051		49	.9819478	.723882	1.332015	0.906781	0.5420
NPM1	Bladder Cancer	37	1.106604	.8183472	1.496397	0.510591	0.432857		37	1.065427	.7762523	1.462327	0.694859	0.153876		10	.7530221	.3651542	1.552884	0.4424		10	.9466724	.454145	1.973354	0.883741		17	1.253334	.8583523	1.830071	0.242349	0.4345
NPPB	Bladder Cancer	99	1.072827	.9031545	1.274376	0.423532	0.640495		99	1.070885	.9017151	1.271793	0.435	0.609436		21	1.067862	.7196233	1.58462	0.744385		28	1.026771	.7508888	1.404016	0.868567		50	1.097303	.8632914	1.394747	0.448001	0.9469
NPPC	Bladder Cancer	100	.9642603	.7781118	1.194941	0.739468	0.110595		100	.9446713	.7618862	1.171309	0.603917	0.269129		22	.9266514	.5725471	1.499759	0.756488		29	.9130534	.6175617	1.349932	0.648432		49	.9727913	.7164774	1.320799	0.859672	0.9653
NPTN	Bladder Cancer	96	.9135018	.7173983	1.163211	0.463091	0.538414		96	.9241089	.7265704	1.175354	0.520081	0.413732		21	.9023407	.5353461	1.52092	0.699653		28	.8974389	.5602988	1.437441	0.652551		47	.9554275	.68994	1.323074	0.783694	0.9699
NPTX1	Bladder Cancer	102	1.233827	1.021847	1.489782	0.0289136	4.77275		102	1.190084	.9842825	1.438917	0.0724268	3.22715		23	1.104489	.732138	1.666211	0.635686		29	.9331551	.6383502	1.364108	0.720992		50	1.386342	1.068089	1.799425	0.0140884	0.2213
NPTXR	Bladder Cancer	102	.9033654	.7331547	1.113093	0.340034	0.910304		102	.9534712	.7756071	1.172124	0.651049	0.20458		24	1.205405	.8310628	1.748364	0.324804		29	.7208332	.4746868	1.094618	0.124585		49	.9654436	.7135487	1.306262	0.819661	0.1972
NPY	Bladder Cancer	100	1.106444	.8919962	1.372448	0.357467	0.846773		100	1.093811	.8810091	1.358014	0.416618	0.659836		21	1.053199	.6612097	1.677575	0.82725		29	1.050645	.7071175	1.561062	0.80681		50	1.141626	.8364916	1.558067	0.403853	0.9334
NRCAM	Bladder Cancer	102	1.142934	.9418442	1.386958	0.176016	1.83095		102	1.178497	.9764079	1.422414	0.0870418	2.92825		24	1.173915	.779477	1.767949	0.442791		29	1.024049	.7039866	1.489627	0.901087		49	1.286478	.9981491	1.658093	0.0516962	0.6116
NRP1	Bladder Cancer	101	1.044431	.8508505	1.282053	0.677669	0.172762		101	1.049296	.8546996	1.288197	0.645676	0.211396		24	.9223712	.6017504	1.413823	0.71077		28	1.191843	.8076502	1.758793	0.376714		49	1.021559	.7626016	1.36845	0.886292	0.6741
NRP2	Bladder Cancer	102	1.088192	.8889396	1.332106	0.412747	0.670874		102	1.098307	.8985631	1.342453	0.359879	0.838316		23	1.052171	.6887294	1.607402	0.814041		29	1.232758	.8540264	1.779444	0.263833		50	1.042407	.775076	1.401943	0.783543	0.7638
NRTN	Bladder Cancer	100	.9185368	.7264001	1.161495	0.477912	0.503623		100	.9235787	.7318643	1.165513	0.503042	0.448513		21	1.014361	.6684697	1.539229	0.94657		29	.9195574	.5925347	1.427065	0.708402		50	.8764108	.6198702	1.239124	0.455317	0.8688
NSFL1C	Bladder Cancer	103	.9399522	.7677524	1.150775	0.54865	0.35974		103	.9286209	.7576488	1.138175	0.475655	0.50881		24	1.056681	.6989675	1.597463	0.793735		29	.6776685	.4579926	1.002712	0.0516048		50	1.047086	.782962	1.40031	0.756381	0.1727
NT5C3A	Bladder Cancer	100	.9605377	.7872456	1.171976	0.691635	0.157321		100	.9655054	.7907541	1.178876	0.730406	0.11874		22	1.148642	.7461951	1.768143	0.528902		29	.7676216	.5357198	1.099909	0.149568		49	1.030463	.7721441	1.375201	0.838512	0.3043
NT5E	Bladder Cancer	100	1.056479	.863938	1.29193	0.5925	0.286457		100	1.04402	.8504062	1.281715	0.680613	0.169437		22	1.059346	.6940486	1.616909	0.789305		28	.7437607	.4807817	1.150584	0.183569		50	1.210921	.9216167	1.591041	0.169455	0.1786
NTF3	Bladder Cancer	100	.9755312	.7968559	1.19427	0.810328	0.0576011		100	.9618786	.7843739	1.179553	0.708838	0.13944		22	.8879331	.5714673	1.379651	0.597066		29	.7598956	.5211544	1.108004	0.153592		49	1.145627	.8686785	1.51087	0.33561	0.2067
NTF4	Bladder Cancer	96	1.04817	.8755479	1.254826	0.608368	0.262558		96	1.052044	.8755132	1.26417	0.588251	0.293084		21	1.090215	.7685324	1.546543	0.62826		28	.978966	.640922	1.495306	0.921644		47	1.061812	.8264371	1.364222	0.639022	0.9250
NTPROBNP	Bladder Cancer	102	1.020643	.8441936	1.233973	0.832892	0.0445183		102	1.018458	.8422119	1.231587	0.85036	0.0355922		24	.9825241	.6478269	1.490141	0.93388		29	.91029	.6372345	1.30035	0.605459		49	1.099935	.8436441	1.434085	0.481585	0.6933
NTRK2	Bladder Cancer	102	1.001082	.8145354	1.230352	0.9918	0.000105615		102	1.025892	.8330964	1.263305	0.809804	0.0579261		24	1.272371	.8429178	1.920624	0.25156		29	1.377828	.9853629	1.926609	0.0609635		49	.7340406	.5393284	.9990492	0.0492971	0.0140
NTRK3	Bladder Cancer	103	.8241247	.6727428	1.009571	0.0617652	3.48934		103	.8866215	.7166486	1.096908	0.267785	1.22806		24	.8927133	.5774551	1.380085	0.60963		29	1.074787	.7194491	1.605626	0.724713		50	.7804262	.5741927	1.060733	0.113332	0.4618
NUB1	Bladder Cancer	100	1.000002	.8191441	1.220791	0.999986	3.21674e-10		100	.993463	.8124451	1.214813	0.949046	0.00408382		22	1.161751	.7797352	1.730927	0.461137		29	.8527348	.5723583	1.270457	0.433529		49	1.005245	.7543138	1.339652	0.971519	0.5605
NUCB2	Bladder Cancer	100	.9736222	.7931938	1.195093	0.798234	0.0653486		100	.9500384	.77115	1.170425	0.63015	0.231858		21	.977251	.6244193	1.529452	0.919795		29	1.04272	.7079184	1.535863	0.832324		50	.8836961	.6542811	1.193553	0.42011	0.7946
NUDC	Bladder Cancer	101	.9981292	.8189784	1.216469	0.985198	0.000344205		101	.9866677	.8080729	1.204734	0.895187	0.0173563		22	1.066481	.697808	1.629935	0.766157		29	.9020825	.6195579	1.313441	0.590859		50	1.001874	.7537594	1.331661	0.989709	0.8357
NUDT2	Bladder Cancer	99	.8974144	.7252257	1.110485	0.319344	0.991633		99	.8990535	.7259543	1.113427	0.329431	0.951135		22	.6913945	.4181022	1.143324	0.150422		29	.8297249	.5474877	1.257459	0.378879		48	1.034741	.7804132	1.371952	0.812432	0.3443
NUDT5	Bladder Cancer	102	1.019775	.8338295	1.247187	0.848795	0.0363496		102	1.000243	.8154481	1.226916	0.99814	5.437e-06		23	1.13137	.7536454	1.69841	0.551529		29	.7856989	.5222626	1.182016	0.247087		50	1.066281	.7992559	1.422517	0.662568	0.3899
NXPH1	Bladder Cancer	100	.9309862	.758236	1.143094	0.49469	0.46631		100	.9408819	.7664764	1.154972	0.560181	0.339392		23	.9098038	.5874384	1.409072	0.671922		28	1.002886	.7129241	1.41078	0.986797		49	.8971697	.6618634	1.216132	0.484449	0.8835
OBP2B	Bladder Cancer	99	.9356379	.7222791	1.212022	0.614407	0.253807		99	.9514455	.7315268	1.237478	0.710535	0.137743		21	1.366049	.7614098	2.450835	0.29559		29	.8383994	.5193651	1.353409	0.47067		49	.8923611	.618069	1.288381	0.543353	0.3954
ODAM	Bladder Cancer	99	1.046519	.8712818	1.257002	0.626754	0.236488		99	1.078527	.9022759	1.289207	0.406323	0.689534		23	1.135076	.8349714	1.543043	0.418671		28	1.003095	.6767243	1.486869	0.987721		48	1.071376	.823448	1.393952	0.607668	0.8873
OGFR	Bladder Cancer	99	.9029778	.7294021	1.117859	0.348748	0.878009		99	.900953	.7269423	1.116617	0.340805	0.907401		22	.9740367	.6275584	1.511807	0.906635		29	.8313929	.5613507	1.231341	0.356806		48	.9098541	.6656917	1.24357	0.553454	0.8670
OGN	Bladder Cancer	102	1.08106	.8806712	1.327045	0.456187	0.555235		102	1.051823	.8528338	1.297242	0.636785	0.222971		23	1.003738	.6381748	1.578704	0.987118		29	1.29594	.8986324	1.868908	0.165201		50	.9313324	.6839228	1.268243	0.651583	0.3896
OLR1	Bladder Cancer	101	1.022159	.8378869	1.246958	0.828913	0.0466973		101	.9690408	.7881712	1.191416	0.765431	0.089017		24	.7621901	.4833306	1.201939	0.242605		29	.7977448	.5310446	1.198387	0.276451		48	1.210303	.9284814	1.577666	0.158158	0.1032
OMD	Bladder Cancer	101	1.012676	.810601	1.265127	0.911678	0.0123039		101	1.117476	.8889622	1.40473	0.341306	0.905521		24	1.289115	.8094691	2.052973	0.284775		27	1.221767	.7686948	1.941881	0.396861		50	1.007703	.7295881	1.391834	0.962856	0.6386
OMG	Bladder Cancer	99	.8417512	.6905859	1.026006	0.0880532	2.90961		99	.8955254	.7318233	1.095846	0.28402	1.14775		22	.8469071	.5505438	1.302806	0.44954		29	.823439	.5651551	1.199762	0.311731		48	.9514734	.7111188	1.273067	0.737747	0.8119
OPTC	Bladder Cancer	99	.8799114	.7058679	1.096868	0.255237	1.29441		99	.9093247	.7267266	1.137803	0.405897	0.690786		22	.8715659	.5381801	1.411474	0.576259		29	.937954	.6243587	1.409058	0.757716		48	.8959313	.6434595	1.247464	0.515242	0.9722
OSCAR	Bladder Cancer	100	1.181734	.9685823	1.441792	0.0998847	2.70738		100	1.137499	.9310161	1.389775	0.207464	1.58904		24	1.164451	.7723355	1.755644	0.467363		26	1.228413	.8271044	1.824435	0.308027		50	1.068982	.8043719	1.42064	0.645721	0.8445
OSM	Bladder Cancer	100	1.143202	.9307811	1.404101	0.201942	1.62827		100	1.048551	.8465264	1.298788	0.664174	0.188493		22	.9385532	.5984757	1.471876	0.782368		29	.8842045	.5962899	1.311137	0.540366		49	1.24526	.9138565	1.696844	0.164721	0.3440
OSMR	Bladder Cancer	101	.9113977	.7365673	1.127726	0.393226	0.728944		101	.8776932	.7082117	1.087733	0.233362	1.42025		24	.9578485	.6186626	1.482995	0.846885		28	.8579168	.5685317	1.2946	0.465387		49	.8536724	.6264771	1.163261	0.316301	0.9066
OXT	Bladder Cancer	103	.9826041	.8095618	1.192634	0.859069	0.0315271		103	.9434997	.7683222	1.158618	0.578894	0.308026		24	.9605186	.6275901	1.470061	0.852828		29	.8062187	.5457524	1.190995	0.279262		50	1.024642	.7625823	1.376759	0.87168	0.6280
P4HB	Bladder Cancer	100	.9184965	.7494949	1.125606	0.412516	0.671536		100	.8834278	.7175083	1.087715	0.242892	1.36373		22	.9241706	.5980566	1.428111	0.722486		28	.8664753	.5795613	1.295427	0.484872		50	.8601016	.6405348	1.154933	0.316279	0.9628
PADI2	Bladder Cancer	100	.8256119	.6224988	1.094998	0.183496	1.76908		100	.8410465	.6339711	1.115759	0.229983	1.44097		21	.9783192	.6065345	1.577995	0.928396		29	.9376179	.6094633	1.442462	0.769464		50	.6654527	.4009145	1.104543	0.115172	0.4922
PADI4	Bladder Cancer	99	.9559709	.7783751	1.174088	0.667622	0.184397		99	.9537147	.7748369	1.173888	0.654747	0.199967		23	.7132082	.4071003	1.249486	0.23744		28	.6644679	.3981248	1.108993	0.117791		48	1.190042	.9504256	1.490069	0.129336	0.0486
PAEP	Bladder Cancer	99	1.109929	.8482776	1.452288	0.447041	0.578143		99	1.116579	.8513924	1.464364	0.425416	0.635306		21	1.145985	.6075553	2.161585	0.67385		29	.8667561	.5173239	1.452216	0.587084		49	1.307911	.9031477	1.894076	0.155381	0.4466
PAG1	Bladder Cancer	99	1.002896	.8206816	1.225566	0.977453	0.00079876		99	.9361681	.7584004	1.155604	0.539274	0.376888		21	.8494794	.5377842	1.341831	0.484316		28	.769155	.5066792	1.167601	0.217803		50	1.095314	.8220146	1.459478	0.534173	0.3400
PAK4	Bladder Cancer	100	.890982	.7191233	1.103912	0.291077	1.11463		100	.8896131	.7173712	1.103211	0.286722	1.13495		23	.8404159	.5313842	1.329168	0.457275		28	.9916635	.6760306	1.454663	0.965842		49	.8486378	.6173238	1.166626	0.312113	0.7977
PAM	Bladder Cancer	102	1.026682	.8404824	1.254131	0.796481	0.0665147		102	1.031413	.844481	1.259724	0.761766	0.0919072		24	1.332193	.8560055	2.073278	0.203729		29	1.140328	.7774356	1.672611	0.501665		49	.8806121	.6784463	1.14302	0.339363	0.2294
PAMR1	Bladder Cancer	102	.9475374	.7685655	1.168186	0.613884	0.254558		102	.9039908	.727528	1.123255	0.362314	0.829857		23	1.252458	.792466	1.979454	0.335082		29	.9764883	.649803	1.467413	0.908847		50	.7475912	.5481647	1.01957	0.0661308	0.1715
PAPPA	Bladder Cancer	100	1.009757	.8291426	1.229716	0.923068	0.00932576		100	1.020737	.8381805	1.243054	0.838234	0.0416787		21	1.241754	.8182583	1.884432	0.308939		29	1.094641	.7645573	1.567233	0.621416		50	.9020806	.6778372	1.200509	0.479743	0.4256
PARK7	Bladder Cancer	102	.9855341	.8055067	1.205797	0.887407	0.0200466		102	.972821	.7941645	1.191668	0.790113	0.0708431		23	1.177175	.7790181	1.778832	0.43869		29	.6843287	.4612783	1.015235	0.0594524		50	1.078015	.8092219	1.436091	0.607696	0.1127
PARP1	Bladder Cancer	100	.9097204	.724087	1.142944	0.416469	0.660259		100	.8581615	.6704597	1.098412	0.224513	1.47529		22	.7138301	.396378	1.285524	0.261373		29	.8635946	.5476728	1.361754	0.527956		49	.9214412	.6621971	1.282177	0.627408	0.7595
PBLD	Bladder Cancer	100	.8528465	.6864698	1.059547	0.150555	2.06662		100	.8398926	.6733772	1.047585	0.121712	2.39516		23	1.05997	.7025969	1.599119	0.781326		28	.8898474	.5864787	1.35014	0.583248		49	.7004279	.4990424	.9830812	0.0395308	0.3007
PCDH1	Bladder Cancer	101	.9506962	.770382	1.173214	0.637497	0.22203		101	.9480878	.7698614	1.167574	0.615845	0.25175		22	.869675	.5441259	1.389999	0.559478		29	1.186333	.8545056	1.647017	0.307394		50	.8291909	.604819	1.136799	0.244624	0.2729
PCDH17	Bladder Cancer	102	.9051305	.7400771	1.106994	0.331857	0.941639		102	.9566432	.7823929	1.169702	0.665701	0.186672		24	1.059659	.7055787	1.591428	0.780038		29	.9081067	.6223885	1.324989	0.617021		49	.9383582	.6985547	1.260483	0.672629	0.8470
PCOLCE	Bladder Cancer	40	.9276452	.6712581	1.281959	0.649077	0.207066		40	.9094595	.6534128	1.265841	0.573726	0.316488		11	1.166445	.613852	2.216484	0.638316		14	.7143593	.4106192	1.242779	0.233801		15	.9695301	.552588	1.701066	0.914093	0.5073
PCSK9	Bladder Cancer	103	.9513804	.7807778	1.15926	0.621088	0.244342		103	.9291703	.7595337	1.136694	0.475068	0.510164		24	1.032616	.6761216	1.577077	0.881913		29	.9450558	.6465629	1.381351	0.770438		50	.8683945	.6502801	1.159668	0.33898	0.7966
PDCD1	Bladder Cancer	100	1.044566	.8526665	1.279654	0.673758	0.177238		100	1.067426	.8713704	1.307593	0.528577	0.397126		21	1.192569	.7851004	1.811515	0.408998		29	1.290874	.9173248	1.816538	0.142958		50	.8841142	.6501346	1.202302	0.432277	0.2356
PDCD1LG2	Bladder Cancer	99	1.056822	.8666061	1.28879	0.585156	0.297972		99	1.062221	.8716348	1.294479	0.549657	0.357933		22	.9850588	.6390368	1.518443	0.94564		29	.7973742	.5474036	1.161493	0.238048		48	1.289855	.9912553	1.678404	0.0581472	0.1097
PDCD5	Bladder Cancer	103	1.020475	.8366474	1.244693	0.841478	0.0400012		103	.9999568	.8179542	1.222457	0.999664	1.77351e-07		24	1.248925	.8444012	1.847242	0.265679		29	.6681132	.4483148	.9956736	0.0475617		50	1.111867	.8361071	1.478575	0.465912	0.0582
PDCD6	Bladder Cancer	102	.8264557	.6967284	.9803377	0.0286764	4.78694		102	.823907	.6943366	.9776566	0.0264996	4.92312		24	1.035185	.6864199	1.561154	0.868972		29	.8436407	.6058749	1.174714	0.31411		49	.7476939	.5961203	.9378076	0.0118874	0.3869
PDGFA	Bladder Cancer	103	1.072804	.8831478	1.30319	0.478929	0.501301		103	1.046424	.8595625	1.273908	0.651167	0.204432		24	1.056157	.7035234	1.585545	0.79211		29	1.232536	.8415368	1.805204	0.282894		50	.9521541	.7196919	1.259702	0.731365	0.5639
PDGFB	Bladder Cancer	101	1.028241	.8443984	1.252109	0.781701	0.0767862		101	.9979968	.8180006	1.2176	0.984234	0.000390492		24	1.031894	.6862313	1.55167	0.8801		27	1.070489	.7196825	1.592296	0.736696		50	.9428952	.7126404	1.247546	0.680614	0.8596
PDGFC	Bladder Cancer	96	1.014975	.8225644	1.252394	0.889765	0.0192105		96	.9979845	.8044168	1.238131	0.985368	0.00033634		21	1.034458	.6636609	1.612425	0.881085		28	1.120418	.7534305	1.66616	0.574394		47	.92229	.6740002	1.262045	0.613179	0.7436
PDGFRA	Bladder Cancer	102	1.13433	.9306226	1.382627	0.212023	1.55756		102	1.136658	.9328298	1.385023	0.203954	1.61383		24	1.301081	.8938548	1.893832	0.169406		29	1.454344	1.018023	2.077669	0.0395789		49	.8958603	.6617927	1.212715	0.476624	0.0957
PDGFRB	Bladder Cancer	103	1.064682	.8737677	1.297309	0.534192	0.386411		103	1.07712	.8840132	1.31241	0.461136	0.543136		24	.970637	.6503072	1.448755	0.884043		29	1.039587	.7154819	1.510507	0.838619		50	1.152902	.8662625	1.534388	0.329275	0.7746
PDLIM7	Bladder Cancer	101	.9515621	.7782948	1.163403	0.628283	0.234396		101	.9490396	.7748947	1.162321	0.613074	0.255723		24	1.000158	.6686158	1.4961	0.999387		27	.9439159	.6318675	1.41007	0.778053		50	.9270412	.6936076	1.239037	0.608761	0.9555
PDP1	Bladder Cancer	96	1.066965	.8926527	1.275315	0.476335	0.507242		96	1.076567	.9031963	1.283218	0.410221	0.678159		21	.9604815	.5869514	1.571722	0.872516		28	.9956523	.6628554	1.495535	0.983253		47	1.147483	.9310218	1.414271	0.197104	0.7137
PEAR1	Bladder Cancer	103	1.085358	.8920499	1.320556	0.41308	0.669917		103	1.107026	.9087776	1.348522	0.312548	1.01988		24	1.041688	.6931672	1.565442	0.844201		29	1.266946	.872744	1.839201	0.213422		50	1.059481	.7983076	1.406101	0.68908	0.7114
PEBP1	Bladder Cancer	102	.970223	.7913171	1.189577	0.771297	0.0844944		102	.9543191	.7767815	1.172434	0.656165	0.198216		23	1.103869	.730259	1.668623	0.639232		29	.7626081	.5101878	1.139916	0.186356		50	1.007287	.7515067	1.350123	0.961257	0.4062
PECAM1	Bladder Cancer	102	.9585485	.7851496	1.170242	0.677541	0.172907		102	.9535883	.7810244	1.164279	0.640791	0.217709		23	.7677485	.5017027	1.174875	0.223401		29	.8986868	.617736	1.307416	0.576507		50	1.088698	.8215804	1.442663	0.554065	0.3783
PFDN2	Bladder Cancer	100	.9854368	.8034164	1.208695	0.888027	0.0198248		100	.9933419	.810652	1.217203	0.948632	0.00415048		23	.9501105	.6139584	1.470311	0.818314		28	1.061622	.7378836	1.527398	0.747309		49	.9702721	.7199141	1.307695	0.842895	0.9085
PFKFB2	Bladder Cancer	99	.9679759	.7926521	1.182079	0.749538	0.10192		99	.9648776	.7894094	1.179349	0.72699	0.121894		22	.8259588	.545511	1.250585	0.366294		29	.8191488	.5638672	1.190005	0.295108		48	1.157569	.8690176	1.541932	0.317189	0.2436
PGF	Bladder Cancer	101	1.045757	.8363336	1.307622	0.694757	0.153984		101	.9996676	.7915352	1.262528	0.997773	7.7905e-06		22	.7967431	.4715971	1.346063	0.395747		29	1.166037	.7839616	1.734322	0.448239		50	.9974781	.7132787	1.394914	0.988226	0.5238
PGLYRP1	Bladder Cancer	103	1.219466	1.019229	1.45904	0.0301516	4.70063		103	1.193315	.9928437	1.434265	0.0596426	3.5473		24	1.28531	.8838356	1.86915	0.188955		29	1.146283	.7998329	1.6428	0.457154		50	1.191275	.9146911	1.551493	0.194133	0.9075
PHOSPHO1	Bladder Cancer	99	.9687702	.7841841	1.196805	0.768618	0.0865436		99	.967954	.7822698	1.197713	0.764385	0.0898366		21	.7498576	.5061429	1.110924	0.151163		29	1.163057	.7936684	1.704365	0.4385		49	.9617065	.710506	1.301719	0.800428	0.2901
PI3	Bladder Cancer	101	1.10901	.9131165	1.346928	0.296768	1.08866		101	1.074838	.8812954	1.310885	0.476167	0.507629		24	1.046326	.6878496	1.591626	0.832423		28	1.062338	.729021	1.548052	0.752927		49	1.099722	.8280769	1.460478	0.511377	0.9782
PIGR	Bladder Cancer	98	1.364128	1.128407	1.649091	0.00133627	10.2917		98	1.202068	.9709577	1.488189	0.0911384	2.85415		21	1.167931	.7367504	1.85146	0.509024		28	1.315535	.8895323	1.945553	0.169555		49	1.14978	.8456027	1.563376	0.37333	0.8609
PIK3AP1	Bladder Cancer	100	.8786263	.7167297	1.077093	0.213036	1.55067		100	.8618443	.701892	1.058248	0.155764	2.01487		22	1.003136	.6556722	1.534734	0.988484		29	.7008501	.4772032	1.029312	0.0698874		49	.9110033	.6793216	1.2217	0.533586	0.4194
PIK3IP1	Bladder Cancer	102	1.035069	.8448918	1.268052	0.739314	0.110731		102	1.007098	.8190576	1.238309	0.946523	0.00449887		23	.9502361	.6050655	1.492316	0.824588		29	1.129327	.7956394	1.602962	0.496111		50	.9511535	.7009962	1.290582	0.747728	0.7374
PILRA	Bladder Cancer	102	.9529786	.7781161	1.167137	0.641458	0.21684		102	.911562	.7434104	1.117748	0.373458	0.792126		23	.7413058	.4868966	1.128647	0.162804		29	1.258034	.8575151	1.845623	0.240442		50	.8379018	.6269505	1.119832	0.232035	0.1376
PILRB	Bladder Cancer	102	.9226907	.7582718	1.122761	0.421649	0.645714		102	.8890823	.731181	1.081083	0.238611	1.38878		24	.8495418	.5728212	1.259941	0.417433		29	1.085183	.7378274	1.596066	0.677916		49	.8188321	.6201043	1.081247	0.158771	0.4933
PKLR	Bladder Cancer	99	.9084979	.7357966	1.121734	0.372354	0.795793		99	.8980848	.7263901	1.110362	0.320742	0.985918		24	.9239059	.602305	1.417226	0.716931		26	.6760363	.4416697	1.034767	0.0714497		49	1.03928	.7728134	1.397624	0.798799	0.2659
PLA2G10	Bladder Cancer	99	1.111067	.9005075	1.370861	0.325889	0.965165		99	1.138158	.9198147	1.40833	0.233718	1.41809		21	.8047036	.5102107	1.269177	0.34998		29	1.30312	.8772906	1.935643	0.189697		49	1.222994	.9020773	1.658078	0.194865	0.2360
PLA2G15	Bladder Cancer	100	1.029707	.8435617	1.256928	0.773538	0.0828004		100	.9625248	.7846592	1.180709	0.714058	0.134258		22	.8779026	.5647344	1.364735	0.562922		28	1.182106	.8244797	1.694855	0.362788		50	.8616592	.6407392	1.15875	0.324564	0.3773
PLA2G1B	Bladder Cancer	103	1.123817	.9235374	1.367529	0.243755	1.35874		103	1.15874	.9506902	1.41232	0.144521	2.12915		24	1.17198	.7715833	1.780155	0.456818		29	.9827725	.6772821	1.426056	0.927106		50	1.26157	.9515225	1.672644	0.106386	0.5760
PLA2G2A	Bladder Cancer	103	1.158734	.9714829	1.382076	0.101369	2.68387		103	1.117563	.9271322	1.347107	0.243548	1.35994		24	1.103837	.7440036	1.637703	0.623553		29	1.337647	.9965079	1.795571	0.052785		50	.9919584	.733782	1.340972	0.958136	0.3725
PLA2G4A	Bladder Cancer	101	1.017313	.8356594	1.238455	0.864193	0.0292542		101	1.010147	.829231	1.230533	0.920137	0.0100524		24	1.147227	.7705739	1.707985	0.498769		27	.9530497	.6466641	1.404599	0.807993		50	.9791417	.7392313	1.296913	0.88314	0.7686
PLA2G7	Bladder Cancer	102	1.022871	.832378	1.256959	0.829715	0.046254		102	1.015825	.8266627	1.248273	0.881281	0.022304		23	1.055135	.6802486	1.636624	0.810617		29	1.135732	.7682636	1.678965	0.523365		50	.9500839	.7085659	1.273924	0.732226	0.7642
PLAT	Bladder Cancer	103	1.132187	.9169594	1.397934	0.248463	1.33192		103	1.070524	.8554208	1.339716	0.551536	0.354573		24	1.065641	.6728098	1.687834	0.786419		29	1.026408	.674267	1.562456	0.903233		50	1.09067	.7878044	1.509969	0.601021	0.9752
PLAU	Bladder Cancer	102	.9419079	.7591455	1.16867	0.586598	0.295689		102	.9221272	.7412243	1.147181	0.466844	0.529437		23	1.102987	.7440717	1.635032	0.625507		29	1.05782	.7780378	1.438212	0.719867		50	.7450261	.5384885	1.030781	0.0755786	0.2049
PLAUR	Bladder Cancer	100	1.156472	.9468235	1.412542	0.154296	2.02926		100	1.022665	.8205126	1.274621	0.841913	0.0397794		24	1.027865	.6562509	1.609911	0.904442		26	1.007733	.6646191	1.527982	0.971065		50	1.023988	.7429677	1.411302	0.884849	0.9975
PLIN1	Bladder Cancer	100	1.14001	.9603817	1.353237	0.134166	2.24363		100	1.14935	.9630695	1.371662	0.122862	2.38045		23	1.021083	.6576192	1.585432	0.925952		28	.9677826	.6235637	1.502017	0.883905		49	1.256213	1.028318	1.534614	0.0255243	0.4567
PLIN3	Bladder Cancer	102	.9791578	.7998424	1.198674	0.838288	0.0416502		102	.969131	.7900782	1.188762	0.763523	0.0905154		24	1.006709	.6722218	1.507633	0.97411		29	.9839516	.66804	1.449255	0.934736		49	.9377211	.6932406	1.268421	0.67652	0.9581
PLPBP	Bladder Cancer	102	.9799561	.8034643	1.195217	0.841601	0.0399385		102	.9761567	.7996631	1.191604	0.812529	0.0562468		24	1.011883	.6779998	1.510188	0.953891		29	.8467977	.5770781	1.242581	0.395372		49	1.03767	.7798055	1.380806	0.799736	0.6926
PLTP	Bladder Cancer	103	.8473294	.6983991	1.028018	0.0930005	2.82165		103	.8934833	.7320676	1.09049	0.267923	1.22735		24	.8268615	.5560824	1.229494	0.347596		29	1.009905	.684998	1.48892	0.960312		50	.8486777	.6373387	1.130096	0.261467	0.7267
PLXDC1	Bladder Cancer	96	.8314648	.6495098	1.064393	0.142997	2.1454		96	.8749688	.6848509	1.117864	0.285262	1.14185		21	1.019345	.6667796	1.558332	0.9295		28	.8056817	.4987501	1.3015	0.377225		47	.8379752	.5830183	1.204426	0.339562	0.7190
PLXNA4	Bladder Cancer	100	.9180071	.7538839	1.11786	0.39461	0.72469		100	.9059945	.7429098	1.10488	0.329574	0.950571		22	.9783927	.6441296	1.486117	0.918421		29	.7995538	.5521531	1.157806	0.23631		49	.9478455	.7128718	1.26027	0.712498	0.7178
PLXNB2	Bladder Cancer	103	.8591927	.6933683	1.064675	0.165397	1.92417		103	.8462969	.6807998	1.052025	0.1328	2.25946		24	.7837138	.4968822	1.236122	0.294536		29	.7567063	.4987552	1.148067	0.189942		50	.9379953	.6874613	1.279832	0.686404	0.6681
PLXNB3	Bladder Cancer	102	1.019357	.8375877	1.240573	0.848272	0.0366048		102	1.011268	.8298282	1.23238	0.911565	0.0123355		24	1.105828	.7460331	1.639142	0.616412		29	.9920754	.6804535	1.446408	0.96701		49	.9761103	.7309967	1.303414	0.869818	0.8757
PM20D1	Bladder Cancer	101	1.174397	.9528444	1.447465	0.131783	2.27138		101	1.199602	.9711641	1.481773	0.0913167	2.85101		24	.9165156	.6191404	1.356721	0.663128		29	1.200162	.8108722	1.776344	0.361753		48	1.414713	1.013231	1.975277	0.0416354	0.2548
PMVK	Bladder Cancer	100	.9130442	.7574409	1.100614	0.339933	0.910684		100	.9065294	.7517944	1.093112	0.304117	1.05606		23	1.106856	.712542	1.719379	0.651427		28	.7386027	.5402364	1.009806	0.0575892		49	.9511027	.7213828	1.253976	0.722268	0.2826
PNLIPRP2	Bladder Cancer	100	.9803021	.8078934	1.189504	0.840242	0.0406361		100	.9708005	.7996118	1.178639	0.764634	0.089641		24	1.230551	.7776712	1.947166	0.375594		26	.9303899	.6365466	1.359878	0.709455		50	.9092727	.6988062	1.183128	0.478907	0.5196
PNPT1	Bladder Cancer	100	.9508724	.7610973	1.187967	0.657396	0.196702		100	.961461	.7696541	1.201069	0.729209	0.119839		21	1.060981	.6943669	1.621161	0.784346		29	.8926255	.5758034	1.383771	0.61158		50	.9444335	.6799813	1.311734	0.733044	0.8483
PODXL	Bladder Cancer	99	.9711919	.7951591	1.186195	0.774505	0.0820748		99	.9873896	.8083075	1.206148	0.901086	0.0154478		22	1.10164	.7236152	1.67715	0.651696		29	.8175574	.5643147	1.184446	0.286878		48	1.049296	.7862557	1.400335	0.74382	0.4899
PODXL2	Bladder Cancer	100	.9627953	.7887974	1.175175	0.709297	0.13898		100	1.015147	.8294876	1.242361	0.884017	0.0212808		22	.9558052	.6192945	1.475168	0.838242		28	1.336125	.9228909	1.934389	0.124805		50	.8904041	.6677407	1.187316	0.429183	0.2245
POLR2F	Bladder Cancer	99	1.025566	.8408845	1.250809	0.803202	0.062103		99	.9970488	.806557	1.232531	0.978204	0.000746447		22	1.115139	.7758521	1.6028	0.556004		29	.7357741	.4468224	1.211586	0.227916		48	1.070271	.8111785	1.412119	0.631076	0.3687
PON2	Bladder Cancer	99	1.03212	.8488794	1.254915	0.751222	0.100507		99	.9909094	.8118326	1.209488	0.92845	0.0080631		21	.7481119	.4716259	1.186685	0.217639		28	1.260891	.8864856	1.793427	0.197171		50	.9541273	.7179684	1.267965	0.746204	0.1933
PON3	Bladder Cancer	101	.9373296	.786156	1.117573	0.470769	0.52017		101	.9531198	.7794674	1.165459	0.639862	0.218923		24	.8777065	.6707779	1.148471	0.341672		27	1.248701	.7682219	2.029692	0.370191		50	.9165193	.7099168	1.183248	0.503575	0.4497
PPCDC	Bladder Cancer	103	.9866809	.8079192	1.204996	0.895397	0.0172864		103	.9796897	.8014374	1.197588	0.84128	0.0401027		24	.9055983	.5979296	1.37158	0.639662		29	.8972441	.6130827	1.313113	0.576824		50	1.076912	.808733	1.434021	0.612076	0.6837
PPIB	Bladder Cancer	102	.9637728	.7939361	1.16994	0.70909	0.139187		102	.9530514	.7842218	1.158227	0.628827	0.233655		24	1.038575	.6932565	1.5559	0.854382		28	.9752272	.6680936	1.423555	0.896579		50	.9016336	.6838369	1.188797	0.462936	0.8427
PPM1A	Bladder Cancer	96	.99469	.8100595	1.221402	0.959467	0.00258298		96	.9935442	.8046364	1.226803	0.952001	0.00362335		21	.7906199	.4276399	1.461697	0.453678		28	.8126637	.4788736	1.379116	0.442049		47	1.104566	.908894	1.342363	0.31745	0.3741
PPME1	Bladder Cancer	99	.9470377	.7731951	1.159966	0.598965	0.276559		99	.9417058	.7681987	1.154402	0.563219	0.334161		22	.9153683	.5977997	1.401639	0.684169		29	.7345147	.5095253	1.058852	0.0982278		48	1.129747	.8393285	1.520654	0.421014	0.1987
PPP1R12A	Bladder Cancer	100	.8592123	.701669	1.052128	0.142032	2.15581		100	.84714	.6907937	1.038872	0.111022	2.53961		22	.9098943	.5970859	1.386581	0.660426		28	.7619738	.5110631	1.136071	0.182222		50	.8684664	.6504256	1.159601	0.339028	0.8150
PPP1R2	Bladder Cancer	102	.9875061	.8103863	1.203338	0.900793	0.0155402		102	.980404	.8031636	1.196757	0.845768	0.0378385		24	1.048782	.7043785	1.561581	0.814587		29	.8991351	.6091148	1.327244	0.592572		49	.9930852	.7448985	1.323963	0.96228	0.8575
PPP1R9B	Bladder Cancer	101	.9259653	.7578718	1.131341	0.451706	0.566368		101	.9308348	.760578	1.139204	0.486791	0.483611		22	.9285641	.6084023	1.417206	0.731166		29	.9072628	.6175369	1.332917	0.620001		50	.9504296	.7122383	1.268278	0.729798	0.9819
PPP3R1	Bladder Cancer	99	.8917844	.7238675	1.098653	0.281916	1.15783		99	.9085167	.7364261	1.120822	0.370561	0.801784		21	.621697	.3943389	.9801395	0.0407239		29	.9104662	.6203851	1.336184	0.631773		49	1.083369	.8047817	1.458392	0.597519	0.1347
PPY	Bladder Cancer	100	1.129489	.9259168	1.377819	0.229803	1.44208		100	1.119854	.918057	1.366009	0.264159	1.24683		22	.9953185	.6480428	1.528694	0.9829		28	.9372576	.6361496	1.380889	0.743122		50	1.278669	.9689082	1.687462	0.0824221	0.3722
PQBP1	Bladder Cancer	96	1.076528	.9044476	1.281349	0.406646	0.688587		96	1.063334	.8878258	1.273536	0.504631	0.445184		21	1.019763	.6599292	1.575802	0.929766		28	1.135354	.855886	1.506076	0.378568		47	1.025013	.779466	1.347913	0.859651	0.8566
PRCP	Bladder Cancer	102	1.086128	.8844938	1.333727	0.430392	0.621767		102	1.031194	.8319292	1.278186	0.779188	0.0786118		24	.8940915	.5687293	1.405589	0.627681		29	1.014576	.6760654	1.522582	0.944297		49	1.120419	.8323244	1.508231	0.453405	0.7103
PRDX1	Bladder Cancer	99	1.017171	.8339408	1.240661	0.866577	0.0282267		99	1.024627	.840363	1.249293	0.809929	0.0578484		21	.8334651	.5306732	1.309024	0.429021		29	.9796275	.6745274	1.42273	0.91391		49	1.141368	.8679123	1.500981	0.344039	0.4834
PRDX3	Bladder Cancer	100	.8228259	.6642281	1.019292	0.0742525	3.18642		100	.8141228	.6563329	1.009847	0.0613702	3.49996		21	.7749778	.480679	1.249463	0.295532		29	.8611962	.5780805	1.282968	0.462484		50	.8039829	.5927856	1.090425	0.160556	0.9400
PRDX5	Bladder Cancer	101	.9706469	.7947754	1.185436	0.770208	0.0853243		101	.9687399	.792368	1.18437	0.756766	0.0959331		22	1.087578	.6979284	1.694767	0.710683		29	.7358137	.5195957	1.042006	0.0839582		50	1.089659	.8104927	1.46498	0.569631	0.1969
PRDX6	Bladder Cancer	100	.8226464	.6678469	1.013327	0.0664323	3.36904		100	.8374307	.6805215	1.030519	0.0937424	2.8089		21	.5915125	.3715426	.9417144	0.0268924		29	.6221658	.4224265	.9163494	0.0162982		50	1.141679	.8667054	1.503891	0.345967	0.0099
PREB	Bladder Cancer	100	.8273596	.6365072	1.075438	0.156656	2.00621		100	.8172827	.6280361	1.063555	0.13324	2.25435		21	1.015338	.6502275	1.585463	0.946626		29	.7632636	.4561752	1.277078	0.303631		50	.7568317	.5147793	1.112698	0.156514	0.5751
PRELP	Bladder Cancer	100	1.078921	.8775597	1.326486	0.471078	0.519446		100	1.100812	.8927028	1.357435	0.368995	0.807045		24	1.13098	.7341706	1.742261	0.576638		26	1.337417	.8879244	2.014456	0.16417		50	.9785148	.7291361	1.313186	0.884943	0.4728
PRKAB1	Bladder Cancer	100	1.027872	.8440548	1.25172	0.784496	0.0747832		100	1.031699	.8459954	1.258166	0.757921	0.0949945		21	1.135243	.7638374	1.687241	0.53038		29	1.150036	.8035856	1.645851	0.444664		50	.9179467	.6796765	1.239746	0.576588	0.5619
PRKAR1A	Bladder Cancer	102	.9968482	.8185344	1.214007	0.974955	0.000985578		102	.9890365	.8117702	1.205012	0.91289	0.011967		24	1.013717	.6771506	1.517568	0.947236		29	.8738259	.5994685	1.273748	0.482996		49	1.052059	.7913861	1.398594	0.726826	0.7372
PRKCQ	Bladder Cancer	100	.9958196	.810612	1.223343	0.968172	0.00159208		100	1.001072	.8138634	1.231343	0.991908	0.00010287		21	1.049855	.7120599	1.547898	0.805985		29	1.046508	.7259098	1.508699	0.807557		50	.9659101	.6990686	1.334608	0.833468	0.9295
PRKRA	Bladder Cancer	96	1.053692	.8619972	1.288018	0.609713	0.260594		96	1.038771	.847024	1.273926	0.714853	0.133478		21	1.207597	.7982538	1.826851	0.371798		28	.9373105	.6322443	1.389575	0.74725		47	1.025098	.764825	1.373942	0.868257	0.6779
PRL	Bladder Cancer	103	1.056956	.8649156	1.291636	0.588201	0.293163		103	1.105196	.9054998	1.348933	0.325266	0.967652		24	1.12937	.7501551	1.700283	0.56002		29	1.27532	.9034563	1.800242	0.166751		50	.9692989	.717827	1.308867	0.838755	0.4955
PROC	Bladder Cancer	101	.9724984	.794071	1.191018	0.787428	0.0727119		101	.9675994	.7892222	1.186293	0.751391	0.100366		24	1.069554	.6992331	1.636001	0.756494		28	.8228522	.57087	1.186059	0.295917		49	1.016463	.7567567	1.365295	0.913622	0.5846
PROK1	Bladder Cancer	100	.9346617	.6803246	1.284082	0.6767	0.173864		100	.9101538	.6603347	1.254485	0.565258	0.330682		22	.6441287	.3182307	1.303777	0.221469		29	.9333522	.5205301	1.673575	0.816922		49	1.063862	.6771282	1.671475	0.788272	0.5014
PRSS2	Bladder Cancer	101	1.209784	1.009563	1.449715	0.0391064	4.25624		101	1.185726	.9884719	1.422344	0.0664965	3.36745		24	1.106552	.7481314	1.636688	0.61217		28	1.053228	.7424159	1.494161	0.771317		49	1.307005	1.012441	1.687269	0.0398925	0.5716
PRSS27	Bladder Cancer	102	.9721399	.7953567	1.188217	0.782609	0.0761325		102	.9558509	.7807138	1.170276	0.661921	0.191199		24	1.066665	.7082373	1.606487	0.757414		29	.8650384	.5889375	1.270579	0.459833		49	.9591041	.7163372	1.284145	0.779157	0.7653
PRSS8	Bladder Cancer	100	1.065391	.8570974	1.324305	0.568219	0.325671		100	.9495621	.7521533	1.198782	0.66339	0.189431		24	.962681	.5970122	1.552321	0.876018		27	1.0014	.6492652	1.544517	0.994953		49	.8969415	.6403079	1.256433	0.527068	0.9205
PRTFDC1	Bladder Cancer	100	.9389095	.7721852	1.141631	0.5274	0.399399		100	.9359871	.7694078	1.138631	0.508234	0.437701		23	.9688114	.6417796	1.462489	0.880135		28	.8673332	.599144	1.255569	0.450776		49	.9602484	.7250501	1.271743	0.777195	0.8951
PRTG	Bladder Cancer	100	.9696603	.7929795	1.185707	0.764022	0.0901219		100	.9750627	.7984087	1.190803	0.804423	0.0613191		21	.9679272	.6208166	1.509114	0.88561		29	1.033503	.7206265	1.482221	0.857844		50	.9407573	.7033786	1.258247	0.680617	0.9234
PRTN3	Bladder Cancer	100	.9592322	.7836172	1.174204	0.686635	0.162752		100	.9450872	.7704957	1.159241	0.587835	0.293738		24	.9640553	.6404928	1.451074	0.860718		28	1.042324	.7300342	1.488205	0.819532		48	.8814495	.6452005	1.204204	0.427961	0.7841
PSG1	Bladder Cancer	99	.8437842	.7013143	1.015196	0.0718407	3.24045		99	.8376884	.6955718	1.008842	0.0618791	3.48629		21	1.164186	.7215247	1.878422	0.533411		29	.8056639	.5790841	1.120898	0.199646		49	.7669199	.5957443	.9872795	0.0394647	0.3121
PSIP1	Bladder Cancer	100	.9908223	.8103383	1.211505	0.928392	0.00807638		100	.9683113	.7854557	1.193736	0.762985	0.0909407		22	.9037439	.5685321	1.4366	0.668661		29	.7770828	.4956485	1.218318	0.271651		49	1.096189	.8465044	1.419521	0.486185	0.3949
PSMA1	Bladder Cancer	96	.7757055	.5796036	1.038156	0.0876133	2.91769		96	.7901823	.5905659	1.057271	0.112942	2.51256		21	.3656524	.1719218	.7776887	0.00897573		28	.4516232	.2387408	.8543305	0.0145246		47	1.085789	.8577459	1.37446	0.493807	0.0020
PSMD9	Bladder Cancer	99	.992093	.8090539	1.216543	0.93919	0.00581985		99	.9783738	.7970204	1.200992	0.834432	0.0436895		22	.9128447	.5841512	1.426489	0.688883		29	.8898262	.6166106	1.284102	0.532791		48	1.081615	.806455	1.450659	0.600414	0.6716
PSME1	Bladder Cancer	99	.9877812	.8050969	1.211918	0.906203	0.0138838		99	.9702656	.7890115	1.193158	0.774801	0.0818534		21	.80249	.5112309	1.259686	0.338844		29	.7088213	.4770642	1.053166	0.0884648		49	1.254022	.9423777	1.668728	0.120465	0.0454
PSME2	Bladder Cancer	98	1.039478	.8454763	1.277995	0.71335	0.134954		98	1.022473	.8298185	1.259855	0.834729	0.043531		20	.9200957	.5775014	1.465929	0.726012		29	.7468485	.5060174	1.102299	0.141672		49	1.294531	.9690204	1.729387	0.0806379	0.0729
PSMG3	Bladder Cancer	100	.9783702	.79675	1.201391	0.834672	0.0435614		100	.9519564	.7728839	1.172519	0.643309	0.214441		22	1.125122	.7307733	1.732273	0.592351		29	.7034393	.4740482	1.043832	0.0806502		49	1.071246	.7969153	1.440012	0.648412	0.1800
PSPN	Bladder Cancer	100	1.034304	.7781444	1.374789	0.816303	0.0539648		100	.9528923	.7071733	1.28399	0.751149	0.100568		22	1.006255	.5332578	1.898798	0.984644		29	1.081299	.6162233	1.897375	0.785282		49	.8576975	.5602033	1.313175	0.479984	0.7960
PSRC1	Bladder Cancer	96	.9978567	.8139468	1.223321	0.98353	0.000426145		96	.9858538	.8018363	1.212102	0.892488	0.0182675		21	1.243099	.891043	1.734255	0.200227		28	.9849656	.6667486	1.455057	0.939346		47	.834675	.5921807	1.176469	0.302104	0.2600
PTEN	Bladder Cancer	100	.927347	.7563194	1.137049	0.468351	0.525864		100	.9322339	.7607587	1.142359	0.49865	0.457808		23	1.053951	.7073839	1.570311	0.796182		28	1.13283	.7996485	1.604834	0.482793		49	.7788608	.5797775	1.046305	0.0970318	0.2258
PTGDS	Bladder Cancer	100	.9810214	.7967445	1.207919	0.85676	0.0325802		100	.9692507	.786022	1.195192	0.770183	0.0853431		24	.7805916	.4933323	1.235117	0.29005		28	1.229675	.878198	1.721822	0.228686		48	.8957221	.6548662	1.225163	0.490729	0.2224
PTH1R	Bladder Cancer	100	1.063052	.8929914	1.265499	0.491792	0.472604		100	1.066637	.8956965	1.270201	0.46913	0.524024		22	1.058426	.7184269	1.559332	0.773939		29	1.004562	.6846369	1.473987	0.981435		49	1.097441	.8781266	1.371529	0.413691	0.9247
PTK7	Bladder Cancer	100	.8111099	.6500135	1.012132	0.0638512	3.43441		100	.8003861	.6401964	1.000658	0.0506791	3.81885		23	.8579298	.5432182	1.354968	0.511076		28	.7053259	.4565168	1.08974	0.115769		49	.8245425	.5989644	1.135076	0.236796	0.8001
PTN	Bladder Cancer	99	.8961033	.7208805	1.113917	0.323072	0.97647		99	.8890071	.7143703	1.106336	0.291724	1.11165		21	.9771429	.6107958	1.56322	0.923163		28	.8160332	.542104	1.228381	0.329938		50	.883803	.6460648	1.209024	0.439732	0.8515
PTPN1	Bladder Cancer	99	.9683346	.7903057	1.186467	0.756231	0.0963689		99	.9549015	.7771866	1.173254	0.660506	0.19291		21	.84777	.5400756	1.330766	0.472848		29	.8612972	.5767068	1.286326	0.465625		49	1.06283	.8002554	1.411558	0.673839	0.5865
PTPN6	Bladder Cancer	100	.9239233	.7644771	1.116625	0.41298	0.670205		100	.916814	.7584733	1.10821	0.369281	0.806083		24	1.054855	.7011336	1.587027	0.797758		26	.7698253	.5436291	1.090138	0.14055		50	.9494507	.7248334	1.243674	0.706453	0.4760
PTPRF	Bladder Cancer	103	.9061774	.7375134	1.113414	0.348459	0.879062		103	.9133093	.7436542	1.121669	0.387106	0.748013		24	.796255	.5188379	1.222004	0.29716		29	1.173865	.8047366	1.712312	0.405303		50	.8333254	.6205455	1.119066	0.225468	0.2919
PTPRM	Bladder Cancer	99	.882284	.7176742	1.08465	0.234551	1.41305		99	.8936812	.726647	1.099111	0.286975	1.13376		22	.6992557	.4506719	1.084954	0.110454		28	.8421807	.566135	1.252825	0.396646		49	1.037483	.7732579	1.391995	0.806175	0.3210
PTPRN2	Bladder Cancer	99	.9856455	.8060318	1.205284	0.887977	0.0198428		99	.9813943	.8006666	1.202916	0.856479	0.0327097		21	.9946247	.6381787	1.550159	0.981007		29	.9461699	.6516792	1.373739	0.771162		49	.9820711	.7327982	1.316138	0.903608	0.9827
PTPRS	Bladder Cancer	103	1.045336	.8596754	1.271093	0.656737	0.197511		103	1.054511	.8679759	1.281134	0.59307	0.285575		24	1.088746	.7251219	1.634716	0.681791		29	1.360386	1.006771	1.838203	0.0450808		50	.857773	.6466403	1.137842	0.287238	0.0906
PTS	Bladder Cancer	100	.9892224	.8009533	1.221745	0.919868	0.0101204		100	.9893193	.7961501	1.229357	0.922818	0.00938671		23	1.311437	.8964827	1.918462	0.162434		28	.7611948	.4880685	1.187164	0.228842		49	.9763649	.712783	1.337418	0.881564	0.1817
PTX3	Bladder Cancer	100	.9942777	.8164538	1.210832	0.95448	0.00325828		100	.9926484	.8143084	1.210046	0.941785	0.00533294		22	.9672496	.6459536	1.448358	0.871579		29	.857314	.6093598	1.206163	0.376783		49	1.119929	.8246068	1.521017	0.468325	0.5173
PVALB	Bladder Cancer	100	1.006618	.8246891	1.228682	0.948287	0.00420652		100	.9964858	.8166387	1.21594	0.972346	0.00120175		21	.7863455	.5212359	1.186294	0.251929		29	1.060918	.7308252	1.540104	0.755827		50	1.076222	.8070369	1.435194	0.616949	0.4366
PVR	Bladder Cancer	103	.9233473	.7522404	1.133375	0.445666	0.581651		103	.9094758	.7417472	1.115132	0.361627	0.832235		24	1.067399	.7138655	1.596015	0.750653		29	.8166048	.554045	1.203591	0.305994		50	.908322	.6759823	1.220518	0.523524	0.6395
PXN	Bladder Cancer	100	.900517	.726722	1.115875	0.338162	0.917389		100	.8885602	.7127007	1.107813	0.293703	1.10257		23	.9239442	.5918324	1.442423	0.727788		28	.7298031	.4702835	1.132535	0.160063		49	.9703802	.7137963	1.319197	0.84782	0.5729
QDPR	Bladder Cancer	101	.9378016	.7641285	1.150948	0.538848	0.37768		101	.919279	.7465522	1.131969	0.428004	0.628233		23	1.158144	.7659653	1.751121	0.486418		29	.7979462	.5365405	1.18671	0.265014		49	.8897353	.6592214	1.200854	0.445089	0.4206
QPCT	Bladder Cancer	102	1.045579	.8539743	1.280173	0.666068	0.186236		102	1.030127	.8405255	1.262499	0.774873	0.0817997		24	1.236291	.8208177	1.862064	0.310076		29	1.097024	.7579768	1.587728	0.623484		49	.9035542	.6762622	1.207239	0.492701	0.4361
RAB37	Bladder Cancer	100	.8580766	.6719655	1.095734	0.219805	1.50564		100	.8678433	.6794169	1.108527	0.256388	1.28816		21	1.030016	.6731589	1.57605	0.891605		29	.7481682	.4448442	1.258318	0.274069		50	.8489727	.5948866	1.211583	0.366908	0.6252
RAB6A	Bladder Cancer	100	.7919493	.640225	.9796301	0.0315849	4.62088		100	.8247569	.6644352	1.023763	0.0806347	3.05206		22	.7407481	.4694405	1.168855	0.197217		29	.5978437	.4104916	.8707049	0.00732448		49	1.061843	.7829636	1.440054	0.699485	0.0588
RAB6B	Bladder Cancer	100	1.046726	.8796553	1.245529	0.606746	0.26494		100	1.043379	.8777268	1.240296	0.63022	0.231763		23	.9476577	.5929204	1.51463	0.822209		28	1.184397	.9734724	1.441023	0.0907843		49	.9302593	.6717793	1.288194	0.663379	0.3788
RABEPK	Bladder Cancer	96	.9210865	.7323515	1.158461	0.482278	0.493708		96	.9176631	.7281149	1.156556	0.466689	0.529804		21	.984703	.6274609	1.545339	0.946548		28	.9549275	.6342339	1.437776	0.825176		47	.8599601	.6013838	1.229716	0.408364	0.8799
RABGAP1L	Bladder Cancer	100	.9148051	.7445559	1.123983	0.396706	0.718287		100	.9028444	.7340217	1.110496	0.333211	0.93638		21	1.028873	.6701232	1.57968	0.896473		29	.7849439	.5286199	1.165557	0.229962		50	.9242784	.6911575	1.236029	0.595422	0.6499
RAD23B	Bladder Cancer	96	.9486673	.7698446	1.169028	0.620958	0.244523		96	.9514193	.770947	1.174139	0.642608	0.215347		21	.9852596	.6343035	1.530397	0.947304		28	.7525231	.4929377	1.148809	0.187753		47	1.049581	.7846071	1.404041	0.744448	0.4400
RANGAP1	Bladder Cancer	96	.7966556	.586476	1.082159	0.14575	2.11618		96	.8076019	.5916722	1.102335	0.178246	1.81218		21	.8119293	.4216168	1.563574	0.533204		28	.6916093	.3708637	1.289755	0.246174		47	.8734039	.5774411	1.32106	0.521437	0.8295
RARRES1	Bladder Cancer	96	1.064972	.9055215	1.2525	0.446847	0.578636		96	1.058232	.9072131	1.23439	0.471248	0.519048		21	1.061993	.7532017	1.497379	0.731507		28	1.095736	.8488003	1.41451	0.482848		47	1.043345	.8191805	1.32885	0.73098	0.9630
RARRES2	Bladder Cancer	101	1.069038	.8743486	1.307079	0.515137	0.423618		101	1.0072	.8108964	1.251024	0.948288	0.00420643		24	.914191	.5789318	1.443599	0.700318		28	1.196333	.8142544	1.757698	0.36114		49	.941786	.6875298	1.290069	0.708723	0.5723
RASA1	Bladder Cancer	100	.9314163	.7430183	1.167584	0.537759	0.379708		100	.9347344	.7457426	1.171622	0.558124	0.342964		23	1.101525	.8397543	1.444897	0.484892		28	.822903	.5171638	1.30939	0.410797		49	.8929418	.6380582	1.249643	0.509037	0.4606
RASSF2	Bladder Cancer	96	.883466	.6994871	1.115835	0.298343	1.08159		96	.8442959	.662668	1.075705	0.170848	1.87548		21	.5303574	.2877518	.9775057	0.0420635		28	.7713571	.4852012	1.226279	0.272398		47	1.032494	.7719723	1.380935	0.82935	0.1285
RBKS	Bladder Cancer	99	.8258054	.6795869	1.003484	0.0542314	3.70556		99	.8066499	.6648385	.9787101	0.0293977	4.74417		21	.9491208	.6002726	1.500702	0.82323		29	.7105489	.5309265	.9509409	0.0215453		49	.82548	.6143671	1.109137	0.203147	0.5469
RBP2	Bladder Cancer	99	1.077891	.8834392	1.315144	0.459925	0.546078		99	1.044794	.8555311	1.275927	0.667381	0.184681		22	1.189699	.7806249	1.81314	0.419109		29	1.125927	.7886361	1.607475	0.513828		48	.9314823	.6911826	1.255326	0.641041	0.5761
RBP5	Bladder Cancer	99	.958121	.7720772	1.188995	0.697727	0.150848		99	.9125214	.72309	1.151579	0.440636	0.594626		22	.8817756	.5348906	1.453621	0.621787		29	1.114617	.7368974	1.685948	0.607294		48	.8070331	.57278	1.13709	0.220366	0.4944
RCOR1	Bladder Cancer	99	.7382931	.5220981	1.044012	0.0861028	2.94577		99	.7313833	.5121676	1.044427	0.0852798	2.96129		21	.6149954	.2488048	1.520145	0.292387		28	.4876294	.1963176	1.211213	0.121823		50	.8757006	.5929578	1.293265	0.504634	0.4441
REG1A	Bladder Cancer	101	1.21406	1.01381	1.453864	0.0349366	4.44827		101	1.185348	.9845259	1.427134	0.0726051	3.22312		24	.7667567	.4707373	1.248925	0.285989		28	1.190598	.8368276	1.693927	0.332171		49	1.346498	1.065291	1.701936	0.0128054	0.1246
REG1B	Bladder Cancer	103	1.292025	1.090605	1.530645	0.00304663	8.77933		103	1.271771	1.070029	1.51155	0.00637168	7.44206		24	.9539003	.6140703	1.481794	0.833653		29	1.217347	.8669533	1.709359	0.256122		50	1.43685	1.151284	1.793248	0.00134541	0.2437
REG3A	Bladder Cancer	103	1.156092	.9592586	1.393313	0.127717	2.32003		103	1.125554	.9295598	1.362872	0.22564	1.46813		24	.7556411	.4719598	1.209835	0.243309		29	1.247353	.8908926	1.746438	0.19804		50	1.22686	.9403158	1.600722	0.131934	0.1738
REG4	Bladder Cancer	100	1.071578	.8730261	1.315286	0.508477	0.4372		100	1.002645	.8143379	1.234497	0.980142	0.000619579		24	.8569034	.5467315	1.343042	0.500589		26	1.101321	.7566221	1.603058	0.614346		50	.9806178	.7282319	1.320474	0.897422	0.7014
RELT	Bladder Cancer	102	1.073769	.8719312	1.322328	0.50288	0.448853		102	1.041928	.841393	1.290257	0.706488	0.141811		23	1.018603	.6426569	1.614474	0.937479		29	1.204684	.8289689	1.750685	0.328852		50	.9566862	.6982092	1.310851	0.782893	0.6474
REN	Bladder Cancer	102	.9632969	.7884123	1.176974	0.714494	0.13383		102	.9137686	.7438443	1.122511	0.390314	0.737964		24	.5734893	.3468134	.9483196	0.030254		29	.952591	.6618443	1.371062	0.793774		49	1.046944	.7931981	1.381863	0.745979	0.1189
RET	Bladder Cancer	99	.8097746	.6542763	1.002229	0.0524413	3.76164		99	.8165016	.6580817	1.013058	0.0654634	3.39326		22	.7366693	.4698356	1.155046	0.182918		29	.7736627	.5218176	1.147056	0.201549		48	.8861932	.6465761	1.214611	0.452547	0.7664
RETN	Bladder Cancer	101	.9244078	.754397	1.132732	0.448436	0.574603		101	.9059787	.7383522	1.111661	0.344201	0.894721		24	.9841845	.6516141	1.486492	0.9396		29	1.107078	.7768843	1.577613	0.573496		48	.7635602	.5622463	1.036955	0.0840652	0.2760
RGMA	Bladder Cancer	103	.9551023	.7845926	1.162668	0.647073	0.20961		103	1.004796	.8238042	1.225553	0.962337	0.00222984		24	.8527119	.5650485	1.286823	0.447923		29	1.158015	.7974102	1.681693	0.440888		50	1.003966	.753955	1.336882	0.978386	0.5580
RGMB	Bladder Cancer	103	.9302422	.7620397	1.135571	0.477335	0.504946		103	.9505953	.7794924	1.159256	0.616782	0.250416		24	.7707089	.503621	1.179443	0.230251		29	1.057972	.7394804	1.513636	0.757791		50	.9801107	.7367507	1.303856	0.890274	0.5167
RGS8	Bladder Cancer	100	.9697137	.7819501	1.202563	0.779411	0.0784489		100	.97941	.7906039	1.213305	0.848988	0.0362561		21	1.063198	.731696	1.544889	0.747885		29	1.100916	.8180003	1.481681	0.525828		50	.7991912	.5056512	1.263137	0.337173	0.4985
RHOC	Bladder Cancer	99	.9791639	.8042062	1.192184	0.833936	0.0439557		99	.9759495	.8011808	1.188842	0.80893	0.0584705		21	1.021611	.6631304	1.573883	0.922752		29	.9310479	.6471139	1.339564	0.700298		49	.9882739	.7460114	1.30921	0.934481	0.9443
RILP	Bladder Cancer	100	.9140425	.7477641	1.117296	0.380309	0.769704		100	.9055814	.7405532	1.107385	0.33393	0.933598		21	.914743	.5952916	1.405622	0.684328		29	.7436831	.5097699	1.08493	0.124314		50	1.019428	.767104	1.354748	0.894498	0.4252
RNASE3	Bladder Cancer	102	.9535128	.7780205	1.16859	0.646451	0.210404		102	.92441	.7507328	1.138266	0.459142	0.547985		24	.9236107	.6029132	1.414891	0.714991		29	.974206	.6765612	1.402796	0.888281		49	.8980691	.6571039	1.227398	0.500003	0.9460
RNASET2	Bladder Cancer	103	1.056752	.8663928	1.288936	0.585948	0.296717		103	1.026773	.8400768	1.25496	0.796377	0.0665843		24	.7837866	.5073644	1.210809	0.27225		29	1.443628	1.108788	1.879586	0.00639238		50	.8819886	.6550954	1.187467	0.407901	0.0142
RNF41	Bladder Cancer	96	.9880637	.8026242	1.216347	0.90985	0.0128205		96	.9821843	.7960472	1.211845	0.866835	0.0281164		21	1.006125	.6507894	1.555476	0.978086		28	.8734167	.5802745	1.314648	0.516524		47	1.040741	.7706545	1.405483	0.794477	0.7905
ROBO1	Bladder Cancer	100	.8631688	.6990469	1.065823	0.171463	1.8701		100	.8562612	.6918294	1.059775	0.15377	2.03444		24	1.112494	.7329154	1.688656	0.61661		26	.795705	.5261799	1.203289	0.278818		50	.7677631	.5639679	1.045202	0.0931373	0.3479
ROBO2	Bladder Cancer	103	1.091394	.8867182	1.343314	0.409177	0.681191		103	1.054596	.8551049	1.300628	0.619282	0.246877		24	1.111744	.7190252	1.71896	0.633774		29	1.043166	.7033569	1.547145	0.833555		50	1.038239	.7655132	1.408128	0.809278	0.9660
ROR1	Bladder Cancer	102	.9968542	.8130982	1.222138	0.975821	0.00091861		102	1.01911	.8317125	1.24873	0.855125	0.0333368		24	1.310586	.8635507	1.989038	0.203824		29	1.104032	.7617268	1.600163	0.601215		49	.8442961	.6268559	1.137161	0.265288	0.2114
RP2	Bladder Cancer	99	.9476802	.7711306	1.164651	0.609428	0.261009		99	.9506071	.7733926	1.168428	0.630365	0.231566		22	.8704975	.5583325	1.357195	0.540489		29	.8292515	.553204	1.243046	0.364646		48	1.073305	.8098383	1.422485	0.622533	0.5242
RRM2	Bladder Cancer	96	.9936809	.801865	1.231382	0.953805	0.00335579		96	.967307	.775872	1.205976	0.767675	0.0872716		21	1.17484	.8568548	1.610832	0.317013		28	.7821944	.470679	1.299884	0.343175		47	.9293525	.6663194	1.296219	0.666033	0.3524
RRM2B	Bladder Cancer	96	.990265	.8071379	1.214941	0.925292	0.00879269		96	.9862915	.8030828	1.211296	0.895259	0.0173326		21	.9551141	.6187837	1.474252	0.835728		28	.8285444	.5581192	1.229998	0.350803		47	1.106203	.8268397	1.479955	0.496737	0.5054
RSPO1	Bladder Cancer	99	.9012362	.727062	1.117135	0.342598	0.900685		99	.8562027	.6882561	1.065131	0.163448	1.94204		21	.7654817	.4767187	1.229157	0.268706		29	.9912931	.6706957	1.465138	0.965008		49	.8168913	.5963136	1.119061	0.207864	0.6568
RSPO3	Bladder Cancer	100	1.12421	.9126457	1.384819	0.271046	1.21145		100	1.095606	.8869792	1.353303	0.396895	0.717712		21	1.17316	.7587229	1.813975	0.47263		29	1.185066	.8194174	1.713877	0.367062		50	.9951058	.7283946	1.359477	0.975413	0.7286
RTBDN	Bladder Cancer	99	.9653562	.7818005	1.192008	0.743162	0.107367		99	.9881986	.7996671	1.221179	0.912476	0.0120814		22	.9543218	.6069729	1.500446	0.839522		29	.8970675	.6020781	1.336588	0.593393		48	1.053431	.7775793	1.427142	0.736862	0.8114
RTN4R	Bladder Cancer	100	1.007851	.8176966	1.242226	0.941558	0.00537454		100	1.004691	.8057273	1.252785	0.96685	0.00172721		21	1.110216	.7127369	1.729361	0.643813		29	.9150333	.6035954	1.387164	0.675731		50	1.017537	.7413095	1.396692	0.914328	0.8214
RUVBL1	Bladder Cancer	96	1.156785	.9707844	1.378423	0.103432	2.65182		96	1.139235	.9569295	1.356271	0.142883	2.14664		21	1.156165	.8004245	1.67001	0.439267		28	1.135972	.8338538	1.547552	0.418996		47	1.122262	.8678912	1.451187	0.379104	0.9915
RWDD1	Bladder Cancer	103	.9838317	.8068109	1.199692	0.872048	0.0259395		103	.9781535	.8014277	1.19385	0.828009	0.0471999		24	1.065608	.7111034	1.596844	0.758145		29	.7333447	.497053	1.081966	0.118064		50	1.095327	.8252017	1.453877	0.528563	0.2354
S100A11	Bladder Cancer	102	.9740319	.7924664	1.197197	0.802604	0.0624892		102	.9361969	.7537829	1.162755	0.551011	0.35551		24	.7004769	.4045013	1.213019	0.203845		29	.8044742	.5187829	1.247494	0.331048		49	1.127263	.8677182	1.46444	0.369595	0.1909
S100A12	Bladder Cancer	99	.9362705	.7599254	1.153538	0.536265	0.382507		99	.9130106	.7397061	1.126918	0.396775	0.718078		22	.7101192	.4506422	1.119001	0.140112		29	.650379	.4364079	.9692601	0.0345715		48	1.259042	.9395123	1.687245	0.123018	0.0139
S100A16	Bladder Cancer	99	1.279227	1.113734	1.46931	0.000494118	12.1377		99	1.281561	1.114472	1.473702	0.000500411	12.1141		23	1.008539	.6671175	1.524695	0.967837		28	1.547255	1.244753	1.923271	8.40775e-05		48	1.231523	.996664	1.521726	0.0537294	0.1296
S100A4	Bladder Cancer	100	.9879205	.8080257	1.207866	0.905671	0.0140424		100	.9760782	.797786	1.194216	0.813994	0.0553551		22	1.227918	.7970954	1.891596	0.351693		28	.6959649	.4757225	1.018172	0.0618747		50	1.054516	.7917079	1.404565	0.716638	0.1111
S100P	Bladder Cancer	99	.9318031	.7507018	1.156594	0.52179	0.410355		99	.9246355	.7435296	1.149854	0.481122	0.496318		21	.6879527	.3951024	1.197864	0.1862		28	.8768814	.5806059	1.324342	0.532258		50	1.056571	.7977936	1.399287	0.701043	0.3696
SAMD9L	Bladder Cancer	100	.9823324	.8026681	1.202212	0.862677	0.0299176		100	.9772721	.7964476	1.199151	0.825692	0.048501		22	.9913536	.6493256	1.513543	0.967915		29	.9111366	.6138771	1.352339	0.644161		49	1.010953	.755506	1.352769	0.941566	0.9152
SCAMP3	Bladder Cancer	99	.9031177	.735555	1.108852	0.33046	0.947095		99	.892368	.7255214	1.097584	0.280902	1.16272		22	.8778114	.572023	1.347066	0.550877		29	.8714953	.5885776	1.290406	0.492188		48	.9134104	.6780932	1.230389	0.551253	0.9787
SCARA5	Bladder Cancer	103	.9738549	.7858977	1.206764	0.808665	0.0586359		103	.9543109	.7661937	1.188615	0.676329	0.174288		24	.8429975	.5312554	1.337671	0.468456		29	1.241193	.8370615	1.840439	0.282352		50	.8574113	.6244137	1.177351	0.341685	0.2975
SCARB1	Bladder Cancer	100	.8892518	.682024	1.159444	0.385897	0.751832		100	.8923397	.6843798	1.163491	0.400114	0.707983		23	.6819736	.3079959	1.510046	0.345289		28	1.025383	.7108261	1.479139	0.893333		49	.8626846	.578327	1.286858	0.469121	0.6127
SCARB2	Bladder Cancer	99	.9933489	.8005215	1.232624	0.951675	0.00367281		99	.9681814	.7754842	1.208761	0.775208	0.0815498		21	1.15221	.7367526	1.801945	0.534616		29	.9433208	.6289761	1.414766	0.777824		49	.8973953	.6477926	1.243173	0.515035	0.6683
SCARF1	Bladder Cancer	103	1.030895	.845728	1.256604	0.763246	0.0907341		103	1.009877	.8268416	1.23343	0.923258	0.00927957		24	.9980511	.6651375	1.497594	0.992483		29	1.062437	.7276824	1.551188	0.753781		50	.9767218	.7307377	1.30551	0.873586	0.9412
SCARF2	Bladder Cancer	103	1.01564	.8073711	1.277634	0.894558	0.0175664		103	1.044126	.8284685	1.31592	0.714512	0.133812		24	1.032926	.6435219	1.657963	0.89326		29	1.294954	.8543641	1.962752	0.223161		50	.9056432	.6455878	1.270454	0.566044	0.4253
SCG2	Bladder Cancer	100	1.142773	.9353836	1.396144	0.191489	1.70613		100	1.126111	.9211308	1.376706	0.246628	1.3423		21	1.171569	.7562321	1.815016	0.478349		29	1.142125	.7924511	1.646094	0.476103		50	1.079427	.8080926	1.441868	0.604856	0.9448
SCG3	Bladder Cancer	100	1.029562	.8406661	1.260903	0.778165	0.0793609		100	1.061042	.8656521	1.300533	0.568272	0.325582		24	1.10852	.7296955	1.684012	0.629167		26	1.163108	.7796085	1.735256	0.459151		50	.9834463	.735443	1.31508	0.910359	0.7765
SCGB1A1	Bladder Cancer	101	.8657964	.7089176	1.057391	0.157703	1.99612		101	.9470247	.772463	1.161034	0.600549	0.274168		24	.8301947	.5521342	1.248289	0.371185		27	1.02114	.6857401	1.520585	0.917984		50	.9688076	.7205762	1.302552	0.833808	0.7558
SCGB3A2	Bladder Cancer	100	1.168641	.9736223	1.402722	0.0943289	2.7989		100	1.098244	.8975994	1.34374	0.362597	0.828878		24	.9588668	.6010883	1.529601	0.860074		26	1.124408	.7717565	1.638203	0.541422		50	1.132387	.8565364	1.497076	0.382764	0.8249
SCGN	Bladder Cancer	100	1.019897	.8350153	1.245713	0.846908	0.0372741		100	1.031613	.8436367	1.261473	0.761701	0.0919594		21	1.232987	.818877	1.856515	0.315854		29	.9597594	.6580555	1.399788	0.831087		50	.9805071	.7325612	1.312374	0.894708	0.6107
SCLY	Bladder Cancer	100	.9944872	.8005581	1.235394	0.960164	0.00249483		100	.9573978	.7658997	1.196776	0.702197	0.146197		21	.9531589	.5866507	1.548642	0.846388		29	.9117187	.6010864	1.382881	0.663685		50	.9722888	.7084736	1.334341	0.861861	0.9713
SCP2	Bladder Cancer	96	.9388977	.7442524	1.184449	0.594799	0.282912		96	.9455854	.7495394	1.192908	0.636942	0.222764		21	1.011732	.6529209	1.567727	0.958372		28	.8895314	.5643424	1.402103	0.614111		47	.9338094	.6585884	1.324044	0.700679	0.9206
SCRN1	Bladder Cancer	100	.9241248	.7500178	1.138649	0.458771	0.548891		100	.9294153	.7537276	1.146054	0.493512	0.468861		22	1.010611	.6600529	1.547352	0.961268		29	.864137	.5793057	1.289013	0.474188		49	.9355179	.6919365	1.264847	0.664904	0.8708
SDC1	Bladder Cancer	102	1.148204	.945214	1.394788	0.163827	1.93854		102	1.127785	.9270297	1.372016	0.229216	1.44572		24	.926218	.6005156	1.428572	0.728833		29	1.178972	.832328	1.669984	0.354018		49	1.185324	.8995467	1.56189	0.2271	0.6125
SDC4	Bladder Cancer	102	1.051359	.8625605	1.281482	0.619941	0.245951		102	1.039772	.8526249	1.267996	0.700078	0.148391		24	.9717373	.6509033	1.450712	0.888482		29	1.207688	.8298024	1.75766	0.324344		49	.9863691	.739763	1.315184	0.925507	0.6538
SELE	Bladder Cancer	103	1.154111	.9386142	1.419084	0.174081	1.84744		103	1.113575	.9002571	1.377439	0.321438	0.983085		24	1.248152	.8045462	1.93635	0.322504		29	.9203839	.6174894	1.371856	0.68371		50	1.188676	.8705708	1.623015	0.276728	0.5214
SELP	Bladder Cancer	101	1.027761	.8414292	1.255356	0.78847	0.071984		101	.999786	.8162329	1.224616	0.99835	4.27554e-06		24	.9948337	.6577044	1.50477	0.980428		28	1.058298	.7199686	1.555615	0.773119		49	.9693791	.7234825	1.298851	0.834969	0.9384
SELPLG	Bladder Cancer	100	1.095211	.8804827	1.362305	0.414041	0.667167		100	1.037655	.8367086	1.286862	0.73643	0.11329		22	1.235582	.7593908	2.010378	0.394354		29	1.013454	.6759569	1.51946	0.94843		49	.9654511	.7180667	1.298063	0.815929	0.6957
SEMA3F	Bladder Cancer	102	1.133928	.925419	1.389418	0.225381	1.46977		102	1.119161	.9074387	1.380282	0.292717	1.10708		24	1.337774	.8747963	2.045779	0.179352		29	.9617509	.6429835	1.438552	0.849431		49	1.133846	.8354693	1.538783	0.420115	0.5426
SEMA4C	Bladder Cancer	99	.8180688	.6529785	1.024898	0.0807911	3.04891		99	.8397842	.6710922	1.05088	0.126963	2.32925		22	.8773628	.5438697	1.415349	0.591799		29	.8389245	.5572329	1.263017	0.400139		48	.815264	.5889569	1.12853	0.218278	0.9693
SEMA4D	Bladder Cancer	103	1.009006	.8309224	1.225255	0.927899	0.0081882		103	.9970389	.8203344	1.211807	0.976231	0.0008877		24	.9040848	.6092067	1.341695	0.616639		29	1.112209	.7705295	1.605402	0.570093		50	.9854352	.7445427	1.304267	0.918291	0.7470
SEMA7A	Bladder Cancer	103	.9556686	.7782208	1.173578	0.665248	0.187211		103	.9804947	.797697	1.205182	0.851569	0.0350127		24	1.229113	.8330986	1.813374	0.298489		29	1.16936	.8313778	1.644743	0.368691		50	.7648373	.5592472	1.046006	0.0932742	0.0951
SEPTIN9	Bladder Cancer	99	.8147874	.6394549	1.038194	0.0975644	2.74491		99	.8128729	.6368837	1.037493	0.0960545	2.76986		22	.6148507	.3425685	1.10355	0.103145		29	.9582464	.6452631	1.423042	0.832584		48	.8121978	.5697571	1.157801	0.250166	0.4657
SERPINA11	Bladder Cancer	103	1.337873	1.071193	1.670943	0.010279	6.5859		103	1.316687	1.052013	1.64795	0.0162697	5.77349		24	2.242706	1.394985	3.60558	0.000855756		29	1.114257	.7293317	1.702336	0.616848		50	1.127885	.8212576	1.548995	0.457207	0.0420
SERPINA12	Bladder Cancer	100	1.164558	.9655644	1.404562	0.111063	2.53903		100	1.170287	.9678498	1.415068	0.104645	2.63328		23	.9816752	.6099061	1.580057	0.939291		29	1.443298	1.105144	1.884921	0.00706046		48	1.052535	.7672952	1.443812	0.750874	0.2058
SERPINA9	Bladder Cancer	99	1.111945	.9074552	1.362516	0.306127	1.04731		99	1.107264	.9039557	1.356299	0.324912	0.96907		22	1.013093	.6545518	1.56803	0.953458		29	1.235628	.8553013	1.785075	0.259643		48	1.075693	.8003696	1.445726	0.628589	0.7644
SERPINB1	Bladder Cancer	101	1.021925	.8392574	1.244351	0.829099	0.0465945		101	1.015197	.8324603	1.238046	0.881588	0.0221878		23	.9824778	.6525918	1.479122	0.932511		28	.8236196	.5524255	1.227947	0.340964		50	1.152765	.8734297	1.521436	0.315319	0.3905
SERPINB5	Bladder Cancer	99	1.021424	.8383453	1.244485	0.8334	0.0442441		99	1.027759	.846166	1.248322	0.782531	0.0761883		21	1.132179	.7516928	1.705256	0.55246		28	.9934129	.6860713	1.438435	0.972085		50	1.001604	.7567564	1.325672	0.991059	0.8697
SERPINB6	Bladder Cancer	103	1.051824	.8622849	1.283025	0.618208	0.248394		103	1.049871	.8599499	1.281737	0.632642	0.228495		24	1.078353	.7199621	1.615148	0.714385		29	.9991406	.6792334	1.469719	0.996516		50	1.064405	.7990805	1.417828	0.669612	0.9565
SERPINB8	Bladder Cancer	101	.9462755	.7677383	1.166331	0.604704	0.267959		101	.9048136	.7251777	1.128948	0.375702	0.784719		22	.6016849	.3513277	1.030447	0.0642127		29	.8286222	.5381352	1.275915	0.393332		50	1.084628	.8280346	1.420734	0.555294	0.1328
SERPINB9	Bladder Cancer	99	.9505587	.7804021	1.157816	0.614364	0.253869		99	.9436396	.7737861	1.150778	0.566685	0.328261		21	1.053019	.6824735	1.624751	0.815396		29	.8011807	.5635947	1.138922	0.216778		49	.9913869	.746224	1.317095	0.952409	0.5514
SERPINE1	Bladder Cancer	103	1.064241	.8720688	1.298762	0.540032	0.37548		103	1.024914	.8368713	1.255209	0.811915	0.0566231		24	1.125822	.737332	1.719003	0.58312		29	1.087788	.7394129	1.600302	0.669223		50	.9455772	.7097555	1.259753	0.702222	0.7471
SESTD1	Bladder Cancer	100	.913695	.734647	1.13638	0.417316	0.657861		100	.9154334	.7361193	1.138427	0.426978	0.631029		23	.9732118	.6359899	1.489239	0.900444		28	1.078786	.759343	1.532613	0.672077		49	.7770208	.5450757	1.107665	0.16311	0.4238
SETMAR	Bladder Cancer	99	.8016353	.6617746	.9710544	0.023807	5.10864		99	.7848738	.6405894	.9616564	0.0194285	5.46253		21	.7977362	.5237905	1.214957	0.292423		29	.6996308	.4657844	1.050879	0.0852732		49	.8135533	.6000361	1.103049	0.18401	0.8361
SEZ6L	Bladder Cancer	100	1.05139	.8578512	1.288592	0.629238	0.233095		100	1.110455	.9030859	1.36544	0.320512	0.986858		22	1.092978	.6966653	1.714742	0.698814		28	1.274584	.8846018	1.836492	0.192929		50	1.020981	.7570746	1.376881	0.891757	0.6521
SEZ6L2	Bladder Cancer	99	.9698383	.7746976	1.214134	0.789324	0.0713898		99	.9985101	.7984039	1.248769	0.989574	0.000170745		22	.8762274	.5397573	1.422444	0.592994		29	.9164699	.609588	1.377844	0.675011		48	1.087212	.7936695	1.489321	0.602535	0.6971
SF3B4	Bladder Cancer	99	.9450294	.7713998	1.15774	0.585161	0.297965		99	.9471732	.7737652	1.159444	0.598856	0.276725		22	1.096798	.7251157	1.658999	0.66167		29	.7316397	.4992431	1.072216	0.10907		48	1.031144	.7738083	1.374059	0.834159	0.2767
SFRP1	Bladder Cancer	99	.9243915	.7446152	1.147572	0.476154	0.507659		99	.8820169	.7036781	1.105554	0.276022	1.18657		21	.864078	.5305895	1.407172	0.557107		29	.680042	.4430373	1.043833	0.0777758		49	1.022228	.7484806	1.396095	0.890049	0.3195
SFTPA1	Bladder Cancer	96	1.113563	.9498888	1.30544	0.184793	1.75865		96	1.089077	.9206352	1.288336	0.319555	0.990767		21	.9683089	.6203304	1.511488	0.887281		28	1.136539	.851488	1.517017	0.384996		47	1.101324	.8750404	1.386124	0.410821	0.8358
SFTPA2	Bladder Cancer	96	.9394846	.7640586	1.155188	0.553884	0.350405		96	.8248722	.6628109	1.026559	0.08451	2.97596		21	.9527307	.617101	1.470903	0.827016		28	.6234911	.4014665	.968303	0.035433		47	.8994471	.6611501	1.223633	0.499794	0.3215
SFTPD	Bladder Cancer	102	1.045697	.8579151	1.27458	0.658156	0.195771		102	.9883613	.8082031	1.208679	0.90922	0.0130011		24	1.023837	.6785754	1.544769	0.910622		29	1.107337	.764785	1.603321	0.589252		49	.8991962	.6708101	1.20534	0.477253	0.6737
SH2B3	Bladder Cancer	96	1.021092	.8346228	1.249222	0.839232	0.0411587		96	1.016481	.8304215	1.244229	0.87408	0.0251154		21	.976866	.637393	1.497141	0.914437		28	1.038139	.7087938	1.520517	0.847557		47	1.032067	.7714614	1.380708	0.831664	0.9735
SH2D1A	Bladder Cancer	100	.9201937	.7439622	1.138171	0.443213	0.587949		100	.8972414	.7205843	1.117207	0.332422	0.93944		22	.816262	.4988893	1.335534	0.418983		29	.9552156	.6448086	1.415051	0.819247		49	.901387	.6611026	1.229005	0.511601	0.8872
SHMT1	Bladder Cancer	100	.9528085	.7777428	1.167281	0.640719	0.217803		100	.9492222	.7740031	1.164107	0.616713	0.250514		24	1.043963	.6945706	1.569113	0.836054		26	.8064441	.5342232	1.217379	0.305922		50	.9714677	.7283823	1.295679	0.843819	0.6589
SIAE	Bladder Cancer	100	.9297127	.7564517	1.142658	0.488555	0.479707		100	.8985815	.7288892	1.10778	0.31662	1.00286		22	.9385965	.6049212	1.456327	0.77738		28	.8702562	.5790773	1.307849	0.503725		50	.8969377	.6681347	1.204094	0.469133	0.9696
SIGLEC1	Bladder Cancer	101	1.240981	1.022797	1.505709	0.0286372	4.78929		101	1.23001	1.007844	1.501151	0.0416664	4.1487		24	1.179625	.7865974	1.769032	0.424295		27	1.258677	.8896506	1.780774	0.193772		50	1.223309	.912373	1.640212	0.177958	0.9720
SIGLEC10	Bladder Cancer	100	.9520558	.7735376	1.171773	0.642831	0.215059		100	.940953	.7623134	1.161455	0.570992	0.321026		22	.8038461	.5136358	1.258028	0.339335		29	1.249	.8904978	1.751829	0.197714		49	.8269621	.6095657	1.121891	0.222128	0.1465
SIGLEC15	Bladder Cancer	100	1.025092	.839802	1.251263	0.807519	0.0593548		100	1.026486	.840492	1.253639	0.797722	0.0656877		23	.8234892	.468797	1.446542	0.499278		28	1.253043	.9528905	1.647741	0.106403		49	.9210944	.6628366	1.279976	0.624418	0.2343
SIGLEC5	Bladder Cancer	102	1.090318	.88647	1.341042	0.41289	0.670463		102	1.086287	.882544	1.337067	0.434817	0.609921		23	1.12391	.7187872	1.757367	0.608519		29	1.081513	.7379224	1.585086	0.687859		50	1.072879	.7978639	1.442687	0.641548	0.9853
SIGLEC6	Bladder Cancer	100	1.112496	.9094608	1.360859	0.299785	1.07515		100	1.085676	.8895372	1.325062	0.418759	0.653795		21	1.217783	.7993582	1.855234	0.35897		29	1.178401	.8181395	1.6973	0.377896		50	.9888218	.7456278	1.311336	0.937789	0.6378
SIGLEC7	Bladder Cancer	102	1.133595	.9253777	1.388663	0.225898	1.4665		102	1.053929	.8516517	1.30425	0.629033	0.233375		24	1.173898	.7643886	1.802795	0.463876		29	.9770928	.6634374	1.439036	0.906608		49	1.04921	.7663486	1.436477	0.764407	0.8228
SIGLEC9	Bladder Cancer	100	.9717078	.7932962	1.190244	0.781555	0.0768916		100	.9645758	.7872237	1.181883	0.727897	0.121051		21	.9335694	.6032991	1.444643	0.757639		29	.7791604	.5381395	1.128129	0.186334		50	1.109487	.8274404	1.487673	0.487523	0.3375
SIRPA	Bladder Cancer	102	1.086643	.8867589	1.331582	0.42303	0.641881		102	1.090073	.8891132	1.336453	0.406809	0.688106		24	1.314865	.8380129	2.063059	0.23364		28	1.112046	.7483491	1.652499	0.599223		50	1.004612	.759149	1.329444	0.974318	0.6061
SIRPB1	Bladder Cancer	99	1.077814	.8846572	1.313144	0.45707	0.553061		99	1.064074	.872783	1.29729	0.539067	0.377273		24	.9370997	.6201846	1.415959	0.75772		26	1.251386	.8715765	1.796707	0.224307		49	1.026187	.7726521	1.362915	0.858301	0.5492
SIRT2	Bladder Cancer	99	.9824981	.8040148	1.200603	0.862951	0.0297975		99	.9797534	.8011789	1.19813	0.842077	0.0396956		22	1.058204	.6946602	1.612005	0.792215		29	.785443	.536216	1.150508	0.214952		48	1.075313	.8069692	1.43289	0.62008	0.4025
SIRT5	Bladder Cancer	100	.9999433	.8185608	1.221518	0.999557	3.08089e-07		100	1.010205	.8299886	1.229551	0.919336	0.0102557		23	.7721676	.4357931	1.368178	0.37568		28	1.194471	.9119178	1.564572	0.196909		49	.9694535	.7178893	1.309171	0.839606	0.3237
SIT1	Bladder Cancer	100	1.046799	.8560557	1.280043	0.65586	0.198592		100	.9621285	.7810704	1.185157	0.716642	0.131733		21	.9229859	.5893311	1.445542	0.726246		29	.9478318	.6436857	1.395689	0.786106		50	.997292	.7418441	1.340701	0.98567	0.9544
SKAP1	Bladder Cancer	99	1.086305	.8896611	1.326413	0.416517	0.660122		99	1.023174	.8320256	1.258236	0.828112	0.0471429		21	.9090911	.578553	1.428472	0.679342		29	.8411053	.5677969	1.24597	0.388095		49	1.214085	.9120305	1.616177	0.18382	0.2749
SKAP2	Bladder Cancer	101	.9087731	.7461327	1.106866	0.341707	0.904016		101	.9031718	.7401744	1.102064	0.315901	1.00584		24	.911658	.6110586	1.360132	0.650467		27	.8784381	.594301	1.298422	0.515631		50	.9131257	.6882302	1.211511	0.528713	0.9865
SLAMF1	Bladder Cancer	100	1.083729	.8958144	1.311062	0.407907	0.684893		100	1.062953	.8779896	1.286881	0.531371	0.391769		21	.9026539	.5837693	1.39573	0.645107		29	1.212024	.8622583	1.703668	0.268345		50	1.055486	.8034716	1.386546	0.698048	0.5743
SLAMF6	Bladder Cancer	96	.9024706	.7270872	1.120159	0.351972	0.866335		96	.8930188	.7179874	1.11072	0.309369	1.03337		21	.8816285	.5546497	1.401369	0.594161		28	.9346206	.6225585	1.403106	0.744299		47	.8660077	.6329258	1.184925	0.368499	0.9577
SLAMF7	Bladder Cancer	100	1.092092	.8980858	1.328008	0.377341	0.779346		100	1.094352	.9011622	1.328957	0.362923	0.827755		22	.8121623	.5298817	1.24482	0.339635		29	1.05243	.7332401	1.510567	0.781666		49	1.282282	.9763873	1.68401	0.0737574	0.2007
SLAMF8	Bladder Cancer	96	1.084201	.8812688	1.333863	0.444517	0.584594		96	1.058801	.8591112	1.304906	0.592073	0.287119		21	1.178571	.7524557	1.845994	0.472965		28	1.071476	.7259018	1.581566	0.728212		47	1.006418	.7460967	1.357567	0.966585	0.8467
SLC16A1	Bladder Cancer	100	.9694669	.7813159	1.202927	0.778191	0.0793418		100	.9583353	.7691892	1.193993	0.704404	0.143931		23	.9378378	.590509	1.48946	0.785685		28	1.051417	.7354815	1.503065	0.783331		49	.8891744	.6279884	1.25899	0.507978	0.8005
SLC27A4	Bladder Cancer	100	.8768283	.688984	1.115886	0.285262	1.14185		100	.8689399	.6799686	1.110429	0.261528	1.26065		23	1.020855	.6875042	1.515838	0.918493		28	.9278158	.6100867	1.411016	0.726136		49	.7237333	.4773441	1.0973	0.127837	0.4849
SLC39A14	Bladder Cancer	100	1.119544	.9454501	1.325696	0.190373	1.71473		100	1.108393	.9400033	1.306949	0.220934	1.4983		23	1.135647	.8147834	1.582868	0.452736		28	.9082388	.6190762	1.332466	0.622592		49	1.196493	.9713438	1.47383	0.0916779	0.4639
SLC39A5	Bladder Cancer	100	1.103378	.9007461	1.351595	0.341983	0.902984		100	1.087492	.8806256	1.342953	0.435913	0.607017		22	1.128646	.740524	1.72019	0.57354		29	1.14632	.777869	1.689294	0.490038		49	1.034951	.7545072	1.419633	0.831289	0.9074
SLIT2	Bladder Cancer	100	.9566843	.7750838	1.180833	0.680117	0.169994		100	.941513	.7601543	1.166141	0.580911	0.304764		23	.8988786	.5549271	1.456016	0.664856		28	.9073945	.599343	1.373779	0.646064		49	.9936429	.7437839	1.327437	0.965576	0.9095
SLITRK2	Bladder Cancer	100	.8965183	.734556	1.094192	0.282592	1.15458		100	.9368897	.7614284	1.152784	0.537799	0.379634		21	1.284034	.8235464	2.002005	0.269914		29	.9329315	.6328975	1.375201	0.725837		50	.8152265	.6075204	1.093946	0.173346	0.2473
SLITRK6	Bladder Cancer	99	.9941704	.8144272	1.213583	0.954177	0.00330189		99	1.016558	.833012	1.240547	0.871588	0.0261282		21	1.042874	.6820413	1.594605	0.846362		28	1.297233	.9398417	1.790528	0.113504		50	.8371345	.6303148	1.111816	0.2195	0.1346
SMAD1	Bladder Cancer	96	1.025498	.8395662	1.252606	0.805155	0.0608515		96	1.00518	.8221151	1.229009	0.959828	0.00253711		21	1.038714	.684471	1.576294	0.858338		28	.8554361	.5728189	1.277491	0.445402		47	1.084314	.8154713	1.441788	0.57766	0.6329
SMAD5	Bladder Cancer	99	1.093196	.8823203	1.354472	0.415113	0.664109		99	1.042333	.8374218	1.297384	0.71045	0.137828		22	.8319062	.5344962	1.294804	0.414877		29	1.128991	.7381248	1.726837	0.575784		48	1.099089	.8008068	1.508475	0.558634	0.5392
SMARCA2	Bladder Cancer	100	.9225735	.7430346	1.145494	0.465503	0.532631		100	.923401	.7432428	1.147229	0.471742	0.517892		23	1.104344	.7768341	1.56993	0.580274		28	1.011905	.6927252	1.478149	0.951194		49	.7534056	.5190753	1.093521	0.136323	0.3170
SMOC1	Bladder Cancer	100	1.036779	.8343172	1.288371	0.744549	0.106169		100	1.028301	.8286656	1.27603	0.79995	0.0642173		21	1.365789	.9037715	2.063994	0.138954		29	1.057102	.7134338	1.566319	0.781929		50	.8864599	.6472055	1.21416	0.45271	0.2633
SMOC2	Bladder Cancer	101	.9064842	.7295331	1.126355	0.375566	0.785167		101	.885994	.7108273	1.104326	0.281477	1.15995		24	.8247674	.5218195	1.303595	0.409463		27	.9893984	.6560076	1.492222	0.959456		50	.847378	.6151347	1.167304	0.310886	0.8014
SMPD1	Bladder Cancer	103	1.033402	.851041	1.254838	0.74013	0.110012		103	.9782986	.8054774	1.1882	0.824915	0.0489419		24	.9597599	.6403013	1.438603	0.842348		29	1.059669	.7456293	1.505974	0.746558		50	.9180042	.6876285	1.225563	0.561708	0.8247
SMPDL3A	Bladder Cancer	100	1.098505	.8993174	1.341811	0.357376	0.847094		100	1.072314	.879546	1.307331	0.489856	0.476843		24	1.083827	.7186679	1.634526	0.700967		27	1.135617	.7794144	1.654608	0.507816		49	1.025067	.7715903	1.361814	0.864361	0.9106
SNAP23	Bladder Cancer	102	.9876089	.8138306	1.198494	0.899517	0.0159444		102	.9773426	.8042746	1.187652	0.817724	0.0531182		24	1.041842	.6936829	1.564743	0.843416		29	.9254488	.6469437	1.323849	0.671462		49	.9822722	.7414392	1.301332	0.90081	0.9116
SNAP29	Bladder Cancer	100	.9492948	.7798475	1.15556	0.603966	0.269055		100	.9324742	.7647879	1.136927	0.489431	0.477778		22	.9951259	.6554854	1.510752	0.9817		28	.7733931	.5296632	1.129278	0.183361		50	1.000967	.7560792	1.325171	0.994614	0.5283
SNCG	Bladder Cancer	99	.8655535	.702077	1.067095	0.176402	1.82768		99	.8458182	.6824491	1.048296	0.126208	2.33854		21	.9735053	.6022952	1.573501	0.91272		29	1.05624	.7101577	1.57098	0.787053		49	.6986273	.5195188	.939485	0.0176442	0.2093
SNX9	Bladder Cancer	102	1.00371	.8221169	1.225415	0.970988	0.00132268		102	.9955333	.8142757	1.217139	0.965178	0.00190591		24	1.105088	.7464222	1.636096	0.617695		29	.8808399	.5902818	1.314421	0.534423		49	1.010709	.7569562	1.349527	0.942429	0.7260
SOD1	Bladder Cancer	95	.9331828	.7544855	1.154204	0.523709	0.406584		95	.912147	.7361461	1.130227	0.400506	0.706807		23	1.018931	.6695278	1.550677	0.930248		26	.700866	.4575827	1.073496	0.102271		46	.9866199	.727681	1.3377	0.930889	0.3699
SOD2	Bladder Cancer	102	1.006526	.8189837	1.237015	0.950695	0.00382344		102	.9958285	.810758	1.223145	0.968214	0.00158794		23	.896584	.5683003	1.414504	0.638883		29	.9896706	.6743159	1.452506	0.957699		50	1.037687	.7761473	1.387358	0.802839	0.8688
SORCS2	Bladder Cancer	96	.9657819	.7763953	1.201366	0.754559	0.09774		96	.9464891	.7596685	1.179253	0.623973	0.240323		21	1.002746	.6269032	1.603915	0.99087		28	.9515938	.6392814	1.416482	0.806869		47	.9150346	.6643182	1.260372	0.586779	0.9506
SORD	Bladder Cancer	99	.8880588	.727498	1.084056	0.24331	1.36131		99	.869473	.7086996	1.066719	0.179982	1.79777		21	1.051236	.6601207	1.674082	0.8333		28	.7623905	.5166334	1.125052	0.171789		50	.856996	.6467769	1.135542	0.282492	0.5819
SORT1	Bladder Cancer	102	1.067924	.8774359	1.299767	0.512088	0.429798		102	1.046897	.8587018	1.276338	0.650337	0.205476		24	1.043838	.6951368	1.567457	0.836136		29	.989586	.6801574	1.439785	0.956361		49	1.08202	.8126889	1.440609	0.589352	0.9334
SOST	Bladder Cancer	102	1.131766	.9169957	1.396839	0.248958	1.32914		102	1.134035	.915446	1.404819	0.249599	1.32555		24	1.565177	1.024436	2.391343	0.0383025		29	1.080841	.7247065	1.611986	0.703074		49	.985254	.7227935	1.343019	0.925115	0.2158
SPARC	Bladder Cancer	100	1.093738	.8929545	1.339669	0.386564	0.749723		100	1.065291	.8691348	1.305717	0.54243	0.371055		22	1.168566	.749072	1.822983	0.492352		28	1.053182	.7155427	1.550142	0.792749		50	1.033987	.7787617	1.372857	0.817251	0.8994
SPARCL1	Bladder Cancer	101	1.03111	.8471412	1.255029	0.75996	0.0933504		101	1.063885	.8791334	1.287462	0.524569	0.4049		24	.7503505	.4887825	1.151895	0.189066		28	1.32736	.9799196	1.79799	0.0674059		49	1.083808	.8351595	1.406485	0.545006	0.1035
SPINK1	Bladder Cancer	102	1.260122	1.039169	1.528055	0.0187444	5.52521		102	1.209	.9893847	1.477364	0.0635073	3.44334		23	1.058598	.6751664	1.659784	0.804005		29	1.291803	.9062675	1.841349	0.156848		50	1.215579	.9080356	1.627284	0.189607	0.7906
SPINK4	Bladder Cancer	100	1.151918	.9469354	1.401273	0.157186	2.00109		100	1.139261	.9346775	1.388624	0.19669	1.66678		22	1.024974	.6627236	1.585233	0.911719		29	1.199641	.842918	1.70733	0.31206		49	1.118233	.8413567	1.486224	0.441366	0.8591
SPINK5	Bladder Cancer	102	.9306472	.7645902	1.132769	0.473522	0.513747		102	.9333826	.7667884	1.136171	0.491913	0.472339		23	.7300822	.4753358	1.121355	0.150762		29	1.026336	.7205043	1.461984	0.885495		50	.980682	.7396315	1.300292	0.892191	0.4376
SPINK6	Bladder Cancer	100	1.046405	.8445213	1.296549	0.678308	0.172037		100	.9942836	.7985486	1.237996	0.959124	0.00262689		21	1.152389	.7121766	1.864708	0.563511		29	.9699388	.6425787	1.464072	0.884481		50	.9524741	.7002741	1.295502	0.756358	0.7986
SPINT1	Bladder Cancer	101	1.070568	.8752911	1.309412	0.506921	0.440418		101	.9967726	.8100162	1.226587	0.975637	0.000932614		23	.9229507	.5980955	1.424251	0.717173		28	.9992527	.6753324	1.47854	0.997016		50	1.035616	.7689015	1.394847	0.817832	0.9121
SPINT2	Bladder Cancer	101	1.077572	.8737379	1.328958	0.484971	0.487664		101	1.051736	.8523417	1.297776	0.638131	0.221195		24	1.101261	.7172656	1.690832	0.659273		27	1.208478	.801217	1.822752	0.366496		50	.9552837	.7086686	1.28772	0.763982	0.6435
SPOCK1	Bladder Cancer	99	.7871217	.6415806	.9656784	0.0217463	5.26597		99	.8119299	.6613619	.9967767	0.0465014	3.96334		21	.6269062	.3972966	.989214	0.0447961		29	.8706955	.5951015	1.273918	0.475776		49	.8449023	.6304998	1.132213	0.259109	0.4914
SPON1	Bladder Cancer	100	1.024633	.8316128	1.262455	0.81925	0.0522169		100	.9780113	.7926227	1.206761	0.835742	0.042991		24	1.075903	.7142769	1.620613	0.726311		26	1.098988	.7426679	1.626265	0.63688		50	.8604199	.6284316	1.178048	0.348347	0.5524
SPON2	Bladder Cancer	102	1.032895	.8414516	1.267894	0.756981	0.0957582		102	.9872314	.8003998	1.217674	0.904438	0.0144137		24	1.089684	.712449	1.66666	0.691997		29	1.302526	.909365	1.86567	0.149382		49	.7614805	.5550763	1.044636	0.0911714	0.0788
SPP1	Bladder Cancer	103	1.302347	1.061759	1.597452	0.0112433	6.42645		103	1.290807	1.051701	1.584273	0.014596	5.96459		24	1.299046	.8582542	1.966224	0.216027		29	1.309157	.890759	1.92408	0.170328		50	1.280739	.9499862	1.726649	0.104514	0.9958
SPRY2	Bladder Cancer	100	1.033601	.8491939	1.258052	0.741695	0.108643		100	1.028302	.8437666	1.253196	0.782117	0.0764864		21	1.187924	.7861111	1.79512	0.413638		29	1.011707	.6924192	1.478225	0.95203		50	.9736963	.7330306	1.293376	0.854001	0.7343
SRC	Bladder Cancer	100	.9486887	.7787387	1.155728	0.600984	0.273515		100	.944703	.7750018	1.151564	0.573384	0.317054		22	.9851927	.6485518	1.496572	0.944247		28	.8176865	.562169	1.189342	0.29239		50	1.001707	.7557115	1.327778	0.990535	0.6788
SRP14	Bladder Cancer	99	1.021844	.8334085	1.252884	0.835408	0.0431688		99	.9980362	.8100127	1.229705	0.985274	0.000340677		22	1.011104	.652807	1.566056	0.960544		29	.7873661	.5345748	1.159698	0.226264		48	1.138296	.8561276	1.513464	0.372814	0.3230
SRPK2	Bladder Cancer	100	.9596828	.782789	1.176551	0.69219	0.156725		100	.9492971	.7721981	1.167013	0.621367	0.243951		22	1.060919	.708115	1.589502	0.77435		29	.936144	.6310263	1.388794	0.742989		49	.9092325	.6711706	1.231734	0.538992	0.8310
SSB	Bladder Cancer	100	.9608373	.771739	1.19627	0.720882	0.127649		100	.9710593	.7823015	1.205362	0.790009	0.0709149		23	.8767365	.5024794	1.529748	0.643234		28	1.076137	.7986131	1.450104	0.629666		49	.9166719	.6495521	1.293641	0.620565	0.7141
SSC4D	Bladder Cancer	102	1.090974	.8941785	1.331081	0.390943	0.736006		102	1.086745	.8777155	1.345555	0.44532	0.582537		24	1.048598	.6684333	1.644977	0.836354		29	1.682075	1.153732	2.452369	0.00686433		49	.8301912	.5985825	1.151416	0.264797	0.0207
SSC5D	Bladder Cancer	101	1.010047	.8254754	1.235888	0.922648	0.00942814		101	.9809824	.7969622	1.207493	0.856252	0.0328142		24	.8678294	.5675402	1.327003	0.512957		28	.9516785	.642036	1.410656	0.805187		49	1.050774	.7807432	1.414199	0.743819	0.7608
ST3GAL1	Bladder Cancer	99	.9021965	.7237899	1.124579	0.359901	0.83824		99	.9185371	.7366411	1.145348	0.450441	0.569542		22	.486045	.2765889	.8541189	0.0121361		29	.9392216	.6341342	1.391089	0.75437		48	1.085999	.8218948	1.434969	0.561711	0.0433
ST6GAL1	Bladder Cancer	103	1.148304	.9631753	1.369016	0.123152	2.37676		103	1.098037	.9141863	1.318861	0.317156	1.00064		24	1.230839	.8684605	1.744427	0.243083		29	1.209371	.942374	1.552016	0.135273		50	.9270108	.688715	1.247757	0.61713	0.3330
STAMBP	Bladder Cancer	99	.9713199	.7928898	1.189903	0.778715	0.0789579		99	.9622158	.7847833	1.179764	0.711114	0.137167		21	1.043848	.679896	1.602625	0.844467		29	.7487049	.5052639	1.109438	0.149197		49	1.066267	.7999409	1.42126	0.661676	0.3342
STAT5B	Bladder Cancer	99	.9952197	.8158699	1.213995	0.962303	0.00223388		99	.9929849	.8137641	1.211677	0.944735	0.0048053		22	1.079304	.7103787	1.639827	0.720637		29	.872203	.6002936	1.267277	0.473178		48	1.039851	.7810388	1.384425	0.789005	0.7000
STC1	Bladder Cancer	103	1.053628	.8674797	1.279721	0.598418	0.277388		103	1.033056	.8456627	1.261975	0.750139	0.101414		24	1.348564	.9223959	1.971633	0.122802		29	.9314961	.6338179	1.368982	0.717926		50	.9524312	.7069852	1.283089	0.748559	0.2943
STC2	Bladder Cancer	101	1.131942	.9085292	1.410293	0.26924	1.22061		101	1.08805	.8686889	1.362804	0.462597	0.539604		22	1.052729	.6530773	1.696948	0.832931		29	1.322934	.876053	1.997771	0.183279		50	.9842745	.7131222	1.358528	0.9232	0.5343
STIP1	Bladder Cancer	101	.9720615	.7950419	1.188495	0.782337	0.076328		101	.9603469	.7842479	1.175988	0.695443	0.153256		23	1.089968	.7262246	1.635901	0.677529		28	.6830632	.4525421	1.03101	0.0695882		50	1.076792	.8113746	1.429033	0.608383	0.1631
STK11	Bladder Cancer	99	.9187634	.7506715	1.124495	0.411168	0.67542		99	.9039825	.7371971	1.108502	0.332015	0.941023		21	.7954576	.510411	1.239693	0.31209		28	.7867879	.5260793	1.176696	0.242942		50	1.014693	.7654711	1.345056	0.919209	0.4913
STK24	Bladder Cancer	100	.9636789	.7859297	1.181629	0.722105	0.126484		100	.9637574	.7860686	1.181612	0.722567	0.126046		23	1.10025	.744355	1.626309	0.631812		28	.8209698	.5387545	1.251018	0.358676		49	.9731158	.7269855	1.302577	0.85466	0.6061
STK4	Bladder Cancer	102	1.007625	.8289244	1.224851	0.939208	0.00581642		102	1.007093	.828037	1.224869	0.943586	0.00500755		24	1.099276	.7397939	1.633438	0.639479		29	.9401116	.6466664	1.366717	0.746322		49	1.005759	.7580373	1.334436	0.968247	0.8532
STX16	Bladder Cancer	96	.9979873	.8096262	1.230171	0.984938	0.000356397		96	1.012357	.8212344	1.247958	0.90841	0.0132352		21	.9784573	.6257159	1.530053	0.923939		28	1.035944	.7000682	1.532964	0.859815		47	1.014377	.753138	1.366231	0.925147	0.9823
STX4	Bladder Cancer	99	.9768884	.7916122	1.205528	0.827488	0.047491		99	.9691989	.7815449	1.20191	0.77569	0.0811909		22	.8930743	.5569195	1.432131	0.63883		29	.8643189	.5586269	1.337292	0.512604		48	1.074389	.8043753	1.43504	0.627059	0.6523
STX6	Bladder Cancer	96	.8162107	.6359329	1.047595	0.110752	2.54346		96	.8266199	.6414396	1.065261	0.141176	2.16509		21	1.04833	.6919226	1.588323	0.823805		28	.7162043	.4222763	1.214723	0.215594		47	.7746959	.5286068	1.13535	0.19052	0.4474
STX8	Bladder Cancer	100	.8343744	.6704249	1.038417	0.104754	2.63164		100	.8171897	.653992	1.021112	0.0757071	3.15473		22	.9213074	.5919217	1.433986	0.716532		29	.7563451	.4934754	1.159243	0.199934		49	.8084168	.5850193	1.117122	0.197468	0.8141
STXBP3	Bladder Cancer	96	.8499477	.6605027	1.093729	0.206366	1.59674		96	.8450009	.6548993	1.090285	0.195248	1.67757		21	1.035728	.7029251	1.526098	0.859109		28	.6290005	.3581878	1.104565	0.106573		47	.8629988	.5982325	1.244946	0.430641	0.3583
SUGT1	Bladder Cancer	96	1.014743	.8275286	1.244313	0.888145	0.0197831		96	1.009944	.8231495	1.239126	0.924453	0.00899191		21	1.156179	.7482729	1.786446	0.513304		28	.8037593	.5452802	1.184765	0.269802		47	1.07953	.8067096	1.444616	0.60665	0.3863
SULT1A1	Bladder Cancer	103	.9831896	.8096686	1.193898	0.864128	0.0292827		103	.9861644	.8115727	1.198316	0.888548	0.0196399		24	1.223071	.8022825	1.864558	0.34928		29	.8396567	.5869205	1.201225	0.338818		50	.9859534	.7458039	1.303431	0.920881	0.4115
SULT2A1	Bladder Cancer	100	.9845898	.8012889	1.209822	0.882534	0.0218323		100	.9393239	.75936	1.161938	0.564051	0.332738		22	1.087425	.7267635	1.627067	0.68353		29	1.005482	.7010384	1.442138	0.976298		49	.810942	.5755314	1.142643	0.230996	0.5106
SUMF2	Bladder Cancer	103	.9297515	.7650698	1.129881	0.463993	0.536245		103	.9040231	.7429398	1.100032	0.313574	1.01556		24	.9618177	.6404809	1.444373	0.851146		29	1.145894	.7700846	1.705102	0.501843		50	.7714405	.5874861	1.012995	0.0618921	0.2531
SUSD1	Bladder Cancer	99	.9085151	.7488445	1.102231	0.330592	0.946576		99	.8984781	.7392921	1.091941	0.281951	1.15766		21	.8400131	.5535968	1.274614	0.412529		28	.8730949	.6030072	1.264155	0.472347		50	.9310201	.707424	1.225288	0.610012	0.9115
SUSD2	Bladder Cancer	102	1.047236	.8539457	1.284279	0.657515	0.196557		102	.9761576	.7872311	1.210424	0.825965	0.0483467		23	1.145813	.7648395	1.716554	0.509245		29	1.18641	.8181059	1.720522	0.367412		50	.7743612	.5601746	1.070443	0.121645	0.1636
TACC3	Bladder Cancer	99	.9265671	.7600865	1.129512	0.450391	0.569667		99	.9282311	.7612103	1.131899	0.461834	0.541445		22	.8272484	.5460464	1.253263	0.370885		29	.8576138	.5932349	1.239815	0.414026		48	1.029052	.7730399	1.36985	0.844441	0.6152
TACSTD2	Bladder Cancer	85	1.17909	.9638751	1.442358	0.109124	2.56686		85	1.214205	1.003044	1.469821	0.0464652	3.96465		18	1.224703	.8175358	1.834656	0.325616		25	1.070721	.7056993	1.62455	0.74802		42	1.253925	.996935	1.577162	0.0531462	0.8079
TAFA5	Bladder Cancer	99	1.007136	.8213756	1.234909	0.9455	0.00467297		99	.9825704	.7990085	1.208303	0.867648	0.0277711		22	1.02182	.657567	1.587848	0.923537		29	.9609822	.661101	1.396892	0.834805		48	.9746389	.7229994	1.313861	0.866127	0.9771
TANK	Bladder Cancer	100	.9602378	.7839184	1.176215	0.69507	0.153652		100	.9552816	.7784491	1.172283	0.661362	0.191873		21	1.012746	.6640947	1.544439	0.953092		29	1.060723	.730344	1.540552	0.756862		50	.8746824	.6467313	1.182979	0.384755	0.7042
TARBP2	Bladder Cancer	100	.9037835	.7380297	1.106764	0.327752	0.957761		100	.8961565	.7306056	1.09922	0.292734	1.107		23	1.057425	.7013432	1.594293	0.789828		28	.7851736	.5271941	1.169394	0.234048		49	.8829531	.6582563	1.184351	0.406096	0.5895
TBC1D17	Bladder Cancer	100	.9936887	.8085826	1.221171	0.951999	0.00362367		100	.9851424	.8014031	1.211008	0.886977	0.0202012		23	1.042661	.6942207	1.56599	0.840458		28	.7482172	.483063	1.158915	0.193835		49	1.101927	.8374538	1.449923	0.488214	0.3314
TBC1D23	Bladder Cancer	99	.8962445	.7310752	1.09873	0.291879	1.11093		99	.8944157	.7289341	1.097465	0.285074	1.14274		22	.8556271	.5574136	1.313383	0.47576		29	.8745355	.5953363	1.284673	0.494445		48	.9249587	.690422	1.239168	0.601117	0.9489
TBC1D5	Bladder Cancer	100	.9578728	.7805698	1.175449	0.68025	0.169844		100	.9522322	.7734448	1.172347	0.64457	0.212814		22	.9721423	.6352228	1.487763	0.896461		29	.8219265	.543713	1.2425	0.352303		49	1.028906	.7676602	1.379058	0.848775	0.6836
TBCB	Bladder Cancer	99	.954164	.7831302	1.162551	0.641545	0.216727		99	.9451963	.775519	1.151998	0.576628	0.311718		21	1.062621	.6865352	1.644729	0.785224		29	.7855153	.5490814	1.123757	0.186386		49	1.005342	.7573094	1.334609	0.970601	0.4763
TBCC	Bladder Cancer	99	.9676116	.7923004	1.181714	0.746822	0.10422		99	.9570242	.7831787	1.169459	0.667582	0.184443		21	.9879369	.6415416	1.521366	0.956063		29	.8478695	.5815073	1.23624	0.391045		49	1.009748	.7599273	1.341697	0.946665	0.7582
TBL1X	Bladder Cancer	96	.9507586	.777331	1.162879	0.623131	0.241491		96	.9421519	.7698824	1.152969	0.563007	0.334525		21	1.023002	.6658289	1.571775	0.917339		28	.8281716	.5687244	1.205976	0.325495		47	.9855203	.7375372	1.316883	0.921435	0.7099
TCL1A	Bladder Cancer	99	.9828508	.8076366	1.196077	0.862909	0.0298155		99	.9551697	.784854	1.162445	0.647139	0.209526		21	.819195	.5368033	1.250142	0.355097		29	1.048366	.7300851	1.505402	0.798063		49	.9703286	.7327527	1.284932	0.833497	0.6794
TCL1B	Bladder Cancer	99	1.157653	1.020809	1.312843	0.0225583	5.2022		99	1.16096	1.022006	1.318807	0.0217542	5.26534		21	1.192276	.9311378	1.526651	0.163228		28	1.156998	.8937717	1.497747	0.268185		50	1.145085	.950626	1.379322	0.153658	0.9674
TCN2	Bladder Cancer	103	1.186049	.9949663	1.413829	0.0569542	3.62393		103	1.158386	.9654284	1.38991	0.113761	2.50118		24	1.138622	.7674686	1.689267	0.518923		29	1.215147	.8618329	1.713306	0.266274		50	1.148637	.8831637	1.49391	0.301408	0.9599
TDGF1	Bladder Cancer	100	1.025983	.8470694	1.242686	0.79304	0.0688351		100	1.031453	.8516341	1.249239	0.751363	0.100389		23	.9627361	.6384467	1.451743	0.856201		28	.9355136	.6425392	1.362074	0.728004		49	1.112098	.8506105	1.45397	0.437228	0.7152
TDRKH	Bladder Cancer	100	.9506266	.7746805	1.166534	0.627761	0.235109		100	.9534385	.7756864	1.171923	0.650598	0.205147		23	1.034009	.6892571	1.5512	0.871608		28	.7726592	.5027616	1.187446	0.239451		49	1.018552	.7618079	1.361824	0.901279	0.5303
TEK	Bladder Cancer	100	1.040633	.8520194	1.271002	0.696263	0.152389		100	1.050718	.8588775	1.285409	0.630529	0.231344		22	1.083991	.7034443	1.670405	0.7147		28	1.032431	.7017465	1.518944	0.871293		50	1.026478	.7719987	1.364842	0.857325	0.9779
TFF1	Bladder Cancer	100	.9612668	.7823989	1.181027	0.706876	0.141417		100	.89179	.7183651	1.107082	0.299284	1.07738		21	.7421706	.4441592	1.240135	0.254982		29	.9908798	.6769072	1.450484	0.962414		50	.883887	.6496748	1.202534	0.431992	0.6745
TFF2	Bladder Cancer	100	1.222859	1.006306	1.486013	0.0430553	4.09323		100	1.106014	.8966795	1.364219	0.34658	0.88594		24	.8132932	.5088354	1.299921	0.387745		26	1.070736	.7161318	1.600927	0.739114		50	1.264668	.9467748	1.689298	0.111907	0.2866
TFF3	Bladder Cancer	101	1.187706	.9811664	1.437724	0.0775812	3.11486		101	1.142987	.9252499	1.411964	0.215182	1.53622		24	.7553554	.3977735	1.434389	0.391185		28	1.376144	1.121065	1.689263	0.00226925		49	.9492787	.6365615	1.415621	0.798495	0.0827
TFPI	Bladder Cancer	101	1.020231	.8296672	1.254566	0.849414	0.0360493		101	.9872229	.799377	1.219211	0.904947	0.0142599		24	1.055687	.695195	1.603112	0.799302		28	1.062246	.7264614	1.553238	0.755425		49	.8869302	.6477786	1.214374	0.454193	0.7111
TFPI2	Bladder Cancer	100	1.056577	.8709921	1.281704	0.576549	0.311847		100	1.031987	.8413966	1.26575	0.762465	0.0913522		22	1.066878	.6952008	1.637265	0.76704		28	1.063244	.7745705	1.459502	0.704366		50	.9758786	.7115304	1.338438	0.879595	0.9155
TFRC	Bladder Cancer	101	.967612	.786938	1.189767	0.754874	0.0974811		101	1.003201	.815491	1.234117	0.975881	0.000914057		24	1.062802	.7007684	1.611872	0.774392		28	1.098657	.7528692	1.603263	0.625607		49	.9303318	.6846663	1.264145	0.644355	0.7696
TGFA	Bladder Cancer	100	1.041961	.8504909	1.276537	0.691533	0.157431		100	.9696597	.7843466	1.198756	0.775862	0.0810632		22	.7419167	.4556548	1.208021	0.230073		29	1.041558	.7185024	1.509868	0.829819		49	1.037511	.766912	1.403589	0.811241	0.4746
TGFB1	Bladder Cancer	101	1.052354	.8631301	1.28306	0.613861	0.25459		101	1.017698	.830407	1.247231	0.865748	0.0285818		22	.94469	.6108204	1.46105	0.798147		29	1.16271	.80143	1.686854	0.427171		50	.9811578	.7312148	1.316536	0.899099	0.7189
TGFBI	Bladder Cancer	101	1.000345	.8177139	1.223766	0.997323	1.12553e-05		101	.9747426	.7960193	1.193593	0.804489	0.061277		24	.9183547	.6031713	1.398235	0.691295		28	1.239666	.8550434	1.797303	0.256948		49	.8454609	.6301466	1.134346	0.262968	0.2756
TGFBR2	Bladder Cancer	100	.983897	.7988609	1.211792	0.878614	0.0233254		100	.9516136	.7664397	1.181526	0.653292	0.201775		22	1.004673	.6362968	1.586315	0.98404		28	1.142079	.8135084	1.603358	0.44277		50	.8002494	.5774774	1.10896	0.180682	0.3262
TGFBR3	Bladder Cancer	103	1.091901	.8865831	1.344766	0.408086	0.684371		103	1.106573	.8976248	1.364159	0.342906	0.899538		24	1.512636	.9972081	2.294472	0.0515572		29	1.143748	.7685051	1.702214	0.507938		50	.922506	.6821393	1.247571	0.600465	0.1666
TGM2	Bladder Cancer	102	.9643831	.7891268	1.178562	0.72303	0.125608		102	.9541819	.7812917	1.16533	0.645632	0.211451		24	1.05476	.6988145	1.592007	0.799639		29	.816361	.5757214	1.157583	0.254825		49	1.012909	.7526968	1.363077	0.932528	0.5628
THBD	Bladder Cancer	102	.9712399	.7908607	1.19276	0.780715	0.0774995		102	.9773867	.7954302	1.200966	0.827724	0.0473593		24	1.222914	.8226569	1.817914	0.319802		29	1.11032	.7716339	1.597663	0.572995		49	.7884269	.5801162	1.071539	0.128871	0.1669
THBS2	Bladder Cancer	102	1.161257	.9615168	1.402489	0.120553	2.41012		102	1.120147	.9194724	1.364619	0.259977	1.26888		23	.8773239	.5511633	1.396496	0.581061		29	1.41784	1.030923	1.949973	0.0317721		50	1.051446	.7827496	1.412378	0.738999	0.1914
THBS4	Bladder Cancer	101	1.017202	.8317977	1.243932	0.868056	0.0275985		101	1.01797	.8272918	1.252598	0.86634	0.0283278		24	.9247619	.6034134	1.417245	0.71953		28	1.080706	.7343059	1.590517	0.693842		49	1.019148	.7538357	1.377836	0.901887	0.8675
THOP1	Bladder Cancer	100	1.047638	.852471	1.287487	0.658163	0.195763		100	1.014249	.8194064	1.255421	0.896575	0.0168973		23	1.11478	.7371498	1.685863	0.60664		29	.8914472	.5981217	1.328623	0.572494		48	1.050097	.7694751	1.43306	0.757979	0.7231
THPO	Bladder Cancer	99	.9041484	.7391333	1.106004	0.327075	0.960443		99	.8963995	.7317698	1.098067	0.290798	1.11592		21	.9664828	.622904	1.499571	0.879098		28	.9875778	.673491	1.448141	0.948967		50	.8165329	.6128657	1.087883	0.166186	0.6825
THY1	Bladder Cancer	103	1.094057	.8991465	1.33122	0.369192	0.806381		103	1.088071	.8866803	1.335205	0.418937	0.653297		24	1.123709	.7334127	1.721707	0.592123		29	1.311903	.9107703	1.889708	0.14484		50	.955478	.7079536	1.289545	0.765923	0.4169
TIA1	Bladder Cancer	99	1.006561	.8259097	1.226726	0.948336	0.00419857		99	1.000227	.8191572	1.221322	0.99822	4.97924e-06		21	1.083914	.7099371	1.654892	0.708985		28	.915455	.6186408	1.354676	0.658649		50	1.00755	.761173	1.333674	0.958075	0.8449
TIE1	Bladder Cancer	103	1.007404	.830315	1.222263	0.940383	0.00559324		103	1.00899	.8299951	1.226586	0.928428	0.00806812		24	1.077221	.7063192	1.642891	0.729781		29	.9941241	.6859288	1.440795	0.975169		50	.9953298	.7573908	1.308019	0.973209	0.9478
TIGAR	Bladder Cancer	100	.9196934	.7402101	1.142697	0.449798	0.57116		100	.9147108	.734827	1.13863	0.424909	0.636697		23	1.045093	.7141584	1.529381	0.820393		28	1.011147	.7008607	1.458804	0.952731		49	.7784811	.548318	1.105258	0.161419	0.4608
TIMD4	Bladder Cancer	101	1.09697	.895796	1.343322	0.370586	0.801698		101	1.077545	.8786388	1.321479	0.47318	0.51454		24	.945383	.6173976	1.447607	0.796128		28	1.657849	1.189514	2.310578	0.00283987		49	.8542803	.630882	1.156785	0.308538	0.0110
TIMP1	Bladder Cancer	99	1.020102	.8287166	1.255687	0.851078	0.0352475		99	.9715065	.7843904	1.203259	0.791143	0.0701334		24	.9467245	.6110074	1.466901	0.806426		28	1.238091	.8713128	1.759263	0.233472		47	.8241182	.5946156	1.142201	0.245407	0.2459
TIMP3	Bladder Cancer	101	1.027877	.8426013	1.253891	0.786289	0.0735127		101	1.006834	.8248125	1.229025	0.946625	0.00448165		24	1.323566	.9010328	1.944245	0.153061		27	.9674097	.6544253	1.430081	0.868043		50	.8923256	.6677117	1.192498	0.441286	0.2663
TIMP4	Bladder Cancer	102	.9170837	.7401872	1.136256	0.428563	0.626714		102	.880313	.7100617	1.091385	0.245031	1.35141		23	.8475051	.5373118	1.336775	0.476708		29	.9927682	.6772215	1.455342	0.970332		50	.8295768	.6047124	1.138058	0.246758	0.7629
TINAGL1	Bladder Cancer	102	1.087918	.8850737	1.337251	0.423492	0.640604		102	1.16106	.9436999	1.428485	0.157938	1.99386		24	1.563576	1.051757	2.324461	0.0271469		29	1.080184	.7291745	1.600161	0.700465		49	1.019094	.7506124	1.383606	0.903508	0.2239
TJAP1	Bladder Cancer	100	.9220619	.7538654	1.127785	0.429724	0.623571		100	.9130536	.7453219	1.118533	0.379771	0.771444		22	.907104	.5952535	1.382331	0.650108		28	.8265976	.5562982	1.228232	0.345927		50	.9661759	.7247472	1.28803	0.814551	0.8221
TLR3	Bladder Cancer	101	.9309223	.7658316	1.131602	0.472347	0.51648		101	.9273349	.7638302	1.125839	0.445888	0.581083		22	1.353839	.846163	2.166107	0.206463		29	.6842325	.4905318	.9544217	0.0254376		50	.9734365	.7350638	1.289111	0.85098	0.0554
TMPRSS15	Bladder Cancer	99	1.313916	1.076117	1.604262	0.00735943	7.18308		99	1.310621	1.071492	1.603117	0.00849356	6.92633		22	1.483727	.9670037	2.276564	0.0708633		29	1.220164	.8381914	1.776204	0.298972		48	1.299174	.9713844	1.737576	0.0776884	0.7927
TMPRSS5	Bladder Cancer	99	1.049364	.8544154	1.288794	0.645867	0.211151		99	1.082034	.8780018	1.333479	0.459573	0.546934		21	1.025902	.6550949	1.6066	0.911029		29	1.009033	.6872117	1.481563	0.963402		49	1.147264	.8525973	1.54377	0.364374	0.8480
TMSB10	Bladder Cancer	102	.9786773	.798387	1.19968	0.835639	0.043046		102	.9428357	.7656664	1.161001	0.579391	0.30722		23	1.113491	.7292883	1.700099	0.618568		29	.7992538	.5337144	1.196907	0.276783		50	.9455628	.7020439	1.273551	0.712562	0.5389
TNC	Bladder Cancer	101	1.054071	.8664057	1.282386	0.598594	0.277122		101	1.050715	.8631787	1.278996	0.621885	0.243227		24	.9012114	.595402	1.36409	0.622837		28	1.346041	.9512148	1.90475	0.0934231		49	.9787145	.7339756	1.30506	0.883494	0.2590
TNF	Bladder Cancer	99	.9895895	.8025489	1.220221	0.922007	0.00958567		99	.962694	.7701573	1.203364	0.73842	0.11152		21	.8417721	.4903499	1.44505	0.532151		28	1.044695	.7246888	1.506009	0.814737		50	.9586324	.6951399	1.322002	0.796686	0.8076
TNFAIP8	Bladder Cancer	100	.841224	.6702909	1.055747	0.135733	2.22567		100	.8386	.6679784	1.052804	0.129365	2.30011		21	1.117373	.8009582	1.558786	0.513531		29	.5896266	.3782186	.9192027	0.0197085		50	.8646254	.6275099	1.191339	0.373773	0.0776
TNFRSF10A	Bladder Cancer	99	.8306795	.6666339	1.035094	0.0983953	2.73136		99	.7614808	.6061667	.9565902	0.0192174	5.48163		21	.7897592	.4832073	1.290791	0.346383		29	.5617832	.3650681	.8644973	0.00874		49	.8845707	.6417232	1.219319	0.453844	0.2502
TNFRSF10B	Bladder Cancer	99	1.141085	1.016059	1.281495	0.0258121	4.96856		99	1.114624	.9689416	1.28221	0.128895	2.30576		21	.67317	.3471933	1.305203	0.241397		29	1.23056	1.058467	1.430633	0.00695001		49	1.050171	.8050621	1.369906	0.718109	0.1554
TNFRSF10C	Bladder Cancer	100	1.023164	.8379471	1.249321	0.822173	0.0505129		100	.9913774	.8111424	1.211661	0.932587	0.00715552		24	.8221483	.5547487	1.21844	0.329235		27	1.038189	.6999245	1.539933	0.8522		49	1.078809	.804592	1.446483	0.612187	0.5378
TNFRSF11A	Bladder Cancer	101	1.168206	.9615597	1.419262	0.117512	2.45017		101	1.145757	.9371331	1.400826	0.18457	1.76044		22	.9641336	.608227	1.5283	0.876509		29	1.268297	.8964207	1.794445	0.179472		50	1.140614	.8548638	1.521881	0.37122	0.6475
TNFRSF11B	Bladder Cancer	100	.9968028	.7963646	1.24769	0.977695	0.000781667		100	.9553195	.7624553	1.196969	0.691156	0.157836		24	1.047944	.6718044	1.634682	0.83645		26	.8823266	.5723379	1.360211	0.570781		50	.9334427	.673855	1.293031	0.678681	0.8566
TNFRSF12A	Bladder Cancer	100	.9683309	.7780308	1.205177	0.773145	0.0830961		100	.938788	.7511053	1.173368	0.578855	0.308089		22	.9215879	.5701769	1.48958	0.738891		28	.8542988	.5591459	1.305252	0.466518		50	.9770877	.7109735	1.342807	0.886379	0.8833
TNFRSF13B	Bladder Cancer	100	1.192411	.9965039	1.426832	0.0546412	3.693		100	1.17192	.9723416	1.412462	0.0958123	2.7739		24	1.229246	.8782083	1.7206	0.228973		26	1.195724	.8589968	1.664448	0.289474		50	1.101087	.8233219	1.472562	0.516178	0.8754
TNFRSF13C	Bladder Cancer	100	.8464895	.6856948	1.04499	0.121015	2.40414		100	.8544158	.692385	1.054365	0.142504	2.15071		21	.8244566	.5218545	1.302525	0.408092		29	1.130892	.7847579	1.629695	0.509371		50	.7307632	.5404055	.9881745	0.0416273	0.1913
TNFRSF14	Bladder Cancer	100	1.000095	.8136897	1.229202	0.999282	8.08998e-07		100	.9718222	.7878902	1.198693	0.789469	0.0712894		24	1.116242	.740874	1.681793	0.599008		26	1.055595	.7187148	1.550381	0.782647		50	.8549021	.6268657	1.165892	0.322004	0.5294
TNFRSF19	Bladder Cancer	100	.9569895	.7755684	1.180849	0.681858	0.168042		100	.943791	.7634783	1.166689	0.592799	0.285994		21	1.174623	.7704994	1.790708	0.454394		29	1.035011	.7196	1.488671	0.852789		50	.7943915	.5803624	1.087351	0.150687	0.2961
TNFRSF1A	Bladder Cancer	102	1.145366	.9437041	1.390121	0.169576	1.88669		102	1.097042	.8941756	1.345935	0.374653	0.788174		23	.9593774	.603376	1.525425	0.860866		29	1.278511	.9147906	1.786845	0.150285		50	1.038256	.7660594	1.40717	0.808767	0.5360
TNFRSF1B	Bladder Cancer	102	1.102218	.9285664	1.308344	0.265853	1.23802		102	1.074572	.891394	1.295392	0.450691	0.568914		23	1.004193	.6503117	1.550648	0.98494		29	1.166008	.9104541	1.493293	0.223697		50	1.009377	.7443386	1.368789	0.952109	0.7177
TNFRSF21	Bladder Cancer	103	1.057091	.8679489	1.287449	0.580966	0.304676		103	1.036416	.8509339	1.262328	0.722198	0.126396		24	.9877934	.653213	1.493748	0.953586		29	1.221645	.8726043	1.710302	0.243547		50	.9373473	.6989646	1.257031	0.665641	0.4918
TNFRSF4	Bladder Cancer	101	1.070676	.8737539	1.311979	0.510191	0.433675		101	1.031605	.8386935	1.268888	0.768315	0.0867771		22	1.030761	.6623684	1.604043	0.893184		29	1.073825	.7391396	1.560056	0.708575		50	1.003472	.7431082	1.355059	0.981958	0.9623
TNFRSF6B	Bladder Cancer	99	.9802108	.7986309	1.203075	0.848353	0.0365652		99	.9083466	.7345622	1.123245	0.374941	0.787222		21	.760161	.4646208	1.243691	0.274949		29	.9600252	.6696868	1.376238	0.824303		49	.9298838	.6850242	1.262268	0.641055	0.7351
TNFRSF8	Bladder Cancer	103	1.066913	.8770661	1.297853	0.517067	0.419739		103	1.070091	.8784617	1.303523	0.50103	0.452755		24	1.138858	.7747617	1.674059	0.50826		29	1.198173	.848169	1.69261	0.305025		50	.954084	.7064671	1.288491	0.759149	0.5855
TNFRSF9	Bladder Cancer	99	1.086414	.8868046	1.330953	0.423608	0.640285		99	1.048341	.849872	1.293157	0.659314	0.194358		21	.9274546	.5697296	1.50979	0.76195		29	1.246686	.8824983	1.761166	0.210992		49	.9717505	.709064	1.331754	0.858554	0.4900
TNFSF10	Bladder Cancer	101	1.29874	1.061078	1.589634	0.0112484	6.42565		101	1.272704	1.040716	1.556406	0.018841	5.51621		22	1.194574	.77453	1.842416	0.421268		29	1.42161	.9934843	2.03423	0.0543285		50	1.234089	.9241688	1.647941	0.154013	0.7834
TNFSF11	Bladder Cancer	100	1.005567	.8200081	1.233116	0.957462	0.00284496		100	1.026568	.8351425	1.26187	0.803341	0.0620137		22	1.075583	.6922477	1.671192	0.745886		29	1.116923	.7700765	1.619991	0.559995		49	.9633875	.7144095	1.299137	0.806843	0.8143
TNFSF12	Bladder Cancer	101	1.092098	.8920779	1.336966	0.393358	0.728536		101	1.136883	.9294687	1.390584	0.211928	1.55821		22	1.082985	.6967275	1.683378	0.723157		29	1.148336	.7893076	1.670673	0.469635		50	1.164233	.8753445	1.548463	0.296019	0.9637
TNFSF13	Bladder Cancer	101	.9005947	.7284011	1.113495	0.333527	0.935156		101	.8632224	.696976	1.069123	0.177792	1.81599		24	1.082388	.7022105	1.668393	0.719884		27	.8756762	.5793039	1.323673	0.528843		50	.7584864	.5575468	1.031844	0.0783506	0.4205
TNFSF13B	Bladder Cancer	103	1.150935	.9456906	1.400723	0.16069	1.96772		103	1.071646	.8705785	1.319153	0.513964	0.425988		24	1.255607	.8467543	1.861873	0.257466		29	1.189009	.815654	1.733263	0.367961		50	.9046881	.6607896	1.23861	0.532027	0.3625
TNFSF14	Bladder Cancer	99	.9865118	.808582	1.203595	0.893543	0.0179083		99	.9462247	.7715943	1.160378	0.595411	0.281972		21	.9512971	.6140996	1.473647	0.823076		29	.7988074	.5390958	1.183636	0.262862		49	1.03905	.7798641	1.384376	0.793586	0.5709
TNNI3	Bladder Cancer	99	1.095886	.9189354	1.306911	0.30817	1.0385		99	1.10512	.9240123	1.321725	0.273715	1.19803		21	1.25905	.8926321	1.77588	0.189279		28	1.01749	.7133665	1.451268	0.923757		50	1.091238	.8404294	1.416894	0.512288	0.6836
TNR	Bladder Cancer	99	.764543	.6221831	.9394758	0.0106539	6.52216		99	.8291484	.6694505	1.026942	0.0860876	2.94605		21	.6529242	.4126083	1.033208	0.0686894		29	.9721232	.6598983	1.432075	0.886258		49	.8376407	.6182868	1.134816	0.25279	0.4289
TNXB	Bladder Cancer	102	1.029285	.842285	1.257801	0.777823	0.0796124		102	1.005804	.8222903	1.230272	0.955101	0.00316992		23	1.258306	.8363672	1.89311	0.27023		29	.8486765	.5791093	1.243723	0.400104		50	.9836034	.7368105	1.313059	0.910694	0.3799
TP53	Bladder Cancer	96	.9167396	.7404552	1.134993	0.424969	0.636532		96	.9210926	.7431322	1.14167	0.45302	0.563085		21	1.104809	.7373034	1.655495	0.629069		28	.8415689	.5562221	1.273301	0.414275		47	.8792765	.6461696	1.196477	0.413012	0.5930
TP53INP1	Bladder Cancer	99	1.064674	.9017559	1.257025	0.459561	0.546963		99	1.058802	.8960888	1.251062	0.502105	0.450484		21	.9285987	.5216216	1.653105	0.801236		28	1.093778	.8283495	1.444258	0.527346		50	1.053851	.8451753	1.31405	0.641299	0.8814
TPMT	Bladder Cancer	96	.9200589	.7433029	1.138847	0.443996	0.585934		96	.9067488	.7316004	1.123829	0.371371	0.799072		21	1.036661	.6753471	1.591281	0.869199		28	.5778031	.3709477	.9000094	0.0152712		47	1.069209	.8034516	1.42287	0.646245	0.0611
TPP1	Bladder Cancer	100	1.036507	.849013	1.265406	0.724689	0.124045		100	.9711148	.7897855	1.194076	0.781051	0.0772563		24	.9235242	.5998575	1.421833	0.717826		26	.890926	.591544	1.341826	0.580437		50	1.028556	.7697915	1.374304	0.848974	0.8304
TPPP3	Bladder Cancer	100	.9402309	.7518148	1.175867	0.589107	0.291741		100	.9402005	.7539674	1.172434	0.584041	0.299747		23	1.096587	.8188105	1.468598	0.53614		28	1.051446	.8015941	1.379175	0.717059		49	.6758067	.4322377	1.056629	0.0857231	0.1771
TPSAB1	Bladder Cancer	101	.9757855	.8019715	1.187271	0.806527	0.0599803		101	.948429	.7774878	1.156954	0.601547	0.272668		22	.9438259	.6178693	1.441741	0.789117		29	1.325856	.9092457	1.933354	0.142756		50	.7974388	.608219	1.045526	0.101458	0.1000
TPT1	Bladder Cancer	100	1.086685	.935886	1.261782	0.275429	1.18951		100	1.080281	.9315139	1.252807	0.307018	1.04346		21	.6369867	.2719132	1.492212	0.299083		29	1.1676	.9785591	1.393161	0.0855322		50	1.061359	.8475209	1.329151	0.603925	0.3495
TRAF2	Bladder Cancer	100	.9324862	.7600958	1.143975	0.502706	0.449219		100	.9411306	.7669714	1.154837	0.561155	0.337709		22	.9429353	.618123	1.43843	0.785086		29	1.0082	.6896718	1.473842	0.966375		49	.9115947	.6770829	1.227331	0.541865	0.9195
TREM2	Bladder Cancer	100	1.225738	.9987969	1.504242	0.0513623	3.79642		100	1.141426	.9248689	1.408691	0.217823	1.51865		24	1.076374	.6955301	1.665753	0.741148		26	.9384166	.6106865	1.442026	0.771833		50	1.269538	.9502811	1.696053	0.106336	0.5006
TREML2	Bladder Cancer	102	1.027068	.8431892	1.251047	0.790734	0.0704145		102	1.034614	.8491382	1.260602	0.735677	0.113963		23	1.211665	.8046858	1.824478	0.357893		29	1.241229	.8687208	1.773469	0.23524		50	.8631595	.648513	1.14885	0.313093	0.2111
TRIAP1	Bladder Cancer	100	.9632415	.7844964	1.182713	0.720638	0.127882		100	.9389706	.7622066	1.156728	0.554012	0.350179		21	.9555801	.6111009	1.494243	0.842105		29	.8654529	.5792573	1.29305	0.480566		50	.9705649	.7245579	1.300098	0.841228	0.8988
TRIM21	Bladder Cancer	100	.9166039	.7476215	1.123781	0.402288	0.701477		100	.916061	.745637	1.125437	0.403841	0.696859		22	1.05769	.6854196	1.632151	0.799957		29	.8111774	.5635898	1.167531	0.260032		49	.9319624	.6910397	1.25688	0.644267	0.6497
TRIM5	Bladder Cancer	100	1.025212	.840931	1.249876	0.805456	0.0606596		100	1.023204	.837978	1.249371	0.821879	0.0506831		22	.9694685	.6362816	1.477128	0.88525		29	1.018915	.698604	1.48609	0.922477		49	1.058636	.794404	1.410755	0.697324	0.9434
TSHB	Bladder Cancer	102	.9805729	.7989936	1.203418	0.851061	0.0352555		102	1.00958	.8247573	1.23582	0.926367	0.00854081		24	1.353423	1.017667	1.799955	0.0374935		29	1.176345	.8194959	1.688585	0.378527		49	.737686	.5434044	1.001428	0.0510795	0.0140
TSLP	Bladder Cancer	99	.9480895	.7576716	1.186363	0.64121	0.217163		99	.9451134	.7553698	1.182519	0.621506	0.243756		21	.6163105	.2840544	1.337204	0.22069		28	.9902224	.667418	1.469155	0.961067		50	1.019452	.7736671	1.343321	0.891133	0.4838
TSPAN1	Bladder Cancer	99	1.042768	.9091182	1.196065	0.549551	0.358122		99	1.049102	.9155335	1.202158	0.490267	0.475941		21	1.389861	1.105131	1.74795	0.00488313		28	1.00742	.7855612	1.291935	0.953553		50	.912977	.7182983	1.160419	0.456841	0.0335
TST	Bladder Cancer	100	.8932494	.727042	1.097453	0.282513	1.15496		100	.8955639	.7290747	1.100072	0.293213	1.10481		23	.8182809	.5278446	1.268524	0.369936		28	1.063922	.7340418	1.542052	0.74351		49	.835138	.6174216	1.129626	0.242386	0.5500
TXLNA	Bladder Cancer	99	.974436	.7966329	1.191924	0.801091	0.0634714		99	.9581427	.7817491	1.174338	0.680417	0.169657		21	.9200168	.5950409	1.422475	0.707697		29	.9175397	.6266176	1.343529	0.658276		49	.999657	.7471036	1.337584	0.998158	0.9211
TXNDC15	Bladder Cancer	100	1.088867	.8941039	1.326055	0.397144	0.716957		100	1.07285	.8801055	1.307807	0.486454	0.48436		22	.8104555	.5245952	1.252085	0.343653		28	1.29113	.8986154	1.855094	0.167019		50	1.084058	.82068	1.431961	0.569795	0.2718
TXNDC5	Bladder Cancer	103	1.026192	.8443977	1.247125	0.794952	0.0675407		103	1.010009	.829788	1.229373	0.920886	0.00986406		24	.8929709	.5914936	1.348108	0.59013		29	1.09883	.7614902	1.585612	0.614472		50	1.021348	.7697817	1.355126	0.883598	0.7588
TXNRD1	Bladder Cancer	102	1.008245	.8254478	1.231522	0.93588	0.00647199		102	.9938807	.811667	1.217	0.952632	0.00352862		23	1.067347	.7068417	1.611717	0.756591		29	.8583564	.5745159	1.282429	0.455902		50	1.03905	.7812828	1.381862	0.792301	0.6977
TYMP	Bladder Cancer	102	1.001901	.8209175	1.222784	0.985097	0.000348896		102	.9856144	.8062677	1.204855	0.887555	0.0199937		24	1.027236	.6841933	1.542274	0.896883		29	.9986939	.6800865	1.466563	0.994681		49	.9555322	.715053	1.276887	0.758451	0.9569
TYRO3	Bladder Cancer	102	.8450512	.692698	1.030913	0.0969524	2.75497		102	.8467475	.6935268	1.033819	0.102387	2.66796		24	.7733927	.5138958	1.163925	0.217905		29	1.000488	.6863138	1.458482	0.997976		49	.7883223	.588837	1.055389	0.110085	0.5584
UBAC1	Bladder Cancer	99	.9072516	.7367405	1.117226	0.359472	0.839739		99	.910601	.7395856	1.121161	0.377562	0.778624		22	.845523	.5434732	1.315445	0.456805		29	.7361918	.5047227	1.073814	0.111792		48	1.087237	.8066965	1.465339	0.582815	0.2618
ULBP2	Bladder Cancer	99	.9474623	.7694965	1.166587	0.611164	0.258483		99	.9245885	.7490377	1.141283	0.46549	0.532661		21	.8954077	.5665408	1.415176	0.636177		29	1.08587	.7501966	1.571741	0.662382		49	.8430118	.620851	1.144669	0.273857	0.5784
UMOD	Bladder Cancer	103	1.012753	.8216764	1.248264	0.905437	0.0141125		103	1.044332	.8430023	1.293745	0.691382	0.157593		24	1.079121	.6900495	1.687562	0.738548		29	.9774529	.6590471	1.44969	0.909713		50	1.066437	.7808474	1.456479	0.685871	0.9296
USO1	Bladder Cancer	99	.9375116	.7682881	1.144008	0.525222	0.403627		99	.9312088	.7621724	1.137735	0.485574	0.48632		22	.9178736	.6055012	1.391396	0.686398		29	.874698	.5973879	1.280737	0.491369		48	.9723343	.7295264	1.295956	0.848218	0.9071
USP8	Bladder Cancer	99	.9524273	.7751564	1.170238	0.642748	0.215167		99	.9427553	.7656796	1.160782	0.578654	0.308416		21	.8899638	.5692811	1.391291	0.609095		28	.9328137	.6229149	1.396886	0.735676		50	.9691237	.7237222	1.297737	0.833257	0.9509
UXS1	Bladder Cancer	96	.9876511	.7989846	1.220868	0.908537	0.0131985		96	.9786221	.7905811	1.211389	0.842658	0.0394003		21	1.185321	.8068212	1.741384	0.386349		28	.7693819	.5057598	1.170414	0.220647		47	1.003466	.7413381	1.358278	0.982132	0.3269
VAMP5	Bladder Cancer	99	.8734355	.686947	1.110551	0.269469	1.21945		99	.8747234	.6861398	1.115139	0.279988	1.16715		21	.7584301	.4205426	1.367796	0.358095		28	.8303261	.5096391	1.352803	0.455302		50	.9403507	.684933	1.291016	0.703691	0.7918
VASH1	Bladder Cancer	100	1.012451	.8309767	1.233556	0.902281	0.0150749		100	1.011266	.8299977	1.232122	0.911495	0.0123551		22	1.054558	.6970691	1.595383	0.801432		29	.9409952	.640791	1.381842	0.756389		49	1.03231	.7801807	1.365918	0.823875	0.9071
VASN	Bladder Cancer	99	1.055844	.8612683	1.294378	0.601058	0.273403		99	1.053337	.859147	1.291419	0.617225	0.249787		24	.9546405	.6304213	1.445602	0.826445		28	1.297496	.8960316	1.878835	0.167963		47	.9669173	.7189536	1.300402	0.823905	0.4159
VAT1	Bladder Cancer	99	.923379	.7503002	1.136383	0.451618	0.566589		99	.9565459	.7765193	1.17831	0.676234	0.174396		22	.8998901	.5799132	1.39642	0.637986		29	1.06543	.7240052	1.567863	0.747806		48	.9338063	.6910369	1.261863	0.655715	0.8210
VCAM1	Bladder Cancer	101	1.015519	.8285637	1.244659	0.882068	0.0220073		101	1.041365	.849426	1.276675	0.696579	0.152056		24	.9578852	.6265296	1.464486	0.842539		28	1.294549	.893378	1.875864	0.172508		49	.9532664	.7071335	1.285071	0.753466	0.4055
VCAN	Bladder Cancer	103	1.006457	.8233124	1.230342	0.949922	0.00394447		103	1.027847	.8409085	1.256342	0.788568	0.0719157		24	1.072979	.7125462	1.615731	0.735921		29	.8325464	.5654242	1.225865	0.353219		50	1.143244	.8586231	1.522213	0.359422	0.4255
VEGFA	Bladder Cancer	101	1.10775	.911238	1.346641	0.304395	1.05484		101	1.064907	.8712275	1.301644	0.539204	0.377017		22	.8981471	.5719618	1.410353	0.640812		29	1.160052	.8052804	1.67112	0.42536		50	1.079174	.8130708	1.432368	0.597874	0.6816
VEGFC	Bladder Cancer	100	.9841269	.8076211	1.199208	0.87394	0.0251719		100	.9647427	.7908594	1.176857	0.723353	0.125303		22	1.010468	.6610466	1.544588	0.961639		28	1.063181	.7230053	1.563409	0.755496		50	.8885816	.6723626	1.174333	0.406335	0.7333
VEGFD	Bladder Cancer	101	1.080571	.887453	1.315712	0.440482	0.595026		101	1.046494	.8549757	1.280914	0.659451	0.194191		22	.9578025	.6226779	1.473291	0.844426		29	1.02972	.7102273	1.492936	0.877191		50	1.108772	.8295502	1.481977	0.485469	0.8517
VIM	Bladder Cancer	99	.9888023	.8095037	1.207814	0.91216	0.0121693		99	.9860459	.8058159	1.206586	0.891466	0.0186186		21	.8866186	.5595514	1.404862	0.608347		28	.9667634	.6588505	1.418579	0.862833		50	1.0374	.7842776	1.372216	0.79696	0.8430
VMO1	Bladder Cancer	99	1.082475	.8848383	1.324256	0.44102	0.593627		99	1.060489	.868041	1.295604	0.565402	0.330438		22	1.298933	.8415093	2.005002	0.237656		29	.9797319	.6842617	1.402789	0.910974		48	1.006141	.7528654	1.344622	0.966995	0.5633
VNN2	Bladder Cancer	99	1.092983	.8885332	1.344476	0.40009	0.708056		99	1.061886	.862973	1.306647	0.570444	0.32194		22	.7735137	.523994	1.141852	0.196219		29	1.263223	.8424485	1.894162	0.258263		48	1.141543	.8393258	1.552579	0.398851	0.1783
VPS37A	Bladder Cancer	99	1.005673	.8237711	1.227743	0.95568	0.00308861		99	1.004104	.8219587	1.226613	0.968008	0.0016086		22	1.04412	.6891295	1.581977	0.83862		29	1.026283	.7061611	1.491524	0.891814		48	.9738804	.728217	1.302418	0.858369	0.9562
VPS53	Bladder Cancer	99	.9545742	.7799836	1.168245	0.651919	0.20349		99	.9490858	.7746551	1.162793	0.614029	0.254349		22	.8474241	.5488311	1.308467	0.455098		29	.9735224	.6659172	1.423219	0.889848		48	.9927186	.7425193	1.327225	0.960661	0.8317
VSIG4	Bladder Cancer	101	1.100944	.8993557	1.347717	0.351353	0.868564		101	1.060196	.860889	1.305645	0.58221	0.302676		22	.8628965	.5886274	1.26496	0.44989		29	1.288431	.9003931	1.8437	0.165719		50	1.019302	.7525573	1.380595	0.901707	0.3166
VSIR	Bladder Cancer	102	.9876478	.8092476	1.205377	0.902678	0.0149523		102	.9715084	.7953171	1.186732	0.77709	0.0801531		24	.9959467	.6609242	1.500792	0.984511		29	.8513899	.5722819	1.266622	0.42731		49	1.028844	.7767831	1.362696	0.842799	0.7416
VSTM1	Bladder Cancer	100	1.083963	.9078011	1.29431	0.372936	0.793858		100	1.072909	.9040781	1.273268	0.420472	0.648997		23	1.223436	.9194552	1.627915	0.166433		28	.9857021	.6908174	1.406462	0.936713		49	1.052164	.8082168	1.369742	0.705557	0.6056
VSTM2L	Bladder Cancer	99	.7677321	.5585321	1.055289	0.103436	2.65175		99	.7571666	.5506193	1.041194	0.0869736	2.92952		21	.7020517	.3266172	1.509034	0.364904		28	.6089309	.3000942	1.235602	0.169447		50	.8505538	.578344	1.250885	0.410791	0.6930
VTA1	Bladder Cancer	103	.976093	.8021916	1.187693	0.809005	0.0584238		103	.9712947	.7981089	1.182061	0.771298	0.0844934		24	.9226774	.6151564	1.38393	0.697226		29	.8483789	.5787073	1.243715	0.399521		50	1.068508	.8087699	1.411662	0.640982	0.6087
VTCN1	Bladder Cancer	96	.8334535	.652906	1.063928	0.143605	2.1389		96	.8428162	.6588646	1.078126	0.173454	1.85283		21	1.071731	.6777693	1.694688	0.766992		28	.7988101	.5070354	1.258487	0.332744		47	.77452	.5401074	1.11067	0.164754	0.5198
VWA1	Bladder Cancer	100	1.011898	.8256571	1.240147	0.909264	0.0129884		100	.9327572	.7569868	1.149341	0.513485	0.426959		21	.9896699	.6270462	1.562001	0.964429		29	.9349552	.6334565	1.379955	0.734909		50	.8961403	.6664128	1.20506	0.468058	0.9366
VWC2	Bladder Cancer	99	.8564335	.6954793	1.054637	0.144532	2.12903		99	.8297666	.6738617	1.021742	0.0788488	3.08847		21	.8294987	.5232433	1.315006	0.426528		29	1.012644	.6944746	1.476582	0.947939		49	.7258007	.5387862	.9777284	0.0350204	0.3976
VWF	Bladder Cancer	103	1.042013	.8561106	1.268285	0.68146	0.168487		103	1.026279	.8424359	1.250242	0.796748	0.0663361		24	.9359357	.6231336	1.405759	0.749723		29	1.157795	.8008089	1.67392	0.435995		50	.9830166	.7415546	1.303102	0.905193	0.7078
WARS	Bladder Cancer	102	1.0812	.8885562	1.31561	0.435514	0.608073		102	1.07146	.8775606	1.308202	0.497992	0.459213		23	1.219669	.8048987	1.848172	0.349038		29	.9116148	.6315838	1.315806	0.621154		50	1.099401	.826475	1.462456	0.515106	0.5637
WAS	Bladder Cancer	100	.5341983	.3959901	.7206438	4.04735e-05	16.8491		100	.5379646	.3990878	.7251687	4.71786e-05	16.5582		21	.2596134	.1403382	.4802624	1.73277e-05		29	.7915557	.4771744	1.313064	0.365345		50	.5689931	.373398	.8670457	0.00869595	0.0214
WASF1	Bladder Cancer	99	1.027699	.8435875	1.251992	0.786192	0.0735813		99	1.023157	.8382847	1.248801	0.821865	0.0506913		21	.9658766	.6274558	1.486826	0.874652		28	1.135431	.787782	1.636497	0.495868		50	.9913145	.744098	1.320665	0.952472	0.8083
WASF3	Bladder Cancer	100	.7819788	.6293157	.9716759	0.0264697	4.92507		100	.7758886	.6244112	.9641133	0.0220357	5.24296		23	.8319975	.5340418	1.296191	0.416166		28	.9713223	.6695209	1.409167	0.87819		49	.652457	.4783553	.8899245	0.00701037	0.2609
WFDC12	Bladder Cancer	100	.8608962	.6876865	1.077733	0.191273	1.70779		100	.8216153	.6546659	1.031139	0.0900046	2.87429		21	.7739596	.4722363	1.268461	0.309371		29	.6013964	.3910137	.9249743	0.0206118		50	.9972873	.7249723	1.37189	0.98668	0.1745
WFDC2	Bladder Cancer	92	1.154234	.9401104	1.417128	0.170665	1.87709		92	.9951071	.7837795	1.263414	0.967878	0.00162168		21	.7940127	.456518	1.38101	0.414041		26	1.027803	.6782514	1.557505	0.897111		45	1.068489	.7562562	1.509633	0.707163	0.6621
WFIKKN1	Bladder Cancer	99	.9090564	.7362863	1.122367	0.375309	0.78601		99	.9541797	.7704952	1.181654	0.667241	0.184847		21	1.03454	.6580282	1.626486	0.883058		29	.9829167	.6611745	1.461226	0.932123		49	.9127072	.6709079	1.241652	0.5608	0.8950
WFIKKN2	Bladder Cancer	100	1.084883	.8852618	1.329516	0.432289	0.616665		100	1.178999	.9525012	1.459355	0.130314	2.28876		24	1.577214	1.041458	2.388578	0.0314137		26	1.075823	.7063758	1.638497	0.733481		50	1.055469	.7773757	1.433046	0.729351	0.2762
WIF1	Bladder Cancer	100	1.053774	.8596207	1.291779	0.61418	0.254132		100	1.018949	.827521	1.254659	0.859662	0.0312599		21	1.139423	.7299516	1.778591	0.565638		29	1.216777	.822079	1.800978	0.326741		50	.8748876	.6512916	1.175247	0.374748	0.3583
WNT9A	Bladder Cancer	100	.8199487	.6496862	1.034832	0.0945941	2.7944		100	.8237679	.6532213	1.038842	0.101422	2.68304		21	.9008546	.5457057	1.487137	0.683088		29	.8606402	.5646106	1.31188	0.485305		50	.7593812	.5433132	1.061376	0.10712	0.8238
WWP2	Bladder Cancer	99	.9784243	.7989168	1.198265	0.832951	0.0444868		99	.9733561	.7926643	1.195238	0.796599	0.0664357		21	.9194235	.5917225	1.428608	0.708694		29	.838466	.5665064	1.240984	0.378481		49	1.099378	.8235282	1.467626	0.520377	0.5230
XCL1	Bladder Cancer	100	.9456366	.7667083	1.166322	0.601453	0.27281		100	.9234231	.7445764	1.145229	0.468242	0.526122		21	1.146829	.7763166	1.694175	0.491353		29	1.071171	.7373505	1.556121	0.718222		50	.7434403	.5361788	1.030819	0.0754153	0.1785
XG	Bladder Cancer	103	.9927979	.7721967	1.27642	0.955041	0.00317845		103	.9892552	.7646765	1.27979	0.934466	0.00676131		24	1.23843	.7446071	2.059755	0.410026		29	1.06691	.6596638	1.725572	0.791761		50	.8450717	.5905846	1.209219	0.357158	0.4524
XPNPEP2	Bladder Cancer	100	1.322732	1.081879	1.617204	0.00638414	7.43855		100	1.306257	1.069183	1.595899	0.00893236	6.8363		22	1.845757	1.139452	2.989874	0.0127587		28	1.341723	.9161074	1.965076	0.13107		50	1.129749	.8589584	1.485908	0.382905	0.2166
XRCC4	Bladder Cancer	100	.8031498	.6277547	1.02755	0.0811984	3.04075		100	.8000811	.6243014	1.025354	0.0780434	3.10519		23	.913964	.5681153	1.470353	0.71075		28	1.085811	.810456	1.454718	0.581168		49	.5455463	.3701402	.8040757	0.00220039	0.0203
YES1	Bladder Cancer	99	1.043819	.8557099	1.273279	0.672293	0.178932		99	1.037178	.8490996	1.266916	0.720657	0.127864		22	1.01763	.6707884	1.543812	0.934498		29	.9836884	.6772226	1.42884	0.931192		48	1.087229	.813311	1.453401	0.572281	0.9113
YTHDF3	Bladder Cancer	100	.9046773	.7397783	1.106333	0.3292	0.952044		100	.8976487	.7329776	1.099315	0.296373	1.09045		21	.9429139	.6115485	1.453828	0.790178		29	.8119674	.5467382	1.205862	0.301948		50	.925624	.6971372	1.228997	0.593101	0.8429
ZBTB16	Bladder Cancer	96	.9385185	.7627127	1.154848	0.548788	0.359493		96	.9501069	.7715427	1.169997	0.629913	0.232179		21	.9556492	.6183931	1.476836	0.838141		28	.8694189	.5815702	1.299739	0.495191		47	.9982298	.7424591	1.342111	0.99064	0.8631
ZBTB17	Bladder Cancer	99	.979257	.7947883	1.20654	0.843956	0.0387442		99	.9574528	.7713078	1.188521	0.693449	0.155377		21	.8494552	.509769	1.415492	0.531149		28	.9125854	.5954716	1.398576	0.674528		50	1.0238	.7701869	1.360924	0.871339	0.7904
AARSD1	Brain Cancer	71	.8906156	.6983735	1.135776	0.350439	0.871868		71	.8906156	.6983735	1.135776	0.350439	0.871868		19	1.048967	.6662972	1.651412	0.836431		28	1.017301	.6916531	1.496273	0.930562		24	.6652875	.4371281	1.012535	0.0571932	0.2455
ABHD14B	Brain Cancer	68	1.060987	.8339677	1.349805	0.629857	0.232255		68	1.060987	.8339677	1.349805	0.629857	0.232255		17	1.147045	.7142425	1.842109	0.570305		27	1.062575	.7222329	1.563297	0.758003		24	1.008207	.6715087	1.513728	0.968556	0.9212
ABL1	Brain Cancer	71	1.135951	.9047956	1.426161	0.272159	1.20583		71	1.135951	.9047956	1.426161	0.272159	1.20583		19	1.178533	.7725752	1.797805	0.445814		28	1.181542	.8175978	1.707493	0.374546		24	1.056531	.7102053	1.57174	0.786118	0.9045
ACAA1	Brain Cancer	71	1.206461	.9744858	1.493658	0.0849354	2.96784		71	1.206461	.9744858	1.493658	0.0849354	2.96784		18	1.199377	.789895	1.821133	0.393575		28	1.412008	1.044571	1.908694	0.0248633		25	.9587122	.6331136	1.45176	0.842136	0.3323
ACAN	Brain Cancer	70	1.018719	.7850772	1.321893	0.889034	0.0194676		70	1.018719	.7850772	1.321893	0.889034	0.0194676		19	.9581776	.5847251	1.570147	0.865373		29	.9632852	.6423878	1.444483	0.856405		22	1.162599	.7263319	1.860907	0.530187	0.8044
ACE2	Brain Cancer	70	.8984307	.6810696	1.185162	0.448519	0.574392		70	.8984307	.6810696	1.185162	0.448519	0.574392		19	.75554	.4331872	1.317769	0.323298		27	1.144685	.7726869	1.695777	0.500376		24	.7410453	.4377803	1.254392	0.264432	0.3138
ACOX1	Brain Cancer	70	1.129815	.9397133	1.358374	0.194128	1.686		70	1.129815	.9397133	1.358374	0.194128	1.686		19	1.176464	.8631196	1.603563	0.303748		29	1.248045	1.00525	1.549481	0.044707		22	.811621	.4876197	1.350907	0.42202	0.3131
ACP5	Brain Cancer	72	.9040463	.7048686	1.159507	0.426942	0.631129		72	.9040463	.7048686	1.159507	0.426942	0.631129		18	.713707	.4351388	1.17061	0.18155		29	1.112992	.7687814	1.611317	0.570665		25	.8201382	.5360682	1.254741	0.360738	0.3180
ACP6	Brain Cancer	72	1.155242	.8971177	1.487635	0.263357	1.25102		72	1.155242	.8971177	1.487635	0.263357	1.25102		19	.9395304	.6104636	1.445979	0.77676		28	1.264781	.8332909	1.919704	0.269878		25	1.259986	.8059096	1.969903	0.310788	0.5480
ACTA2	Brain Cancer	70	.9486469	.7224655	1.245639	0.704417	0.143918		70	.9486469	.7224655	1.245639	0.704417	0.143918		19	1.096061	.6931179	1.733255	0.694851		27	.9178966	.5862129	1.437249	0.708058		24	.851415	.5149389	1.407755	0.530681	0.7492
ACTN4	Brain Cancer	71	.9008818	.6620351	1.225899	0.506618	0.441046		71	.9008818	.6620351	1.225899	0.506618	0.441046		18	.5881705	.2366197	1.462027	0.253287		28	1.034399	.7546101	1.417926	0.833523		25	.8488912	.4674309	1.541653	0.590489	0.4769
ACVRL1	Brain Cancer	68	1.177558	.9270472	1.495763	0.180486	1.79361		68	1.177558	.9270472	1.495763	0.180486	1.79361		17	1.109318	.6920163	1.778261	0.666543		27	1.31553	.9162994	1.888706	0.137217		24	1.084687	.7001339	1.680457	0.715896	0.7587
ACY1	Brain Cancer	70	1.01172	.7821535	1.308665	0.929293	0.00787387		70	1.01172	.7821535	1.308665	0.929293	0.00787387		19	.7094845	.42184	1.193268	0.195715		29	1.44329	1.005552	2.071583	0.0465916		22	.8018939	.4929445	1.304475	0.373838	0.0421
ADA	Brain Cancer	73	1.011016	.8009544	1.276168	0.926546	0.00849928		73	1.011016	.8009544	1.276168	0.926546	0.00849928		19	1.084451	.707484	1.662277	0.709865		29	.9771797	.6696336	1.425974	0.904709		25	.995448	.6645621	1.491082	0.982344	0.9325
ADA2	Brain Cancer	70	1.006421	.7834593	1.292834	0.960051	0.00250897		70	1.006421	.7834593	1.292834	0.960051	0.00250897		18	.987444	.6072511	1.605671	0.959374		29	1.062936	.7226501	1.563457	0.756545		23	.9486068	.6081232	1.479724	0.816087	0.9273
ADAM15	Brain Cancer	70	.8459188	.6649707	1.076105	0.172991	1.85683		70	.8459188	.6649707	1.076105	0.172991	1.85683		19	.9420625	.5945834	1.492611	0.799354		27	.9456125	.643042	1.390551	0.776233		24	.6878973	.4573498	1.034662	0.0724391	0.4685
ADAM22	Brain Cancer	68	1.098639	.8620508	1.400159	0.447086	0.578028		68	1.098639	.8620508	1.400159	0.447086	0.578028		17	1.05383	.6563138	1.692113	0.828203		27	1.212559	.8236553	1.785091	0.328686		24	1.016313	.6721163	1.536776	0.938865	0.8122
ADAM23	Brain Cancer	73	.8879893	.7249331	1.087721	0.251114	1.31709		73	.8879893	.7249331	1.087721	0.251114	1.31709		19	.9357749	.6257778	1.399338	0.746442		29	.8427176	.6216774	1.14235	0.27024		25	.9172016	.6352588	1.324277	0.644656	0.9009
ADAM8	Brain Cancer	72	1.109185	.8751751	1.405765	0.391375	0.734665		72	1.109185	.8751751	1.405765	0.391375	0.734665		19	.8982131	.5945825	1.356896	0.610054		28	1.406416	.9957843	1.98638	0.0528698		25	1.004111	.6715533	1.501354	0.984051	0.2173
ADAMTS13	Brain Cancer	73	.912513	.7252068	1.148197	0.434779	0.610023		73	.912513	.7252068	1.148197	0.434779	0.610023		19	.6215045	.444275	.8694341	0.00548906		29	1.05913	.7249485	1.547361	0.766461		25	1.147043	.76498	1.719926	0.506847	0.0355
ADAMTS15	Brain Cancer	71	1.03495	.8053592	1.329991	0.788361	0.0720601		71	1.03495	.8053592	1.329991	0.788361	0.0720601		19	.7305605	.4844144	1.101781	0.134239		28	1.004761	.6748926	1.49586	0.981336		24	1.47677	.956079	2.281035	0.0788348	0.0699
ADAMTS16	Brain Cancer	70	1.121759	.9501856	1.324314	0.174897	1.84046		70	1.121759	.9501856	1.324314	0.174897	1.84046		19	1.076572	.7249205	1.598805	0.714619		27	1.010934	.6856537	1.490529	0.956222		24	1.223876	.9997437	1.498257	0.050291	0.6414
ADAMTS8	Brain Cancer	72	.8942936	.7082799	1.129159	0.347731	0.881718		72	.8942936	.7082799	1.129159	0.347731	0.881718		19	1.089903	.6906443	1.719972	0.711497		28	.8566556	.5886348	1.246713	0.419001		25	.8129661	.5495402	1.202667	0.30004	0.6065
ADCYAP1R1	Brain Cancer	71	1.022081	.8242213	1.267438	0.842297	0.0395833		71	1.022081	.8242213	1.267438	0.842297	0.0395833		18	1.071076	.7279902	1.575852	0.727441		28	1.042043	.7581893	1.432168	0.79963		25	.960122	.6123236	1.505469	0.859253	0.9333
ADGRB3	Brain Cancer	68	.9339152	.7315772	1.192215	0.583158	0.301156		68	.9339152	.7315772	1.192215	0.583158	0.301156		17	.7631771	.4679204	1.24474	0.278885		27	1.046237	.711211	1.539081	0.818469		24	.9497561	.6280975	1.436141	0.806969	0.6086
ADGRE2	Brain Cancer	72	.909609	.7094958	1.166164	0.45485	0.558538		72	.909609	.7094958	1.166164	0.45485	0.558538		19	1.0557	.6617564	1.684158	0.820066		28	.7971772	.5324541	1.193514	0.270962		25	.937005	.6149993	1.427609	0.76199	0.6637
ADGRE5	Brain Cancer	71	1.009491	.7870367	1.294823	0.940708	0.00553236		71	1.009491	.7870367	1.294823	0.940708	0.00553236		17	1.054383	.6397351	1.737788	0.835443		29	1.051448	.7168592	1.542205	0.797408		25	.9260332	.6017971	1.424961	0.726744	0.8929
ADGRG1	Brain Cancer	71	.9660701	.7489086	1.246202	0.79046	0.0706037		71	.9660701	.7489086	1.246202	0.79046	0.0706037		19	.360644	.1512212	.8600921	0.0214576		28	1.384445	1.031934	1.857376	0.0300357		24	.8411414	.5000551	1.414882	0.514404	0.0079
ADGRG2	Brain Cancer	70	.9463019	.7243062	1.236338	0.685747	0.163728		70	.9463019	.7243062	1.236338	0.685747	0.163728		19	1.018233	.609619	1.700731	0.944962		29	.8638681	.5692979	1.310857	0.491597		22	1.002375	.6229429	1.612918	0.992201	0.8530
ADH4	Brain Cancer	70	1.132054	.8822224	1.452633	0.32958	0.950548		70	1.132054	.8822224	1.452633	0.32958	0.950548		19	.8735323	.5327088	1.432412	0.592074		27	1.277113	.8595495	1.897527	0.225976		24	1.193232	.7815899	1.821676	0.413127	0.4792
ADM	Brain Cancer	72	1.058709	.8118545	1.380624	0.673623	0.177394		72	1.058709	.8118545	1.380624	0.673623	0.177394		19	1.043999	.6258386	1.741557	0.869007		28	1.139388	.7433181	1.7465	0.549311		25	.9937441	.6350429	1.555056	0.978086	0.9080
AFP	Brain Cancer	68	1.107139	.8628186	1.420642	0.423665	0.640126		68	1.107139	.8628186	1.420642	0.423665	0.640126		17	1.311657	.7969165	2.158875	0.285937		27	1.221809	.8301306	1.798292	0.309684		24	.8681921	.5630259	1.338762	0.522398	0.3859
AGER	Brain Cancer	72	.8202	.6454794	1.042215	0.104874	2.62981		72	.8202	.6454794	1.042215	0.104874	2.62981		19	.8569735	.5396001	1.361014	0.513125		28	.7355555	.4999484	1.082196	0.118997		25	.896012	.5974782	1.34371	0.595373	0.7699
AGR2	Brain Cancer	72	.9708803	.7640238	1.233742	0.808985	0.0584363		72	.9708803	.7640238	1.233742	0.808985	0.0584363		19	1.132687	.7340604	1.747784	0.573448		28	.9592484	.6541511	1.406644	0.831315		25	.8623961	.5586284	1.331345	0.504003	0.6796
AGR3	Brain Cancer	71	.9291125	.7245386	1.191448	0.562283	0.335767		71	.9291125	.7245386	1.191448	0.562283	0.335767		18	.5595498	.2933612	1.067271	0.0780099		28	1.111267	.8043767	1.535243	0.5223		25	.9600261	.6367533	1.447421	0.845596	0.1764
AGRN	Brain Cancer	72	.9764793	.7635781	1.248742	0.849557	0.0359801		72	.9764793	.7635781	1.248742	0.849557	0.0359801		19	.9431187	.5885649	1.511257	0.807667		28	1.04276	.7093154	1.532955	0.831344		25	.9355175	.6076822	1.440215	0.762043	0.9187
AGRP	Brain Cancer	73	1.375466	1.074388	1.760915	0.0114316	6.39696		73	1.375466	1.074388	1.760915	0.0114316	6.39696		19	1.065289	.6576154	1.725691	0.797197		29	1.341924	.9054574	1.988784	0.142869		25	1.688953	1.156643	2.466244	0.00666096	0.3301
AGXT	Brain Cancer	70	1.06519	.8369348	1.355697	0.607772	0.263431		70	1.06519	.8369348	1.355697	0.607772	0.263431		19	.8806976	.5390863	1.438783	0.611954		29	1.358268	.9669121	1.908025	0.0774097		22	.8511353	.529775	1.367432	0.505206	0.1846
AHCY	Brain Cancer	70	1.031396	.8137196	1.307301	0.798268	0.065326		70	1.031396	.8137196	1.307301	0.798268	0.065326		19	1.218241	.7952796	1.866149	0.364277		29	1.044348	.7205412	1.513672	0.818751		22	.8600131	.5564308	1.329226	0.497228	0.5330
AHSP	Brain Cancer	68	.8133377	.6307282	1.048817	0.111256	2.53629		68	.8133377	.6307282	1.048817	0.111256	2.53629		18	.638326	.3956793	1.029774	0.0658085		25	1.186871	.778878	1.808578	0.425357		25	.6750323	.4485567	1.015855	0.0594932	0.0873
AIF1	Brain Cancer	71	1.135172	.9136188	1.410451	0.252433	1.30979		71	1.135172	.9136188	1.410451	0.252433	1.30979		18	1.039688	.6684451	1.617114	0.86289		28	1.278028	.9314233	1.753613	0.128552		25	1.051664	.7193893	1.537411	0.79486	0.6572
AIFM1	Brain Cancer	71	1.12915	.8965033	1.422169	0.302142	1.06472		71	1.12915	.8965033	1.422169	0.302142	1.06472		19	1.026537	.6533769	1.612819	0.909536		28	1.16284	.8049402	1.679874	0.421495		24	1.175218	.7938877	1.739714	0.419837	0.8890
AK1	Brain Cancer	70	1.074127	.845088	1.365241	0.558948	0.341528		70	1.074127	.845088	1.365241	0.558948	0.341528		19	1.107743	.7008346	1.750905	0.661334		29	1.209888	.8449833	1.732376	0.298207		22	.8823551	.563169	1.382446	0.584839	0.5558
AKR1B1	Brain Cancer	71	1.033949	.8163641	1.309527	0.78183	0.0766932		71	1.033949	.8163641	1.309527	0.78183	0.0766932		18	1.021749	.6335895	1.64771	0.92968		28	1.19469	.8342603	1.710838	0.331591		25	.8901352	.5926429	1.336961	0.574965	0.5657
AKR1C4	Brain Cancer	70	.9496804	.7284849	1.238039	0.702736	0.145641		70	.9496804	.7284849	1.238039	0.702736	0.145641		19	.8407841	.4615217	1.531711	0.570932		27	1.035824	.7228481	1.484312	0.847931		24	.9172579	.5616421	1.49804	0.730026	0.8219
AKT1S1	Brain Cancer	72	1.085829	.8583231	1.373636	0.492448	0.471174		72	1.085829	.8583231	1.373636	0.492448	0.471174		19	1.345558	.8548527	2.117938	0.199708		28	1.014504	.6943625	1.482251	0.940662		25	.995933	.66835	1.484076	0.984023	0.5593
AKT3	Brain Cancer	71	1.151848	.920055	1.442038	0.21752	1.52066		71	1.151848	.920055	1.442038	0.21752	1.52066		18	1.380643	.9043627	2.107756	0.135106		28	1.014778	.6966427	1.478195	0.939071		25	1.147113	.7891626	1.667425	0.472019	0.5657
ALCAM	Brain Cancer	73	1.115992	.8658064	1.438471	0.396791	0.71803		73	1.115992	.8658064	1.438471	0.396791	0.71803		19	.8869063	.5312664	1.480619	0.646234		29	1.359004	.9245494	1.997613	0.11857		25	1.039946	.6718168	1.609796	0.86053	0.3915
ALDH1A1	Brain Cancer	68	.8143495	.6190071	1.071337	0.142226	2.1537		68	.8143495	.6190071	1.071337	0.142226	2.1537		18	.7541031	.4393613	1.294314	0.305852		25	1.139319	.7647653	1.697316	0.521317		25	.5681865	.3457224	.9338011	0.0257362	0.0917
ALDH3A1	Brain Cancer	73	.9080935	.6991451	1.179489	0.469916	0.522173		73	.9080935	.6991451	1.179489	0.469916	0.522173		19	.8158117	.4783253	1.391414	0.454865		29	1.05144	.7274025	1.519827	0.789593		25	.7973813	.4912181	1.294368	0.359636	0.5964
ALPP	Brain Cancer	71	1.026779	.8069517	1.30649	0.829776	0.0462201		71	1.026779	.8069517	1.30649	0.829776	0.0462201		19	.8424206	.5178153	1.370513	0.489819		28	1.105686	.7577944	1.613289	0.602236		24	1.101403	.7336915	1.653403	0.641235	0.6393
AMBN	Brain Cancer	71	1.157103	1.012237	1.322701	0.0325013	4.57186		71	1.157103	1.012237	1.322701	0.0325013	4.57186		18	.8180667	.4674375	1.431706	0.481912		28	1.256831	1.107641	1.426114	0.000391588		25	1.059105	.7436204	1.508436	0.750294	0.2502
AMBP	Brain Cancer	72	1.097414	.8537444	1.410631	0.468064	0.526542		72	1.097414	.8537444	1.410631	0.468064	0.526542		19	1.034959	.6366371	1.682498	0.889766		28	1.157416	.7739552	1.730865	0.476471		25	1.093797	.7117691	1.68087	0.682556	0.9407
AMFR	Brain Cancer	72	1.081961	.8771522	1.334591	0.461886	0.541322		72	1.081961	.8771522	1.334591	0.461886	0.541322		19	1.202055	.8408186	1.718488	0.312882		28	1.200688	.9107161	1.582987	0.194691		25	.7776911	.4671205	1.294748	0.333676	0.3073
AMIGO2	Brain Cancer	71	.9746741	.7677971	1.237292	0.833092	0.0444104		71	.9746741	.7677971	1.237292	0.833092	0.0444104		19	.840583	.5372547	1.315167	0.447024		28	1.247006	.8583533	1.811637	0.246692		24	.8354716	.5557477	1.255989	0.387475	0.2673
AMN	Brain Cancer	71	1.093171	.8774657	1.361903	0.42699	0.630998		71	1.093171	.8774657	1.361903	0.42699	0.630998		18	.86316	.5293525	1.407465	0.555271		28	1.029243	.7127463	1.48628	0.877814		25	1.311602	.9663709	1.780165	0.0817763	0.3135
AMY2A	Brain Cancer	65	1.141571	.8952788	1.455619	0.285597	1.14026		65	1.141571	.8952788	1.455619	0.285597	1.14026		17	.8489551	.5239389	1.375589	0.506061		25	1.093016	.7356778	1.623923	0.659711		23	1.462408	.9916843	2.156572	0.0551326	0.2173
AMY2B	Brain Cancer	64	1.171567	.9208668	1.490518	0.197432	1.66127		64	1.171567	.9208668	1.490518	0.197432	1.66127		17	.8724604	.5371115	1.417186	0.581468		24	1.155753	.7768925	1.719369	0.475065		23	1.442427	.9893372	2.103021	0.056879	0.2741
ANG	Brain Cancer	72	1.0735	.8410533	1.37019	0.568913	0.324504		72	1.0735	.8410533	1.37019	0.568913	0.324504		18	1.139323	.7044006	1.842782	0.594959		29	1.186102	.8231612	1.709068	0.359783		25	.9000329	.5812454	1.393661	0.636853	0.6164
ANGPT1	Brain Cancer	72	1.05974	.8369119	1.341896	0.629977	0.232092		72	1.05974	.8369119	1.341896	0.629977	0.232092		19	1.039966	.6579301	1.643836	0.866773		28	1.130332	.7723819	1.65417	0.528313		25	1.005504	.6746236	1.498671	0.978493	0.9125
ANGPT2	Brain Cancer	72	.908274	.7046268	1.170778	0.457636	0.551671		72	.908274	.7046268	1.170778	0.457636	0.551671		19	.7350272	.4417646	1.22297	0.235978		28	1.080166	.7330061	1.591746	0.696664		25	.8649345	.5569275	1.343284	0.518261	0.4778
ANGPTL1	Brain Cancer	70	.8970682	.7004484	1.14888	0.389512	0.740465		70	.8970682	.7004484	1.14888	0.389512	0.740465		19	.649801	.4028721	1.048078	0.0771546		29	1.017777	.6950235	1.490409	0.927856		22	.9836268	.6342615	1.52543	0.941217	0.3108
ANGPTL2	Brain Cancer	72	1.013626	.798123	1.287316	0.911638	0.0123149		72	1.013626	.798123	1.287316	0.911638	0.0123149		19	1.275018	.8139424	1.99728	0.288701		28	.8711505	.5935235	1.27864	0.481097		25	1.001825	.6664387	1.505995	0.993005	0.4482
ANGPTL3	Brain Cancer	73	.9303463	.7168651	1.207402	0.587228	0.294694		73	.9303463	.7168651	1.207402	0.587228	0.294694		19	.940693	.5679381	1.558098	0.812291		29	.9753808	.6445051	1.476121	0.906137		25	.8773174	.559221	1.376354	0.568907	0.9432
ANGPTL4	Brain Cancer	72	.8995758	.7036171	1.150109	0.398521	0.712785		72	.8995758	.7036171	1.150109	0.398521	0.712785		19	.8734593	.5439179	1.402659	0.575596		28	.8118254	.5453586	1.20849	0.304409		25	1.033397	.6810568	1.568018	0.877278	0.7063
ANGPTL7	Brain Cancer	72	.9393837	.7328936	1.204052	0.621487	0.243784		72	.9393837	.7328936	1.204052	0.621487	0.243784		19	.7053385	.4600506	1.081408	0.109374		28	1.102428	.7402184	1.641875	0.631354		25	1.010636	.6652366	1.535371	0.960454	0.2922
ANKRD54	Brain Cancer	71	1.033302	.8217054	1.299386	0.779312	0.078521		71	1.033302	.8217054	1.299386	0.779312	0.078521		18	1.124806	.7424684	1.704029	0.578939		28	1.257583	.9471081	1.669836	0.113121		25	.6521757	.3939722	1.079602	0.0964867	0.0826
ANPEP	Brain Cancer	73	1.012392	.7983153	1.283875	0.919071	0.0103234		73	1.012392	.7983153	1.283875	0.919071	0.0103234		19	1.095053	.705968	1.698577	0.685176		29	1.126073	.7882436	1.608691	0.51411		25	.8233549	.5361263	1.264465	0.374557	0.5083
ANXA10	Brain Cancer	72	1.084725	.8697525	1.352831	0.470498	0.520805		72	1.084725	.8697525	1.352831	0.470498	0.520805		19	1.053899	.6797111	1.634082	0.814519		28	.9513763	.6482253	1.3963	0.799006		25	1.261061	.8959609	1.774939	0.183508	0.5488
ANXA11	Brain Cancer	73	1.025011	.8105059	1.296285	0.83663	0.0425211		73	1.025011	.8105059	1.296285	0.83663	0.0425211		19	1.181293	.7311695	1.908523	0.496056		29	1.006255	.6958618	1.4551	0.973568		25	.9511277	.6426944	1.40758	0.802167	0.7844
ANXA3	Brain Cancer	72	1.060007	.8399041	1.33779	0.623604	0.240835		72	1.060007	.8399041	1.33779	0.623604	0.240835		19	1.075594	.6929	1.669652	0.745333		28	1.191245	.8159857	1.73908	0.364657		25	.9250544	.6220415	1.375673	0.700422	0.6630
ANXA4	Brain Cancer	70	1.099362	.873248	1.384025	0.420059	0.65015		70	1.099362	.873248	1.384025	0.420059	0.65015		19	1.182318	.779622	1.793018	0.430546		29	1.240201	.8713067	1.765277	0.23203		22	.8668524	.5611366	1.339127	0.519614	0.4256
ANXA5	Brain Cancer	72	1.096159	.885239	1.357333	0.399776	0.709001		72	1.096159	.885239	1.357333	0.399776	0.709001		19	1.262332	.9435843	1.688754	0.116673		28	.977047	.6623612	1.441239	0.906797		25	1.062445	.7304231	1.545393	0.751365	0.5497
AOC1	Brain Cancer	71	.9585134	.7386877	1.243757	0.749887	0.101626		71	.9585134	.7386877	1.243757	0.749887	0.101626		18	1.117805	.7868238	1.588015	0.534167		28	1.057382	.7937434	1.408586	0.70297		25	.4335917	.1756023	1.070611	0.0699838	0.1526
AOC3	Brain Cancer	73	.9537065	.7425652	1.224884	0.710459	0.137819		73	.9537065	.7425652	1.224884	0.710459	0.137819		19	.8232064	.5098379	1.329185	0.426114		29	1.113785	.7439304	1.667516	0.600724		25	.8907414	.5844075	1.357649	0.590533	0.5976
APBB1IP	Brain Cancer	71	.9603762	.7499908	1.229778	0.748609	0.102704		71	.9603762	.7499908	1.229778	0.748609	0.102704		19	.8301713	.5022549	1.37218	0.467885		28	1.102	.7655983	1.586217	0.601211		24	.9092463	.5833412	1.41723	0.674395	0.6308
APEX1	Brain Cancer	72	1.049581	.8288435	1.329104	0.687914	0.161352		72	1.049581	.8288435	1.329104	0.687914	0.161352		19	.9766088	.6171998	1.545309	0.919477		28	1.310298	.9182705	1.86969	0.136248		25	.8514641	.5594987	1.295787	0.452938	0.2818
APLP1	Brain Cancer	70	1.011077	.7948755	1.286084	0.92849	0.00805419		70	1.011077	.7948755	1.286084	0.92849	0.00805419		19	1.049632	.6662437	1.65364	0.834549		29	.9218191	.6305401	1.347655	0.674391		22	1.100487	.7202573	1.681443	0.657962	0.8159
APOH	Brain Cancer	68	1.041027	.8232093	1.316478	0.737099	0.112693		68	1.041027	.8232093	1.316478	0.737099	0.112693		18	1.128102	.7367805	1.727264	0.579189		25	.7474115	.4986974	1.120166	0.158457		25	1.295253	.9248636	1.813977	0.132211	0.1161
APOM	Brain Cancer	73	.8972231	.7076442	1.13759	0.370518	0.801926		73	.8972231	.7076442	1.13759	0.370518	0.801926		19	1.080918	.6828313	1.711087	0.739868		29	.7404833	.5111006	1.072813	0.112198		25	.9713588	.6428256	1.467798	0.890267	0.4058
APP	Brain Cancer	68	1.00987	.794786	1.28316	0.93594	0.00646004		68	1.00987	.794786	1.28316	0.93594	0.00646004		18	.9647703	.6050002	1.538482	0.880265		25	1.021442	.6887577	1.514819	0.915969		25	1.038466	.6989948	1.542803	0.851754	0.9710
APRT	Brain Cancer	68	.961346	.7563276	1.221939	0.747362	0.103761		68	.961346	.7563276	1.221939	0.747362	0.103761		17	1.106818	.6795579	1.80271	0.683437		27	.9240939	.631857	1.351492	0.684006		24	.9132391	.6132109	1.360063	0.655153	0.8082
AREG	Brain Cancer	71	1.131498	.8748155	1.463493	0.346638	0.885726		71	1.131498	.8748155	1.463493	0.346638	0.885726		19	.9509251	.5561897	1.62581	0.854099		28	1.165467	.7816664	1.737714	0.452461		24	1.238542	.803346	1.909495	0.332753	0.7441
ARG1	Brain Cancer	70	.9246177	.7254054	1.178538	0.526694	0.400766		70	.9246177	.7254054	1.178538	0.526694	0.400766		19	.8987032	.5680987	1.421703	0.648106		28	1.229818	.8384511	1.803865	0.289856		23	.6735562	.4412146	1.028248	0.0671147	0.1166
ARHGAP1	Brain Cancer	71	1.136415	.8982598	1.437713	0.286536	1.13583		71	1.136415	.8982598	1.437713	0.286536	1.13583		18	1.343065	.8604936	2.096265	0.194113		28	1.031566	.707875	1.503272	0.871497		25	1.12265	.7522977	1.675324	0.571099	0.6714
ARHGAP25	Brain Cancer	71	1.066747	.8515726	1.336291	0.574023	0.315998		71	1.066747	.8515726	1.336291	0.574023	0.315998		18	1.153007	.7653315	1.737057	0.495934		28	1.118715	.784432	1.595451	0.535657		25	.950678	.6323117	1.42934	0.807928	0.7751
ARHGEF12	Brain Cancer	73	1.133291	.8989135	1.42878	0.289839	1.12037		73	1.133291	.8989135	1.42878	0.289839	1.12037		19	1.29856	.8303311	2.030827	0.252187		29	.9756528	.6744804	1.411306	0.895883		25	1.21407	.8148247	1.808936	0.340372	0.5761
ARID4B	Brain Cancer	72	.77992	.5302933	1.147054	0.206626	1.59491		72	.77992	.5302933	1.147054	0.206626	1.59491		19	.9422782	.5568981	1.594346	0.824647		28	.7000997	.349623	1.401909	0.314237		25	.7035923	.3441992	1.438243	0.335187	0.7277
ARNT	Brain Cancer	71	.8414509	.6070301	1.1664	0.300147	1.07354		71	.8414509	.6070301	1.1664	0.300147	1.07354		18	.7745271	.3897715	1.539087	0.465843		28	.8409047	.4969706	1.422862	0.518459		25	.9034722	.5460083	1.494963	0.6928	0.9378
ARSA	Brain Cancer	68	.9864221	.7717194	1.260858	0.913076	0.0119157		68	.9864221	.7717194	1.260858	0.913076	0.0119157		18	1.037697	.658467	1.635337	0.873312		25	.8222149	.5322234	1.270213	0.37771		25	1.112794	.7563295	1.637264	0.587506	0.5789
ARSB	Brain Cancer	71	1.114824	.885831	1.403012	0.354152	0.858523		71	1.114824	.885831	1.403012	0.354152	0.858523		19	1.162987	.7537989	1.794297	0.494935		28	1.170641	.8132227	1.685148	0.396641		24	1.019185	.6785838	1.530743	0.927042	0.8642
ART3	Brain Cancer	73	.9067314	.7028326	1.169783	0.451242	0.567531		73	.9067314	.7028326	1.169783	0.451242	0.567531		19	.809715	.4962198	1.321266	0.398191		29	.8596865	.5726899	1.290508	0.465723		25	1.06555	.6895004	1.646695	0.774966	0.6708
ARTN	Brain Cancer	71	.9978535	.7887912	1.262326	0.985708	0.000320894		71	.9978535	.7887912	1.262326	0.985708	0.000320894		18	.6892994	.3039793	1.563046	0.373069		28	1.096065	.8408293	1.428779	0.497657		25	.9918871	.6606725	1.489149	0.968659	0.5576
ASAH2	Brain Cancer	68	1.214982	.9270891	1.592277	0.158159	1.99174		68	1.214982	.9270891	1.592277	0.158159	1.99174		17	1.506026	.8618486	2.631684	0.150467		27	.9444808	.6434413	1.386364	0.770522		24	1.438383	.8914311	2.320927	0.136444	0.2619
ASGR1	Brain Cancer	68	1.032032	.8027461	1.326809	0.805709	0.0604987		68	1.032032	.8027461	1.326809	0.805709	0.0604987		17	1.04374	.6415054	1.698183	0.863136		27	1.178859	.8024725	1.731784	0.401728		24	.8722308	.5644241	1.347899	0.538172	0.5961
ATF2	Brain Cancer	72	1.169861	1.021365	1.339946	0.0235011	5.13108		72	1.169861	1.021365	1.339946	0.0235011	5.13108		19	1.281363	1.069623	1.53502	0.00713814		28	1.102863	.8446051	1.440089	0.471973		25	1.084736	.795074	1.479928	0.607839	0.5237
ATG4A	Brain Cancer	71	1.015403	.8018484	1.285833	0.899035	0.0160986		71	1.015403	.8018484	1.285833	0.899035	0.0160986		18	1.248043	.8141315	1.913217	0.309366		28	1.079854	.7440127	1.56729	0.686062		25	.8001366	.5254587	1.218399	0.298685	0.3291
ATOX1	Brain Cancer	72	1.29146	1.012788	1.646811	0.0391676	4.25359		72	1.29146	1.012788	1.646811	0.0391676	4.25359		19	1.391448	.8657017	2.236484	0.172458		28	1.349342	.9109734	1.998658	0.134971		25	1.16177	.7730814	1.745883	0.47059	0.8180
ATP5IF1	Brain Cancer	72	1.068284	.8446317	1.351157	0.581552	0.303732		72	1.068284	.8446317	1.351157	0.581552	0.303732		19	1.075211	.6809454	1.697756	0.755685		28	.9807114	.6762504	1.422247	0.918203		25	1.174339	.7840969	1.758803	0.435518	0.8126
ATP5PO	Brain Cancer	72	1.000346	.7855087	1.273941	0.997764	7.85029e-06		72	1.000346	.7855087	1.273941	0.997764	7.85029e-06		19	1.075169	.7540291	1.533083	0.688879		28	.9546593	.6206766	1.468356	0.832708		25	.9889414	.6381624	1.532533	0.960317	0.9082
ATP6AP2	Brain Cancer	71	1.09033	.9018097	1.31826	0.371918	0.797246		71	1.09033	.9018097	1.31826	0.371918	0.797246		18	.6061156	.2966358	1.238475	0.169654		28	1.230883	1.021711	1.482878	0.0288167		25	1.025579	.7064063	1.488963	0.894366	0.1382
ATP6V1D	Brain Cancer	71	1.05775	.8751255	1.278486	0.561516	0.337085		71	1.05775	.8751255	1.278486	0.561516	0.337085		19	.9092548	.4742534	1.743254	0.774527		28	1.096304	.8501689	1.413698	0.478486		24	1.074307	.8164091	1.413674	0.608828	0.8711
ATP6V1F	Brain Cancer	72	1.078211	.8629792	1.347123	0.507437	0.439348		72	1.078211	.8629792	1.347123	0.507437	0.439348		19	1.104491	.7243686	1.684088	0.64425		28	1.187263	.8420998	1.673902	0.327386		25	.9415648	.6304127	1.406292	0.768624	0.6870
ATXN10	Brain Cancer	72	1.154072	.9197563	1.448083	0.215878	1.53156		72	1.154072	.9197563	1.448083	0.215878	1.53156		19	1.579618	1.040556	2.397944	0.0318231		28	1.01953	.7008125	1.483196	0.919446		25	1.032033	.6963311	1.529578	0.875193	0.2352
AXIN1	Brain Cancer	73	1.158136	.9183516	1.460528	0.214845	1.53848		73	1.158136	.9183516	1.460528	0.214845	1.53848		19	1.307442	.837695	2.040606	0.237904		29	1.110329	.7644269	1.612753	0.582657		25	1.111008	.746202	1.65416	0.604209	0.8289
AXL	Brain Cancer	73	1.066547	.8427678	1.349745	0.591811	0.287524		73	1.066547	.8427678	1.349745	0.591811	0.287524		19	1.039495	.6592664	1.639017	0.86759		29	1.188136	.8265879	1.707824	0.351753		25	.9607657	.634338	1.455172	0.850123	0.7431
AZU1	Brain Cancer	70	.9726957	.7635439	1.239139	0.822664	0.05023		70	.9726957	.7635439	1.239139	0.822664	0.05023		17	.8219617	.4796184	1.408664	0.475641		28	1.174384	.8437733	1.634537	0.340627		25	.8506924	.5443916	1.329333	0.477698	0.3827
B4GALT1	Brain Cancer	72	1.065301	.8384565	1.353519	0.604612	0.268096		72	1.065301	.8384565	1.353519	0.604612	0.268096		19	1.17199	.7437221	1.846872	0.49401		28	.9864871	.6693793	1.45382	0.94518		25	1.079483	.7173319	1.62447	0.713782	0.8505
B4GAT1	Brain Cancer	68	1.107992	.8663763	1.41699	0.413874	0.667644		68	1.107992	.8663763	1.41699	0.413874	0.667644		18	1.193844	.7424546	1.919666	0.464703		25	1.149818	.7646297	1.729047	0.502421		25	1.010711	.6707278	1.523029	0.959384	0.8524
BACH1	Brain Cancer	73	1.028219	.8183184	1.291959	0.811205	0.0570597		73	1.028219	.8183184	1.291959	0.811205	0.0570597		19	1.043955	.6773652	1.608943	0.845463		29	1.007827	.6950646	1.461324	0.967196		25	1.046675	.7095063	1.544071	0.818122	0.9884
BAG3	Brain Cancer	68	1.109087	.8667595	1.419164	0.410429	0.677557		68	1.109087	.8667595	1.419164	0.410429	0.677557		17	.9046507	.5696683	1.436613	0.671088		27	1.067044	.7269583	1.566229	0.740337		24	1.350759	.8920356	2.045379	0.155527	0.4381
BAG6	Brain Cancer	70	1.119443	.8874881	1.412023	0.34088	0.907119		70	1.119443	.8874881	1.412023	0.34088	0.907119		19	1.07291	.693783	1.659215	0.751716		27	1.210647	.8303852	1.765045	0.320354		24	1.062767	.7113478	1.587795	0.766317	0.8752
BAIAP2	Brain Cancer	71	1.169837	.9391206	1.457234	0.161646	1.95876		71	1.169837	.9391206	1.457234	0.161646	1.95876		18	1.020787	.6436246	1.618965	0.93033		28	1.441647	1.111781	1.869384	0.00579263		25	.8997328	.5874435	1.378038	0.627143	0.1275
BAMBI	Brain Cancer	71	1.00742	.7943928	1.277573	0.951368	0.00371963		71	1.00742	.7943928	1.277573	0.951368	0.00371963		18	.9503492	.5774065	1.564173	0.841235		28	1.170286	.8908838	1.537315	0.258556		25	.7955217	.4909884	1.28894	0.352845	0.3627
BANK1	Brain Cancer	73	1.147514	.9051858	1.454716	0.255581	1.29254		73	1.147514	.9051858	1.454716	0.255581	1.29254		19	1.381776	.8594967	2.221422	0.181901		29	1.000549	.6920981	1.446468	0.997673		25	1.179025	.7829469	1.77547	0.430423	0.5667
BAX	Brain Cancer	72	1.021961	.8108489	1.288038	0.854015	0.0338555		72	1.021961	.8108489	1.288038	0.854015	0.0338555		19	1.079771	.7001591	1.665202	0.728407		28	1.098235	.7603476	1.586275	0.617428		25	.9053929	.6021178	1.361422	0.632982	0.7611
BCAM	Brain Cancer	68	.9925342	.7744456	1.272038	0.952795	0.00350427		68	.9925342	.7744456	1.272038	0.952795	0.00350427		18	.9794782	.6071306	1.580183	0.932283		25	.898442	.5912015	1.365352	0.615989		25	1.10363	.7387929	1.648634	0.630134	0.7832
BCAN	Brain Cancer	68	1.139536	.8854081	1.466603	0.310294	1.02942		68	1.139536	.8854081	1.466603	0.310294	1.02942		17	1.383754	.8535605	2.243281	0.187629		27	1.090821	.7280017	1.634461	0.67351		24	1.03249	.6757205	1.577628	0.882488	0.6462
BCL2L11	Brain Cancer	73	1.144441	.8881316	1.474719	0.296991	1.08766		73	1.144441	.8881316	1.474719	0.296991	1.08766		19	.9499791	.5999549	1.504213	0.826774		29	1.43343	.9288572	2.212098	0.103826		25	1.063469	.7020115	1.611037	0.771522	0.4102
BCR	Brain Cancer	73	1.163673	.9245095	1.464705	0.1966	1.66746		73	1.163673	.9245095	1.464705	0.1966	1.66746		19	1.252643	.804563	1.950268	0.318645		29	1.024627	.7077594	1.483358	0.897452		25	1.274944	.8604813	1.88904	0.225938	0.6812
BGN	Brain Cancer	71	1.044227	.8246342	1.322295	0.719393	0.129075		71	1.044227	.8246342	1.322295	0.719393	0.129075		18	1.157164	.7331695	1.826354	0.530705		28	.8962904	.6088428	1.319448	0.578935		25	1.121137	.7561219	1.662363	0.569387	0.6319
BID	Brain Cancer	73	1.235059	1.003063	1.520714	0.0467265	3.95521		73	1.235059	1.003063	1.520714	0.0467265	3.95521		19	1.106307	.7292108	1.67841	0.634752		29	1.555414	1.161039	2.083748	0.00306907		25	.9912947	.6664754	1.474421	0.96557	0.1523
BIN2	Brain Cancer	68	1.155044	.9134452	1.460544	0.22865	1.44924		68	1.155044	.9134452	1.460544	0.22865	1.44924		18	1.192473	.7622538	1.86551	0.440727		25	.9956713	.6686339	1.482667	0.982964		25	1.306596	.8928477	1.912077	0.168649	0.6203
BIRC2	Brain Cancer	71	1.20372	.9808771	1.47719	0.0758789	3.15103		71	1.20372	.9808771	1.47719	0.0758789	3.15103		18	1.315506	.9022256	1.918098	0.154096		28	1.154688	.81742	1.631114	0.414451		25	1.179341	.8289995	1.67774	0.359034	0.8695
BLMH	Brain Cancer	73	.9109843	.7195144	1.153406	0.438675	0.599745		73	.9109843	.7195144	1.153406	0.438675	0.599745		19	.8519968	.5408077	1.342249	0.48976		29	.9676126	.660283	1.417989	0.865914		25	.9009512	.6154768	1.318836	0.591619	0.9129
BLVRB	Brain Cancer	68	.8379205	.6444287	1.089509	0.186827	1.74247		68	.8379205	.6444287	1.089509	0.186827	1.74247		18	.8475764	.5112189	1.405241	0.52146		25	1.057525	.711183	1.572533	0.782319		25	.6253564	.3901104	1.002461	0.0512055	0.2479
BMP4	Brain Cancer	68	.8941473	.6943705	1.151402	0.38582	0.752076		68	.8941473	.6943705	1.151402	0.38582	0.752076		17	1.056156	.6758193	1.650538	0.810447		27	.8626314	.5685112	1.308915	0.487314		24	.8091738	.5239483	1.24967	0.339644	0.6828
BMP6	Brain Cancer	70	1.027613	.8055118	1.310953	0.826469	0.0480628		70	1.027613	.8055118	1.310953	0.826469	0.0480628		19	1.167676	.7373307	1.849194	0.508695		27	.985251	.665487	1.45866	0.940834		24	.966144	.6399334	1.458643	0.869834	0.8078
BOC	Brain Cancer	70	.8683135	.6803018	1.108285	0.256731	1.2863		70	.8683135	.6803018	1.108285	0.256731	1.2863		19	.7346448	.4602348	1.172669	0.196219		27	1.13422	.7701934	1.6703	0.523635		24	.7305196	.4863979	1.097165	0.130251	0.2216
BPIFB1	Brain Cancer	72	.961666	.7545719	1.225598	0.752078	0.0997934		72	.961666	.7545719	1.225598	0.752078	0.0997934		18	.8586145	.5331579	1.38274	0.530658		29	.8031236	.5458851	1.181581	0.265724		25	1.276002	.84616	1.924199	0.244859	0.2376
BRK1	Brain Cancer	72	1.311531	1.055646	1.629441	0.014326	5.99752		72	1.311531	1.055646	1.629441	0.014326	5.99752		19	1.262558	.8145206	1.957043	0.297156		28	1.394547	1.019917	1.906782	0.037204		25	1.243363	.8478566	1.823364	0.264821	0.8822
BSG	Brain Cancer	73	1.006123	.787232	1.285876	0.961108	0.00237785		73	1.006123	.787232	1.285876	0.961108	0.00237785		19	.993151	.6181443	1.595661	0.977337		29	.9220432	.6383052	1.331908	0.66535		25	1.142722	.7442225	1.754601	0.542017	0.7566
[truncated: 39,369 more rows]

## Sheet: Supp Data 4
Supplementary Data 4 - Protein-cancer associations that pass multiple testing correction stratified by sex (separately estimated using two-sided Cox proportional hazards regression models).
[truncated: 607 more rows]

[truncated: 6 more sheets: Supp Data 5, Supp Data 6, Supp Data 7, Supp Data 8, Supp Data 9, Supp Data 10 ]
