# Supplementary material for: Identifying proteomic risk factors for cancer using prospective and exome analyses of 1463 circulating proteins and risk of 19 cancers in the UK Biobank
Source: Nat Commun. 2024 May 15;15:4010. doi: 10.1038/s41467-024-48017-6 (PMC11096312; doi:10.1038/s41467-024-48017-6)
Supplement: Supplementary file 6 — Source data [file 41467_2024_48017_MOESM6_ESM.xlsx]

## Sheet: Fig 1
Risk factor adjustment							Follow up >7 years						Variant information								Variant impact on blood protein abundence by Dhindsa et al					Variant on cancer risk											Exome score weight information
EVENTS	Hazard Ratio	Lower 95% CI	Upper 95% CI	P-value	Chi-square		EVENTS	Hazard Ratio	Lower 95% CI	Upper 95% CI	P-value		Protein	pli_protein	Gene	pli_gene	Match(?Cis)	Genotype	Most_Damaging_Effect		Variant P-value	beta	Test Allele	Protein Increasing		cancer_site	Different test allele	A1	A1_CASE_CT	A1_CTRL_CT	A1_FREQ	OBS_CT	OR	LOG(OR)_SE	P		scoring allele	weight per allele increasing effect
99	.9066153	.7367395	1.115661	0.354398	0.857646		48	1.039956	.7732399	1.398672	0.795543		TREML2	1.1362e-09	JAK2	0.65372	No	9:5073770:G:T	missense_variant		7.15e-32	2.07073	T	1		leuk_inc	0	T	22	216	0.00035341	336719	16.0741	0.224136	2.93361e-35		T	2.07073
99	.881725	.7157223	1.08623	0.236902	1.39893		49	.9447404	.7016453	1.272059	0.708014		IL18BP	1.484e-08	JAK2	0.65372	No	9:5073770:G:T	missense_variant		4.09e-14	1.3958	T	1		leuk_inc	0	T	22	216	0.00035341	336719	16.0741	0.224136	2.93361e-35		T	1.3958
99	1.003785	.8165539	1.233947	0.971389	0.00128642		48	1.002534	.7426632	1.353338	0.98681		SRP14	0.87497	JAK2	0.65372	No	9:5073770:G:T	missense_variant		2.27e-10	1.19286	T	1		leuk_inc	0	T	22	216	0.00035341	336719	16.0741	0.224136	2.93361e-35		T	1.19286
96	.9555686	.7701482	1.185631	0.679661	0.170508		47	.9775588	.7174217	1.332022	0.885674		ADGRE5	#N/A	JAK2	0.65372	No	9:5073770:G:T	missense_variant		2.28e-10	1.19422	T	1		leuk_inc	0	T	22	216	0.00035341	336719	16.0741	0.224136	2.93361e-35		T	1.19422
101	1.082882	.8663723	1.353497	0.484159	0.48948		49	1.005355	.7283333	1.387741	0.974095		CD48	1.7302e-05	JAK2	0.65372	No	9:5073770:G:T	missense_variant		2.33e-10	1.16399	T	1		leuk_inc	0	T	22	216	0.00035341	336719	16.0741	0.224136	2.93361e-35		T	1.16399
99	1.078248	.8729921	1.331764	0.484393	0.488958		50	1.220512	.9197674	1.619593	0.167419		CRH	0.71614	JAK2	0.65372	No	9:5073770:G:T	missense_variant		2.52e-10	-1.19558	T	0		leuk_inc	0	T	22	216	0.00035341	336719	16.0741	0.224136	2.93361e-35		G	1.19558
102	.9386763	.7616635	1.156827	0.552801	0.352323		49	.9043066	.6588779	1.241156	0.533521		SEMA7A	0.17976	JAK2	0.65372	No	9:5073770:G:T	missense_variant		2.74e-10	1.2164	T	1		leuk_inc	0	T	22	216	0.00035341	336719	16.0741	0.224136	2.93361e-35		T	1.2164
102	1.192052	.9808729	1.448697	0.0774224	3.1182		49	1.302357	1.021151	1.661001	0.0332863		TNFRSF1B	0.50201	JAK2	0.65372	No	9:5073770:G:T	missense_variant		2.93e-10	1.0883	T	1		leuk_inc	0	T	22	216	0.00035341	336719	16.0741	0.224136	2.93361e-35		T	1.0883
100	1.031934	.8448664	1.260422	0.758054	0.0948873		50	1.045868	.7859657	1.391714	0.758332		APEX1	1.9191e-07	JAK2	0.65372	No	9:5073770:G:T	missense_variant		1.44e-09	1.14414	T	1		leuk_inc	0	T	22	216	0.00035341	336719	16.0741	0.224136	2.93361e-35		T	1.14414
99	.9871885	.7913823	1.231442	0.90899	0.0130674		50	.8249119	.5788019	1.175669	0.286998		PSIP1	0.99668	JAK2	0.65372	No	9:5073770:G:T	missense_variant		8.31e-09	1.05146	T	1		leuk_inc	0	T	22	216	0.00035341	336719	16.0741	0.224136	2.93361e-35		T	1.05146
100	1.035592	.8699891	1.232718	0.694033	0.154754		50	.9900688	.7462859	1.313486	0.944826		FLT3LG	0.9404	CHEK2	1.2103e-24	No	22:28695868:AG:A	frameshift_variant		8.61e-15	-0.55855	A	0		prostate_inc	0	A	76	704	0.00241811	161283	1.96841	0.123069	3.73751e-08		AG	0.55855
99	1.021155	.8221303	1.26836	0.849888	0.0358197		49	.9696786	.7054642	1.332848	0.849536		BTN3A2	1.1002e-10	C6orf10	1.4756e-16	No	6:32335915:T:A	missense_variant		7.66e-279	-0.344182	A	0		nhl_inc	0	A	513	87179	0.130382	336290	1.26384	0.0482547	1.21949e-06			variant_not_in_PRS
102	1.033784	.828158	1.290464	0.76904	0.0862195		49	.9519721	.6855162	1.321998	0.768922		RNASET2	0.00026891	C6orf10	1.4756e-16	No	6:32335915:T:A	missense_variant		5.1e-192	0.278586	A	1		nhl_inc	0	A	513	87179	0.130382	336290	1.26384	0.0482547	1.21949e-06			variant_not_in_PRS
101	.9616674	.7878518	1.17383	0.700775	0.147667		50	1.043671	.7978431	1.365242	0.755103		BTN2A1	3.3959e-21	C6orf10	1.4756e-16	No	6:32335915:T:A	missense_variant		3.63e-150	0.24578	A	1		nhl_inc	0	A	513	87179	0.130382	336290	1.26384	0.0482547	1.21949e-06			variant_not_in_PRS
100	1.063323	.8674932	1.30336	0.554377	0.349534		48	.8622639	.635131	1.170623	0.342094		CD1C	1.5963e-08	C6orf10	1.4756e-16	No	6:32335915:T:A	missense_variant		8.12e-112	0.21288	A	1		nhl_inc	0	A	513	87179	0.130382	336290	1.26384	0.0482547	1.21949e-06			variant_not_in_PRS
99	.9161828	.7492456	1.120315	0.393676	0.727558		50	.9758704	.7361393	1.293672	0.865154		ICAM3	2.7302e-25	C6orf10	1.4756e-16	No	6:32335915:T:A	missense_variant		2.9e-85	-0.188471	A	0		nhl_inc	0	A	513	87179	0.130382	336290	1.26384	0.0482547	1.21949e-06			variant_not_in_PRS
99	.8996425	.7374719	1.097475	0.29703	1.08748		49	.8065967	.6085154	1.069157	0.134947		CD74	0.24889	C6orf10	1.4756e-16	No	6:32335915:T:A	missense_variant		1.17e-84	0.179542	A	1		nhl_inc	0	A	513	87179	0.130382	336290	1.26384	0.0482547	1.21949e-06			variant_not_in_PRS
101	.9429511	.7819878	1.137047	0.538494	0.378337		50	.8624408	.670678	1.109033	0.248749		LILRB4	4.7133e-13	C6orf10	1.4756e-16	No	6:32335915:T:A	missense_variant		1.27e-74	-0.173738	A	0		nhl_inc	0	A	513	87179	0.130382	336290	1.26384	0.0482547	1.21949e-06			variant_not_in_PRS
103	1.058913	.864309	1.297332	0.580611	0.305248		50	1.107301	.8224237	1.490858	0.501795		ADA2	#N/A	C6orf10	1.4756e-16	No	6:32335915:T:A	missense_variant		2.26e-65	0.162187	A	1		nhl_inc	0	A	513	87179	0.130382	336290	1.26384	0.0482547	1.21949e-06			variant_not_in_PRS
103	.8961993	.7413229	1.083432	0.257575	1.28174		50	.7669508	.5921853	.9932929	0.0443288		GZMA	2.0457e-06	C6orf10	1.4756e-16	No	6:32335915:T:A	missense_variant		4.83e-60	-0.157266	A	0		nhl_inc	0	A	513	87179	0.130382	336290	1.26384	0.0482547	1.21949e-06			variant_not_in_PRS
99	1.065819	.8422528	1.348729	0.59563	0.281637		48	1.033397	.7354279	1.452094	0.849864		TNFRSF8	0.86407	C6orf10	1.4756e-16	No	6:32335915:T:A	missense_variant		2.11e-48	0.140331	A	1		nhl_inc	0	A	513	87179	0.130382	336290	1.26384	0.0482547	1.21949e-06			variant_not_in_PRS
99	1.016891	.8298856	1.246035	0.871665	0.0260964		50	.9426105	.6756658	1.315021	0.727908		TNFRSF4	0.00015133	C6orf10	1.4756e-16	No	6:32335915:T:A	missense_variant		5.72e-46	0.133525	A	1		nhl_inc	0	A	513	87179	0.130382	336290	1.26384	0.0482547	1.21949e-06			variant_not_in_PRS
100	.988252	.8058819	1.211892	0.909604	0.012891		50	.8606644	.6467396	1.14535	0.303404		TNFRSF9	0.32153	C6orf10	1.4756e-16	No	6:32335915:T:A	missense_variant		4.3e-42	0.126461	A	1		nhl_inc	0	A	513	87179	0.130382	336290	1.26384	0.0482547	1.21949e-06			variant_not_in_PRS
96	.9428157	.7349203	1.209521	0.643151	0.214644		47	1.065152	.8752737	1.296222	0.528641		IL12B	0.00011439	C6orf10	1.4756e-16	No	6:32335915:T:A	missense_variant		2.48e-37	0.121634	A	1		nhl_inc	0	A	513	87179	0.130382	336290	1.26384	0.0482547	1.21949e-06			variant_not_in_PRS
99	1.029342	.8409816	1.259892	0.779125	0.0786576		49	1.073661	.8042358	1.433345	0.62972		IL12A_IL12B	#N/A	C6orf10	1.4756e-16	No	6:32335915:T:A	missense_variant		1.51e-33	0.116084	A	1		nhl_inc	0	A	513	87179	0.130382	336290	1.26384	0.0482547	1.21949e-06			variant_not_in_PRS
101	1.013754	.8210648	1.251663	0.898941	0.0161287		50	.9220352	.6787331	1.252553	0.603543		IL2RA	0.054709	C6orf10	1.4756e-16	No	6:32335915:T:A	missense_variant		5.22e-33	0.114856	A	1		nhl_inc	0	A	513	87179	0.130382	336290	1.26384	0.0482547	1.21949e-06			variant_not_in_PRS
103	1.073247	.8759471	1.314988	0.495216	0.465174		50	1.000084	.7389593	1.353483	0.999564		SIGLEC6	0.0058774	C6orf10	1.4756e-16	No	6:32335915:T:A	missense_variant		1.82e-32	0.115422	A	1		nhl_inc	0	A	513	87179	0.130382	336290	1.26384	0.0482547	1.21949e-06			variant_not_in_PRS
99	1.003819	.8318508	1.211337	0.968291	0.00158022		48	.7396949	.5183663	1.055525	0.096496		ITGB7	2.3661e-06	C6orf10	1.4756e-16	No	6:32335915:T:A	missense_variant		5.33e-32	0.11462	A	1		nhl_inc	0	A	513	87179	0.130382	336290	1.26384	0.0482547	1.21949e-06			variant_not_in_PRS
102	.9883217	.7872433	1.24076	0.919379	0.0102447		49	.9393367	.6737902	1.309537	0.712004		EPHA2	1.073e-05	C6orf10	1.4756e-16	No	6:32335915:T:A	missense_variant		2.29e-30	0.108108	A	1		nhl_inc	0	A	513	87179	0.130382	336290	1.26384	0.0482547	1.21949e-06		A	0.108108
99	1.010546	.8029637	1.271793	0.928746	0.00799651		50	.826317	.5934839	1.150494	0.258577		ROBO1	7.2696e-16	C6orf10	1.4756e-16	No	6:32335915:T:A	missense_variant		1.15e-25	-0.100859	A	0		nhl_inc	0	A	513	87179	0.130382	336290	1.26384	0.0482547	1.21949e-06		T	0.100859
100	1.18835	.9215369	1.532415	0.183476	1.76924		50	.9772721	.6822862	1.399795	0.900203		CXCL9	0.0029304	C6orf10	1.4756e-16	No	6:32335915:T:A	missense_variant		3.21e-24	0.0905294	A	1		nhl_inc	0	A	513	87179	0.130382	336290	1.26384	0.0482547	1.21949e-06			variant_not_in_PRS
99	1.008248	.8116574	1.252455	0.940828	0.00550993		49	.7844908	.5706474	1.07847	0.13498		LTA	0.19685	C6orf10	1.4756e-16	No	6:32335915:T:A	missense_variant		2.87e-19	0.0865759	A	1		nhl_inc	0	A	513	87179	0.130382	336290	1.26384	0.0482547	1.21949e-06			variant_not_in_PRS
100	.9633247	.7858511	1.180878	0.719107	0.12935		50	.9170073	.6854664	1.226759	0.559549		TNFRSF1B	0.50201	C6orf10	1.4756e-16	No	6:32335915:T:A	missense_variant		1.05e-18	0.0834524	A	1		nhl_inc	0	A	513	87179	0.130382	336290	1.26384	0.0482547	1.21949e-06			variant_not_in_PRS
98	1.090646	.8999342	1.321774	0.37625	0.782917		48	1.081127	.8190465	1.427069	0.581838		FCER2	7.6122e-12	C6orf10	1.4756e-16	No	6:32335915:T:A	missense_variant		8.21e-18	0.0837968	A	1		nhl_inc	0	A	513	87179	0.130382	336290	1.26384	0.0482547	1.21949e-06			variant_not_in_PRS
96	1.079189	.8987699	1.295825	0.414217	0.666665		47	.9887463	.7398584	1.32136	0.939025		IL15RA	2.332e-06	C6orf10	1.4756e-16	No	6:32335915:T:A	missense_variant		4.87e-17	0.0811127	A	1		nhl_inc	0	A	513	87179	0.130382	336290	1.26384	0.0482547	1.21949e-06			variant_not_in_PRS
101	1.028151	.8374162	1.262329	0.790876	0.0703172		50	.9317609	.6848036	1.267777	0.652819		IL18BP	1.484e-08	C6orf10	1.4756e-16	No	6:32335915:T:A	missense_variant		7.93e-15	0.0717627	A	1		nhl_inc	0	A	513	87179	0.130382	336290	1.26384	0.0482547	1.21949e-06			variant_not_in_PRS
101	.9953354	.8075562	1.226779	0.965038	0.00192125		50	1.083515	.8017022	1.46439	0.601744		CD5	2.3074e-10	C6orf10	1.4756e-16	No	6:32335915:T:A	missense_variant		3.74e-14	-0.0729465	A	0		nhl_inc	0	A	513	87179	0.130382	336290	1.26384	0.0482547	1.21949e-06			variant_not_in_PRS
102	1.008559	.8194636	1.241288	0.935881	0.00647181		49	.9855645	.7267323	1.336582	0.92547		CD300E	0.023692	C6orf10	1.4756e-16	No	6:32335915:T:A	missense_variant		5.56e-13	0.0677316	A	1		nhl_inc	0	A	513	87179	0.130382	336290	1.26384	0.0482547	1.21949e-06			variant_not_in_PRS
102	.9611525	.7865439	1.174523	0.698496	0.150042		49	1.03214	.774921	1.374738	0.828742		SPINT1	1.0175e-05	C6orf10	1.4756e-16	No	6:32335915:T:A	missense_variant		8.58e-13	-0.0700046	A	0		nhl_inc	0	A	513	87179	0.130382	336290	1.26384	0.0482547	1.21949e-06			variant_not_in_PRS
101	.8165069	.6602338	1.009769	0.0614455	3.49793		50	.9163205	.6694801	1.254172	0.585265		CSF1	0.99634	C6orf10	1.4756e-16	No	6:32335915:T:A	missense_variant		1.74e-12	0.0677417	A	1		nhl_inc	0	A	513	87179	0.130382	336290	1.26384	0.0482547	1.21949e-06			variant_not_in_PRS
96	.8629826	.6975806	1.067603	0.174656	1.84252		47	.9176964	.6782191	1.241732	0.577744		VCAM1	0.79791	C6orf10	1.4756e-16	No	6:32335915:T:A	missense_variant		5.28e-12	0.065606	A	1		nhl_inc	0	A	513	87179	0.130382	336290	1.26384	0.0482547	1.21949e-06			variant_not_in_PRS
97	.9103834	.7404045	1.119385	0.373246	0.792829		48	.9464003	.7068093	1.267207	0.711462		RRM2	0.74515	C6orf10	1.4756e-16	No	6:32335915:T:A	missense_variant		1.88e-11	-0.0666351	A	0		nhl_inc	0	A	513	87179	0.130382	336290	1.26384	0.0482547	1.21949e-06		T	0.0666351
102	.9614353	.7816048	1.182641	0.709718	0.138558		49	1.046421	.7762846	1.410562	0.765834		SIGLEC1	5.3298e-46	C6orf10	1.4756e-16	No	6:32335915:T:A	missense_variant		2.26e-11	0.0637409	A	1		nhl_inc	0	A	513	87179	0.130382	336290	1.26384	0.0482547	1.21949e-06			variant_not_in_PRS
96	.9744714	.7902467	1.201643	0.808877	0.0585037		47	1.121152	.8369356	1.501887	0.443302		QPCT	1.1987e-15	C6orf10	1.4756e-16	No	6:32335915:T:A	missense_variant		1.18e-10	-0.0616688	A	0		nhl_inc	0	A	513	87179	0.130382	336290	1.26384	0.0482547	1.21949e-06			variant_not_in_PRS
99	1.002609	.8165288	1.231094	0.980157	0.00061861		50	1.000127	.7381539	1.355076	0.999345		TNFRSF14	0.80752	C6orf10	1.4756e-16	No	6:32335915:T:A	missense_variant		1.2e-10	0.0612432	A	1		nhl_inc	0	A	513	87179	0.130382	336290	1.26384	0.0482547	1.21949e-06			variant_not_in_PRS
100	.9737472	.7974469	1.189024	0.794051	0.068149		49	1.058006	.7943571	1.409162	0.699795		C1QA	0.0038204	C6orf10	1.4756e-16	No	6:32335915:T:A	missense_variant		1.78e-10	0.0608551	A	1		nhl_inc	0	A	513	87179	0.130382	336290	1.26384	0.0482547	1.21949e-06			variant_not_in_PRS
96	1.038401	.8473285	1.27256	0.716459	0.13191		47	1.086419	.8154205	1.447483	0.571278		FLT3LG	0.9404	TERT	0.99046	No	5:1293971:C:T	synonymous_variant		3.28e-17	-0.0585967	T	0		prostate_inc	0	T	5117	85246	0.280039	161340	1.08749	0.0173122	1.26636e-06		C	0.0585967
103	1.074094	.8674611	1.329948	0.512031	0.429914		50	.8006241	.58352	1.098504	0.168256		LTBR	0.3058	SERPINA1	6.8497e-08	No	14:94378610:C:T	missense_variant		0	0.953197	T	1		liver_inc	0	T	36	13703	0.020396	336806	2.28355	0.171316	1.43616e-06		T	0.953197
102	.9549196	.7686077	1.186394	0.677012	0.173509		50	.9065164	.6569737	1.250845	0.550197		IL4R	0.00023013	SERPINA1	6.8497e-08	No	14:94378610:C:T	missense_variant		9.79e-116	0.515702	T	1		liver_inc	0	T	36	13703	0.020396	336806	2.28355	0.171316	1.43616e-06		T	0.515702
100	1.161072	.9741572	1.383852	0.0953944	2.7809		49	1.061286	.8048595	1.399408	0.673372		NOMO1	1.702e-19	SERPINA1	6.8497e-08	No	14:94378610:C:T	missense_variant		2.82e-75	0.417244	T	1		liver_inc	0	T	36	13703	0.020396	336806	2.28355	0.171316	1.43616e-06		T	0.417244
99	1.081656	.8507944	1.375162	0.521647	0.410636		48	.9287545	.6548795	1.317166	0.678426		CDH2	0.99171	SERPINA1	6.8497e-08	No	14:94378610:C:T	missense_variant		1.77e-44	0.294365	T	1		liver_inc	0	T	36	13703	0.020396	336806	2.28355	0.171316	1.43616e-06		T	0.294365
100	.9716425	.7883419	1.197563	0.787389	0.0727395		50	1.094039	.8746318	1.368487	0.431278		CCL15	0.3333	SERPINA1	6.8497e-08	No	14:94378610:C:T	missense_variant		1.08e-32	0.261565	T	1		liver_inc	0	T	36	13703	0.020396	336806	2.28355	0.171316	1.43616e-06		T	0.261565
100	.986993	.793553	1.227587	0.906359	0.0138373		50	.9966893	.7302525	1.360337	0.983329		PLA2G15	0.37838	SERPINA1	6.8497e-08	No	14:94378610:C:T	missense_variant		2.23e-31	0.266514	T	1		liver_inc	0	T	36	13703	0.020396	336806	2.28355	0.171316	1.43616e-06		T	0.266514
100	.9563641	.7681721	1.190661	0.689839	0.159259		49	.844702	.5952235	1.198746	0.344672		IL18R1	8.625e-06	SERPINA1	6.8497e-08	No	14:94378610:C:T	missense_variant		6.27e-31	0.26192	T	1		liver_inc	0	T	36	13703	0.020396	336806	2.28355	0.171316	1.43616e-06		T	0.26192
99	.8917246	.7308818	1.087964	0.258806	1.27513		48	1.049793	.7834355	1.406708	0.744855		IL1R1	0.15126	SERPINA1	6.8497e-08	No	14:94378610:C:T	missense_variant		1.24e-29	0.258026	T	1		liver_inc	0	T	36	13703	0.020396	336806	2.28355	0.171316	1.43616e-06			variant_not_in_PRS
100	1.136713	.9477965	1.363284	0.167032	1.90938		50	1.035183	.7835161	1.367686	0.807765		ERBB2	0.0059892	SERPINA1	6.8497e-08	No	14:94378610:C:T	missense_variant		6.9e-29	0.242967	T	1		liver_inc	0	T	36	13703	0.020396	336806	2.28355	0.171316	1.43616e-06		T	0.242967
100	1.165995	.959446	1.41701	0.122637	2.38332		49	1.400223	1.073386	1.826581	0.0130598		ACE2	0.99769	SERPINA1	6.8497e-08	No	14:94378610:C:T	missense_variant		1.99e-23	0.207529	T	1		liver_inc	0	T	36	13703	0.020396	336806	2.28355	0.171316	1.43616e-06		T	0.207529
96	1.239577	1.02231	1.50302	0.0289345	4.7715		48	1.428803	1.107368	1.843541	0.006064		TXNDC15	0.0096478	SERPINA1	6.8497e-08	No	14:94378610:C:T	missense_variant		9.13e-20	0.208485	T	1		liver_inc	0	T	36	13703	0.020396	336806	2.28355	0.171316	1.43616e-06		T	0.208485
101	.9962895	.8017073	1.238099	0.973252	0.00112427		49	.9003714	.6539609	1.239629	0.520044		CDHR2	3.4271e-20	SERPINA1	6.8497e-08	No	14:94378610:C:T	missense_variant		5.85e-18	0.170675	T	1		liver_inc	0	T	36	13703	0.020396	336806	2.28355	0.171316	1.43616e-06		T	0.170675
100	1.05205	.8595089	1.287723	0.622721	0.242062		50	.9841862	.7425228	1.304502	0.91171		TGFBI	5.9686e-08	SERPINA1	6.8497e-08	No	14:94378610:C:T	missense_variant		6.91e-18	0.195668	T	1		liver_inc	0	T	36	13703	0.020396	336806	2.28355	0.171316	1.43616e-06		T	0.195668
100	1.006661	.8087707	1.252971	0.952596	0.00353389		50	1.126094	.833009	1.522297	0.440068		KRT18	0.73477	SERPINA1	6.8497e-08	No	14:94378610:C:T	missense_variant		1.7e-16	0.179945	T	1		liver_inc	0	T	36	13703	0.020396	336806	2.28355	0.171316	1.43616e-06		T	0.179945
102	1.130292	.9227174	1.384564	0.236793	1.39959		49	1.148309	.8559879	1.540457	0.356227		CNDP1	1.1834e-09	SERPINA1	6.8497e-08	No	14:94378610:C:T	missense_variant		2.89e-16	-0.186436	T	0		liver_inc	0	T	36	13703	0.020396	336806	2.28355	0.171316	1.43616e-06		C	0.186436
100	.973088	.7887176	1.200557	0.799082	0.0647881		50	1.044316	.7757586	1.405844	0.774963		TNFRSF11B	0.16171	SERPINA1	6.8497e-08	No	14:94378610:C:T	missense_variant		2.9e-15	0.165402	T	1		liver_inc	0	T	36	13703	0.020396	336806	2.28355	0.171316	1.43616e-06			variant_not_in_PRS
101	1.085223	.8682392	1.356434	0.472398	0.516362		49	.9615834	.6981594	1.324401	0.810458		PON2	5.4352e-05	SERPINA1	6.8497e-08	No	14:94378610:C:T	missense_variant		3.57e-15	0.183148	T	1		liver_inc	0	T	36	13703	0.020396	336806	2.28355	0.171316	1.43616e-06			variant_not_in_PRS
100	1.230624	.9972648	1.51859	0.05306	3.74203		50	1.314556	.974596	1.773101	0.0732263		ADGRG1	#N/A	SERPINA1	6.8497e-08	No	14:94378610:C:T	missense_variant		2.17e-13	0.160005	T	1		liver_inc	0	T	36	13703	0.020396	336806	2.28355	0.171316	1.43616e-06			variant_not_in_PRS
100	1.065618	.8639622	1.314341	0.552656	0.352581		50	1.109398	.8248786	1.492055	0.492305		ALCAM	0.73267	SERPINA1	6.8497e-08	No	14:94378610:C:T	missense_variant		3.39e-13	0.154405	T	1		liver_inc	0	T	36	13703	0.020396	336806	2.28355	0.171316	1.43616e-06		T	0.154405
96	.8753679	.6980016	1.097804	0.249224	1.32765		47	.9569998	.7037557	1.301373	0.779277		NFASC	0.99999	SERPINA1	6.8497e-08	No	14:94378610:C:T	missense_variant		3.58e-12	0.150504	T	1		liver_inc	0	T	36	13703	0.020396	336806	2.28355	0.171316	1.43616e-06		T	0.150504
100	.9829163	.7980843	1.210555	0.871206	0.0262852		48	1.006365	.7453013	1.358875	0.966968		PLXNB2	0.99234	SERPINA1	6.8497e-08	No	14:94378610:C:T	missense_variant		6.68e-12	0.152906	T	1		liver_inc	0	T	36	13703	0.020396	336806	2.28355	0.171316	1.43616e-06		T	0.152906
100	1.157663	.9716099	1.379344	0.101468	2.68231		49	1.219244	.9618713	1.545482	0.101293		ADA2	#N/A	SERPINA1	6.8497e-08	No	14:94378610:C:T	missense_variant		8.87e-12	0.152852	T	1		liver_inc	0	T	36	13703	0.020396	336806	2.28355	0.171316	1.43616e-06		T	0.152852
100	.866805	.7182235	1.046124	0.136238	2.21995		49	.8654215	.6618095	1.131677	0.290917		ACP5	0.078651	SERPINA1	6.8497e-08	No	14:94378610:C:T	missense_variant		1.23e-11	0.148654	T	1		liver_inc	0	T	36	13703	0.020396	336806	2.28355	0.171316	1.43616e-06		T	0.148654
103	.9650924	.7917815	1.176339	0.724967	0.123783		50	1.185682	.8939416	1.572633	0.237231		CTSD	0.00091747	SERPINA1	6.8497e-08	No	14:94378610:C:T	missense_variant		4.22e-11	0.150776	T	1		liver_inc	0	T	36	13703	0.020396	336806	2.28355	0.171316	1.43616e-06		T	0.150776
102	.9802662	.8038936	1.195335	0.843876	0.0387848		49	.9908364	.7440885	1.319409	0.949765		LEFTY2	0.00029307	SERPINA1	6.8497e-08	No	14:94378610:C:T	missense_variant		9.63e-11	0.13939	T	1		liver_inc	0	T	36	13703	0.020396	336806	2.28355	0.171316	1.43616e-06		T	0.13939
99	.9032578	.7280773	1.120588	0.354989	0.855542		48	.7961771	.5810493	1.090954	0.156106		ENPP2	0.0027913	SERPINA1	6.8497e-08	No	14:94378610:C:T	missense_variant		1.3e-10	0.119598	T	1		liver_inc	0	T	36	13703	0.020396	336806	2.28355	0.171316	1.43616e-06			variant_not_in_PRS
100	.9490646	.7579225	1.188411	0.648673	0.207577		50	1.016676	.7816856	1.32231	0.901848		ESM1	0.21202	SERPINA1	6.8497e-08	No	14:94378610:C:T	missense_variant		1.95e-10	0.143504	T	1		liver_inc	0	T	36	13703	0.020396	336806	2.28355	0.171316	1.43616e-06		T	0.143504
101	1.021291	.8205175	1.271191	0.850375	0.035585		49	1.101884	.8037766	1.510556	0.546636		ITGA5	0.42455	SERPINA1	6.8497e-08	No	14:94378610:C:T	missense_variant		1.55e-09	0.135987	T	1		liver_inc	0	T	36	13703	0.020396	336806	2.28355	0.171316	1.43616e-06		T	0.135987
99	.908371	.7252495	1.13773	0.402799	0.699955		48	.9894812	.7241132	1.352099	0.947076		ENPP7	1.1797e-14	SERPINA1	6.8497e-08	No	14:94378610:C:T	missense_variant		1.72e-09	0.141121	T	1		liver_inc	0	T	36	13703	0.020396	336806	2.28355	0.171316	1.43616e-06		T	0.141121
100	.9273932	.7502019	1.146436	0.485954	0.485472		50	1.074716	.8067888	1.431619	0.622357		FLT3LG	0.9404	KDELC2	1.1421e-10	No	11:108474788:G:GA	3_prime_UTR_variant		3.05e-18	-0.0550278	GA	0		nhldiffuse_inc	0	GA	781	276481	0.411722	336710	1.26351	0.0490969	1.8994e-06		G	0.0550278
102	1.036967	.843069	1.27546	0.731076	0.118126		49	.9913627	.7322857	1.342099	0.955238		BTN3A2	1.1002e-10	C6orf10	1.4756e-16	No	6:32293475:T:G	missense_variant		9.9e-281	-0.342948	G	0		nhl_inc	0	G	514	87928	0.13129	336819	1.25626	0.0482779	2.29464e-06		T	0.342948
102	.985961	.8153396	1.192287	0.88405	0.0212685		50	.9511871	.7217264	1.253601	0.722366		RNASET2	0.00026891	C6orf10	1.4756e-16	No	6:32293475:T:G	missense_variant		2.85e-199	0.28152	G	1		nhl_inc	0	G	514	87928	0.13129	336819	1.25626	0.0482779	2.29464e-06		G	0.28152
101	.9492159	.7785605	1.157278	0.606258	0.26566		49	.9695103	.7272138	1.292536	0.832857		BTN2A1	3.3959e-21	C6orf10	1.4756e-16	No	6:32293475:T:G	missense_variant		5.45e-155	0.247713	G	1		nhl_inc	0	G	514	87928	0.13129	336819	1.25626	0.0482779	2.29464e-06		G	0.247713
102	1.029718	.8457744	1.253667	0.770537	0.0850728		50	.9372054	.7063105	1.243581	0.65315		CD1C	1.5963e-08	C6orf10	1.4756e-16	No	6:32293475:T:G	missense_variant		4.12e-113	0.212333	G	1		nhl_inc	0	G	514	87928	0.13129	336819	1.25626	0.0482779	2.29464e-06		G	0.212333
99	1.029992	.8407778	1.261788	0.775381	0.0814206		49	1.254789	.9267268	1.698985	0.142149		CD74	0.24889	C6orf10	1.4756e-16	No	6:32293475:T:G	missense_variant		1.93e-87	0.181105	G	1		nhl_inc	0	G	514	87928	0.13129	336819	1.25626	0.0482779	2.29464e-06		G	0.181105
99	1.089562	.8662544	1.370435	0.463553	0.537303		48	1.154897	.8341932	1.598895	0.385571		ICAM3	2.7302e-25	C6orf10	1.4756e-16	No	6:32293475:T:G	missense_variant		3.33e-86	-0.188064	G	0		nhl_inc	0	G	514	87928	0.13129	336819	1.25626	0.0482779	2.29464e-06		T	0.188064
98	.9252173	.7526468	1.137356	0.460532	0.544602		49	1.079954	.8024559	1.453413	0.611731		LILRB4	4.7133e-13	C6orf10	1.4756e-16	No	6:32293475:T:G	missense_variant		4.19e-75	-0.172848	G	0		nhl_inc	0	G	514	87928	0.13129	336819	1.25626	0.0482779	2.29464e-06			variant_not_in_PRS
96	1.002893	.8174184	1.230453	0.977909	0.000766746		47	1.129876	.8423499	1.515546	0.415096		ADA2	#N/A	C6orf10	1.4756e-16	No	6:32293475:T:G	missense_variant		1.31e-68	0.165016	G	1		nhl_inc	0	G	514	87928	0.13129	336819	1.25626	0.0482779	2.29464e-06		G	0.165016
96	1.00123	.8189049	1.224149	0.990436	0.000143695		47	1.009165	.7561493	1.346844	0.9506		GZMA	2.0457e-06	C6orf10	1.4756e-16	No	6:32293475:T:G	missense_variant		3.11e-60	-0.156284	G	0		nhl_inc	0	G	514	87928	0.13129	336819	1.25626	0.0482779	2.29464e-06		T	0.156284
100	.9352959	.766934	1.140618	0.508861	0.436408		49	.9075968	.682439	1.207041	0.505111		TNFRSF8	0.86407	C6orf10	1.4756e-16	No	6:32293475:T:G	missense_variant		1.37e-50	0.142501	G	1		nhl_inc	0	G	514	87928	0.13129	336819	1.25626	0.0482779	2.29464e-06		G	0.142501
100	.8332488	.6165934	1.126031	0.235083	1.40984		49	.8092037	.5143626	1.273053	0.359813		TNFRSF4	0.00015133	C6orf10	1.4756e-16	No	6:32293475:T:G	missense_variant		5.12e-47	0.13401	G	1		nhl_inc	0	G	514	87928	0.13129	336819	1.25626	0.0482779	2.29464e-06		G	0.13401
100	1.005172	.8125951	1.243387	0.962085	0.00225981		50	1.000975	.7391563	1.355533	0.994975		TNFRSF9	0.32153	C6orf10	1.4756e-16	No	6:32293475:T:G	missense_variant		2.06e-43	0.127487	G	1		nhl_inc	0	G	514	87928	0.13129	336819	1.25626	0.0482779	2.29464e-06		G	0.127487
102	.9051145	.7338771	1.116307	0.351491	0.868067		50	.7567555	.5511573	1.039048	0.0848624		IL12B	0.00011439	C6orf10	1.4756e-16	No	6:32293475:T:G	missense_variant		2.16e-40	0.12578	G	1		nhl_inc	0	G	514	87928	0.13129	336819	1.25626	0.0482779	2.29464e-06		G	0.12578
99	.9305021	.757285	1.14334	0.493104	0.469747		48	.8969894	.665561	1.20889	0.475222		IL12A_IL12B	#N/A	C6orf10	1.4756e-16	No	6:32293475:T:G	missense_variant		2.05e-36	0.120271	G	1		nhl_inc	0	G	514	87928	0.13129	336819	1.25626	0.0482779	2.29464e-06		G	0.120271
101	1.034831	.835113	1.282313	0.754314	0.0979418		49	.8999759	.6559887	1.234711	0.513633		SIGLEC6	0.0058774	C6orf10	1.4756e-16	No	6:32293475:T:G	missense_variant		1.62e-34	0.118193	G	1		nhl_inc	0	G	514	87928	0.13129	336819	1.25626	0.0482779	2.29464e-06		G	0.118193
100	1.019038	.8508521	1.22047	0.83763	0.0419948		50	1.055131	.8437206	1.319515	0.638067		IL2RA	0.054709	C6orf10	1.4756e-16	No	6:32293475:T:G	missense_variant		1.75e-33	0.114816	G	1		nhl_inc	0	G	514	87928	0.13129	336819	1.25626	0.0482779	2.29464e-06		G	0.114816
99	.9472295	.778042	1.153207	0.589175	0.291634		49	.9031943	.6922493	1.178419	0.453108		ITGB7	2.3661e-06	C6orf10	1.4756e-16	No	6:32293475:T:G	missense_variant		1.86e-32	0.114599	G	1		nhl_inc	0	G	514	87928	0.13129	336819	1.25626	0.0482779	2.29464e-06		G	0.114599
99	.9882459	.7927769	1.23191	0.916256	0.0110566		49	.8912801	.6407031	1.239857	0.494355		EPHA2	1.073e-05	C6orf10	1.4756e-16	No	6:32293475:T:G	missense_variant		1.63e-29	0.105683	G	1		nhl_inc	0	G	514	87928	0.13129	336819	1.25626	0.0482779	2.29464e-06			variant_not_in_PRS
100	.7152526	.4871814	1.050094	0.0871775	2.92574		49	.6129296	.3201167	1.173581	0.139673		CXCL9	0.0029304	C6orf10	1.4756e-16	No	6:32293475:T:G	missense_variant		3.85e-26	0.0936016	G	1		nhl_inc	0	G	514	87928	0.13129	336819	1.25626	0.0482779	2.29464e-06		G	0.0936016
96	.8567	.6923622	1.060045	0.154635	2.02592		47	1.025799	.7632535	1.378656	0.865899		ROBO1	7.2696e-16	C6orf10	1.4756e-16	No	6:32293475:T:G	missense_variant		2.23e-25	-0.0994228	G	0		nhl_inc	0	G	514	87928	0.13129	336819	1.25626	0.0482779	2.29464e-06			variant_not_in_PRS
100	.8960181	.7327106	1.095724	0.284845	1.14383		50	.8576029	.6454577	1.139475	0.289392		LTA	0.19685	C6orf10	1.4756e-16	No	6:32293475:T:G	missense_variant		4.87e-21	0.0900735	G	1		nhl_inc	0	G	514	87928	0.13129	336819	1.25626	0.0482779	2.29464e-06			variant_not_in_PRS
101	.9230665	.7580405	1.124019	0.42568	0.634581		50	.9470506	.7167492	1.251351	0.70195		FCER2	7.6122e-12	C6orf10	1.4756e-16	No	6:32293475:T:G	missense_variant		9.01e-20	0.0879561	G	1		nhl_inc	0	G	514	87928	0.13129	336819	1.25626	0.0482779	2.29464e-06		G	0.0879561
100	1.013415	.8233254	1.247392	0.899946	0.0158081		49	1.04235	.7856613	1.382903	0.773684		TNFRSF1B	0.50201	C6orf10	1.4756e-16	No	6:32293475:T:G	missense_variant		2.47e-19	0.0842713	G	1		nhl_inc	0	G	514	87928	0.13129	336819	1.25626	0.0482779	2.29464e-06		G	0.0842713
96	.7846005	.5944115	1.035643	0.0867684	2.93333		47	.7711124	.5166855	1.150824	0.20326		IL15RA	2.332e-06	C6orf10	1.4756e-16	No	6:32293475:T:G	missense_variant		1.89e-17	0.0815323	G	1		nhl_inc	0	G	514	87928	0.13129	336819	1.25626	0.0482779	2.29464e-06		G	0.0815323
99	.6276005	.4424949	.8901398	0.00898456	6.82589		48	.9492812	.6502178	1.385897	0.787467		IL18BP	1.484e-08	C6orf10	1.4756e-16	No	6:32293475:T:G	missense_variant		2.96e-16	0.0749162	G	1		nhl_inc	0	G	514	87928	0.13129	336819	1.25626	0.0482779	2.29464e-06		G	0.0749162
100	.9508995	.7766014	1.164317	0.626014	0.237505		49	.9847135	.737683	1.314468	0.916748		CD5	2.3074e-10	C6orf10	1.4756e-16	No	6:32293475:T:G	missense_variant		1.97e-14	-0.0731501	G	0		nhl_inc	0	G	514	87928	0.13129	336819	1.25626	0.0482779	2.29464e-06		T	0.0731501
100	1.000188	.8211954	1.218196	0.998506	3.50784e-06		49	.9222433	.6916011	1.229802	0.581457		CD300E	0.023692	C6orf10	1.4756e-16	No	6:32293475:T:G	missense_variant		3.08e-14	0.0707485	G	1		nhl_inc	0	G	514	87928	0.13129	336819	1.25626	0.0482779	2.29464e-06		G	0.0707485
100	.940224	.7707888	1.146904	0.543205	0.369632		49	.9469803	.711404	1.260566	0.708938		CSF1	0.99634	C6orf10	1.4756e-16	No	6:32293475:T:G	missense_variant		1.64e-13	0.0702834	G	1		nhl_inc	0	G	514	87928	0.13129	336819	1.25626	0.0482779	2.29464e-06		G	0.0702834
101	1.05115	.8603832	1.284215	0.625392	0.238362		49	.8904959	.663117	1.195842	0.44071		SPINT1	1.0175e-05	C6orf10	1.4756e-16	No	6:32293475:T:G	missense_variant		3.23e-13	-0.0707249	G	0		nhl_inc	0	G	514	87928	0.13129	336819	1.25626	0.0482779	2.29464e-06		T	0.0707249
100	.9023162	.7252041	1.122683	0.356535	0.850061		48	1.108811	.8388912	1.465579	0.468027		VCAM1	0.79791	C6orf10	1.4756e-16	No	6:32293475:T:G	missense_variant		3.43e-13	0.068664	G	1		nhl_inc	0	G	514	87928	0.13129	336819	1.25626	0.0482779	2.29464e-06		G	0.068664
101	.9386965	.7643125	1.152868	0.54629	0.364005		50	.805607	.5990305	1.083422	0.152738		SIGLEC1	5.3298e-46	C6orf10	1.4756e-16	No	6:32293475:T:G	missense_variant		2.12e-12	0.0664567	G	1		nhl_inc	0	G	514	87928	0.13129	336819	1.25626	0.0482779	2.29464e-06		G	0.0664567
102	.9495241	.7729047	1.166503	0.62183	0.243304		50	.9106957	.6777333	1.223736	0.534889		RRM2	0.74515	C6orf10	1.4756e-16	No	6:32293475:T:G	missense_variant		2.51e-11	-0.0657314	G	0		nhl_inc	0	G	514	87928	0.13129	336819	1.25626	0.0482779	2.29464e-06			variant_not_in_PRS
100	.9347365	.7631671	1.144877	0.514205	0.4255		49	.9722071	.7269995	1.30012	0.849249		QPCT	1.1987e-15	C6orf10	1.4756e-16	No	6:32293475:T:G	missense_variant		4.77e-11	-0.062452	G	0		nhl_inc	0	G	514	87928	0.13129	336819	1.25626	0.0482779	2.29464e-06		T	0.062452
99	.9182413	.7542457	1.117894	0.395481	0.722022		49	.9030525	.6849938	1.190527	0.469568		TNFRSF14	0.80752	C6orf10	1.4756e-16	No	6:32293475:T:G	missense_variant		7.14e-11	0.0614866	G	1		nhl_inc	0	G	514	87928	0.13129	336819	1.25626	0.0482779	2.29464e-06			variant_not_in_PRS
99	.9323238	.7590906	1.145091	0.504036	0.446428		50	1.003265	.751529	1.339324	0.982356		C1QA	0.0038204	C6orf10	1.4756e-16	No	6:32293475:T:G	missense_variant		7.46e-11	0.0616232	G	1		nhl_inc	0	G	514	87928	0.13129	336819	1.25626	0.0482779	2.29464e-06		G	0.0616232
96	.9914219	.8019469	1.225664	0.936547	0.0063379		47	1.200639	.9056155	1.591771	0.203764		CD27	0.010011	C6orf10	1.4756e-16	No	6:32293475:T:G	missense_variant		4.15e-09	0.0554337	G	1		nhl_inc	0	G	514	87928	0.13129	336819	1.25626	0.0482779	2.29464e-06			variant_not_in_PRS
96	1.00769	.8182998	1.240913	0.942507	0.0052011		47	.9346334	.6689478	1.305841	0.691986		BTN3A2	1.1002e-10	NOTCH4	2.0544e-23	No	6:32223881:T:TAGCAGC	disruptive_inframe_insertion		2.39e-268	-0.331474	TAGCAGC	0		nhl_inc	0	TAGCAGC	528	90561	0.136042	334782	1.25757	0.0485383	2.33951e-06			variant_not_in_PRS
100	.9689433	.7953591	1.180412	0.754106	0.0981126		49	.9793726	.7366232	1.302119	0.885957		RNASET2	0.00026891	NOTCH4	2.0544e-23	No	6:32223881:T:TAGCAGC	disruptive_inframe_insertion		1.96e-175	0.261332	TAGCAGC	1		nhl_inc	0	TAGCAGC	528	90561	0.136042	334782	1.25757	0.0485383	2.33951e-06			variant_not_in_PRS
99	.9134272	.7444361	1.12078	0.385648	0.752621		48	.9511094	.7103917	1.273395	0.736363		BTN2A1	3.3959e-21	NOTCH4	2.0544e-23	No	6:32223881:T:TAGCAGC	disruptive_inframe_insertion		1.86e-145	0.237318	TAGCAGC	1		nhl_inc	0	TAGCAGC	528	90561	0.136042	334782	1.25757	0.0485383	2.33951e-06			variant_not_in_PRS
102	.8497002	.6916532	1.043862	0.120869	2.40603		50	.713997	.531635	.958913	0.0251699		CD1C	1.5963e-08	NOTCH4	2.0544e-23	No	6:32223881:T:TAGCAGC	disruptive_inframe_insertion		1.37e-106	0.203819	TAGCAGC	1		nhl_inc	0	TAGCAGC	528	90561	0.136042	334782	1.25757	0.0485383	2.33951e-06			variant_not_in_PRS
99	.8640238	.6991595	1.067764	0.176057	1.8306		49	.82209	.6088926	1.109936	0.200895		CD74	0.24889	NOTCH4	2.0544e-23	No	6:32223881:T:TAGCAGC	disruptive_inframe_insertion		2.52e-79	0.170435	TAGCAGC	1		nhl_inc	0	TAGCAGC	528	90561	0.136042	334782	1.25757	0.0485383	2.33951e-06			variant_not_in_PRS
100	1.07947	.8692407	1.340545	0.488971	0.478789		49	1.073101	.788363	1.46068	0.653825		ICAM3	2.7302e-25	NOTCH4	2.0544e-23	No	6:32223881:T:TAGCAGC	disruptive_inframe_insertion		3.37e-79	-0.178059	TAGCAGC	0		nhl_inc	0	TAGCAGC	528	90561	0.136042	334782	1.25757	0.0485383	2.33951e-06			variant_not_in_PRS
100	.9328517	.7643906	1.138439	0.49396	0.467889		49	.9258567	.6954821	1.232542	0.597695		LILRB4	4.7133e-13	NOTCH4	2.0544e-23	No	6:32223881:T:TAGCAGC	disruptive_inframe_insertion		1.29e-76	-0.172755	TAGCAGC	0		nhl_inc	0	TAGCAGC	528	90561	0.136042	334782	1.25757	0.0485383	2.33951e-06			variant_not_in_PRS
96	.9731369	.7891908	1.199957	0.798929	0.0648891		47	.8550209	.6276571	1.164746	0.320679		GZMA	2.0457e-06	NOTCH4	2.0544e-23	No	6:32223881:T:TAGCAGC	disruptive_inframe_insertion		5.31e-57	-0.150281	TAGCAGC	0		nhl_inc	0	TAGCAGC	528	90561	0.136042	334782	1.25757	0.0485383	2.33951e-06			variant_not_in_PRS
100	.9101615	.7367043	1.124459	0.382884	0.761423		49	.9928424	.7377174	1.336197	0.962193		ADA2	#N/A	NOTCH4	2.0544e-23	No	6:32223881:T:TAGCAGC	disruptive_inframe_insertion		2.61e-55	0.146102	TAGCAGC	1		nhl_inc	0	TAGCAGC	528	90561	0.136042	334782	1.25757	0.0485383	2.33951e-06			variant_not_in_PRS
102	.919161	.7517329	1.123879	0.411288	0.675073		50	.9615438	.7212066	1.281972	0.789289		TNFRSF8	0.86407	NOTCH4	2.0544e-23	No	6:32223881:T:TAGCAGC	disruptive_inframe_insertion		2.15e-49	0.1392	TAGCAGC	1		nhl_inc	0	TAGCAGC	528	90561	0.136042	334782	1.25757	0.0485383	2.33951e-06			variant_not_in_PRS
96	.9626371	.7816093	1.185593	0.72015	0.128349		47	.9698079	.7206176	1.305168	0.839666		TNFRSF4	0.00015133	NOTCH4	2.0544e-23	No	6:32223881:T:TAGCAGC	disruptive_inframe_insertion		1.06e-43	0.127631	TAGCAGC	1		nhl_inc	0	TAGCAGC	528	90561	0.136042	334782	1.25757	0.0485383	2.33951e-06			variant_not_in_PRS
103	.9601274	.7799263	1.181964	0.701232	0.147194		50	1.015392	.7553663	1.364929	0.91939		TNFRSF9	0.32153	NOTCH4	2.0544e-23	No	6:32223881:T:TAGCAGC	disruptive_inframe_insertion		6.57e-41	0.122167	TAGCAGC	1		nhl_inc	0	TAGCAGC	528	90561	0.136042	334782	1.25757	0.0485383	2.33951e-06			variant_not_in_PRS
102	.894891	.7241694	1.10586	0.303823	1.05734		50	1.009717	.7507068	1.358092	0.949016		IL12B	0.00011439	NOTCH4	2.0544e-23	No	6:32223881:T:TAGCAGC	disruptive_inframe_insertion		3.35e-34	0.11399	TAGCAGC	1		nhl_inc	0	TAGCAGC	528	90561	0.136042	334782	1.25757	0.0485383	2.33951e-06			variant_not_in_PRS
99	1.078836	.8865029	1.312896	0.448784	0.573722		49	1.154137	.8747502	1.522758	0.310727		SIGLEC6	0.0058774	NOTCH4	2.0544e-23	No	6:32223881:T:TAGCAGC	disruptive_inframe_insertion		7.16e-34	0.115774	TAGCAGC	1		nhl_inc	0	TAGCAGC	528	90561	0.136042	334782	1.25757	0.0485383	2.33951e-06			variant_not_in_PRS
99	1.028346	.8350486	1.266388	0.792464	0.0692279		50	1.011802	.7536157	1.358442	0.937782		IL12A_IL12B	#N/A	NOTCH4	2.0544e-23	No	6:32223881:T:TAGCAGC	disruptive_inframe_insertion		1.21e-30	0.108615	TAGCAGC	1		nhl_inc	0	TAGCAGC	528	90561	0.136042	334782	1.25757	0.0485383	2.33951e-06			variant_not_in_PRS
99	1.081388	.8783179	1.331408	0.460925	0.543648		50	.9496341	.7056224	1.278028	0.733073		IL2RA	0.054709	NOTCH4	2.0544e-23	No	6:32223881:T:TAGCAGC	disruptive_inframe_insertion		2.49e-30	0.107814	TAGCAGC	1		nhl_inc	0	TAGCAGC	528	90561	0.136042	334782	1.25757	0.0485383	2.33951e-06			variant_not_in_PRS
101	1.034197	.835892	1.279548	0.756876	0.0958436		49	.9055071	.6680455	1.227376	0.522392		ITGB7	2.3661e-06	NOTCH4	2.0544e-23	No	6:32223881:T:TAGCAGC	disruptive_inframe_insertion		3.71e-29	0.107079	TAGCAGC	1		nhl_inc	0	TAGCAGC	528	90561	0.136042	334782	1.25757	0.0485383	2.33951e-06			variant_not_in_PRS
100	.8974021	.7320032	1.100173	0.297655	1.08467		49	.9025159	.6718265	1.212419	0.495851		EPHA2	1.073e-05	NOTCH4	2.0544e-23	No	6:32223881:T:TAGCAGC	disruptive_inframe_insertion		1.48e-27	0.10084	TAGCAGC	1		nhl_inc	0	TAGCAGC	528	90561	0.136042	334782	1.25757	0.0485383	2.33951e-06			variant_not_in_PRS
101	1.099657	.8938786	1.352807	0.368819	0.807639		50	1.07522	.7938746	1.456274	0.639367		ROBO1	7.2696e-16	NOTCH4	2.0544e-23	No	6:32223881:T:TAGCAGC	disruptive_inframe_insertion		1.92e-23	-0.0942738	TAGCAGC	0		nhl_inc	0	TAGCAGC	528	90561	0.136042	334782	1.25757	0.0485383	2.33951e-06			variant_not_in_PRS
103	1.017558	.8366148	1.237636	0.861682	0.0303573		50	1.243418	.8700917	1.776925	0.231687		CXCL9	0.0029304	NOTCH4	2.0544e-23	No	6:32223881:T:TAGCAGC	disruptive_inframe_insertion		8.06e-23	0.086077	TAGCAGC	1		nhl_inc	0	TAGCAGC	528	90561	0.136042	334782	1.25757	0.0485383	2.33951e-06			variant_not_in_PRS
103	.9519484	.7626222	1.188276	0.663376	0.189449		50	1.104295	.8233312	1.481139	0.507804		LTA	0.19685	NOTCH4	2.0544e-23	No	6:32223881:T:TAGCAGC	disruptive_inframe_insertion		1.7e-19	0.0855322	TAGCAGC	1		nhl_inc	0	TAGCAGC	528	90561	0.136042	334782	1.25757	0.0485383	2.33951e-06			variant_not_in_PRS
96	.9495361	.7707289	1.169826	0.626652	0.236628		47	.951011	.7041552	1.284407	0.743225		FCER2	7.6122e-12	NOTCH4	2.0544e-23	No	6:32223881:T:TAGCAGC	disruptive_inframe_insertion		5.08e-18	0.0827234	TAGCAGC	1		nhl_inc	0	TAGCAGC	528	90561	0.136042	334782	1.25757	0.0485383	2.33951e-06			variant_not_in_PRS
101	1.003599	.8190174	1.22978	0.972362	0.00120037		50	.8225992	.6073112	1.114205	0.207153		TNFRSF1B	0.50201	NOTCH4	2.0544e-23	No	6:32223881:T:TAGCAGC	disruptive_inframe_insertion		3.44e-17	0.0781716	TAGCAGC	1		nhl_inc	0	TAGCAGC	528	90561	0.136042	334782	1.25757	0.0485383	2.33951e-06			variant_not_in_PRS
100	.8419199	.6900641	1.027193	0.089965	2.875		49	.7635566	.5772502	1.009993	0.0587193		IL15RA	2.332e-06	NOTCH4	2.0544e-23	No	6:32223881:T:TAGCAGC	disruptive_inframe_insertion		1.01e-16	0.0787753	TAGCAGC	1		nhl_inc	0	TAGCAGC	528	90561	0.136042	334782	1.25757	0.0485383	2.33951e-06			variant_not_in_PRS
100	1.004573	.8167179	1.235636	0.965549	0.00186551		49	.981119	.7228245	1.331713	0.902677		IL18BP	1.484e-08	NOTCH4	2.0544e-23	No	6:32223881:T:TAGCAGC	disruptive_inframe_insertion		9.68e-15	0.0701562	TAGCAGC	1		nhl_inc	0	TAGCAGC	528	90561	0.136042	334782	1.25757	0.0485383	2.33951e-06			variant_not_in_PRS
101	1.020326	.8312416	1.252422	0.84741	0.037027		50	.9283261	.6907402	1.247632	0.621949		CD5	2.3074e-10	NOTCH4	2.0544e-23	No	6:32223881:T:TAGCAGC	disruptive_inframe_insertion		5.13e-14	-0.0711888	TAGCAGC	0		nhl_inc	0	TAGCAGC	528	90561	0.136042	334782	1.25757	0.0485383	2.33951e-06			variant_not_in_PRS
101	.901476	.7332171	1.108347	0.325103	0.968306		49	.8814661	.658198	1.180469	0.397198		CD300E	0.023692	NOTCH4	2.0544e-23	No	6:32223881:T:TAGCAGC	disruptive_inframe_insertion		1.32e-12	0.0653525	TAGCAGC	1		nhl_inc	0	TAGCAGC	528	90561	0.136042	334782	1.25757	0.0485383	2.33951e-06			variant_not_in_PRS
101	.9234194	.7979332	1.06864	0.285017	1.14301		49	.9126433	.7292538	1.142151	0.424481		CSF1	0.99634	NOTCH4	2.0544e-23	No	6:32223881:T:TAGCAGC	disruptive_inframe_insertion		1.63e-12	0.0665645	TAGCAGC	1		nhl_inc	0	TAGCAGC	528	90561	0.136042	334782	1.25757	0.0485383	2.33951e-06			variant_not_in_PRS
100	.8103276	.6384717	1.028442	0.0837443	2.99069		49	.6531383	.4569985	.9334597	0.0193933		SIGLEC1	5.3298e-46	NOTCH4	2.0544e-23	No	6:32223881:T:TAGCAGC	disruptive_inframe_insertion		4.67e-12	0.0646914	TAGCAGC	1		nhl_inc	0	TAGCAGC	528	90561	0.136042	334782	1.25757	0.0485383	2.33951e-06			variant_not_in_PRS
100	.9666915	.7799617	1.198126	0.757061	0.0956927		50	.9768924	.7199686	1.325501	0.880645		SPINT1	1.0175e-05	NOTCH4	2.0544e-23	No	6:32223881:T:TAGCAGC	disruptive_inframe_insertion		1.37e-11	-0.0649487	TAGCAGC	0		nhl_inc	0	TAGCAGC	528	90561	0.136042	334782	1.25757	0.0485383	2.33951e-06			variant_not_in_PRS
99	.9277832	.7491805	1.148964	0.492023	0.4721		47	1.050396	.7673753	1.437799	0.758881		QPCT	1.1987e-15	NOTCH4	2.0544e-23	No	6:32223881:T:TAGCAGC	disruptive_inframe_insertion		7.07e-11	-0.0612262	TAGCAGC	0		nhl_inc	0	TAGCAGC	528	90561	0.136042	334782	1.25757	0.0485383	2.33951e-06			variant_not_in_PRS
96	.9735632	.7812887	1.213156	0.811359	0.0569648		47	.7484716	.4905202	1.142073	0.179013		VCAM1	0.79791	NOTCH4	2.0544e-23	No	6:32223881:T:TAGCAGC	disruptive_inframe_insertion		9.61e-11	0.0603734	TAGCAGC	1		nhl_inc	0	TAGCAGC	528	90561	0.136042	334782	1.25757	0.0485383	2.33951e-06			variant_not_in_PRS
99	.8867901	.7191199	1.093554	0.261184	1.26247		48	.77852	.5721044	1.05941	0.111206		TNFRSF14	0.80752	NOTCH4	2.0544e-23	No	6:32223881:T:TAGCAGC	disruptive_inframe_insertion		1.57e-10	0.0597249	TAGCAGC	1		nhl_inc	0	TAGCAGC	528	90561	0.136042	334782	1.25757	0.0485383	2.33951e-06			variant_not_in_PRS
100	.9283578	.764369	1.127529	0.453487	0.561921		49	.9067481	.6890113	1.193293	0.484753		RRM2	0.74515	NOTCH4	2.0544e-23	No	6:32223881:T:TAGCAGC	disruptive_inframe_insertion		1.9e-10	-0.0620604	TAGCAGC	0		nhl_inc	0	TAGCAGC	528	90561	0.136042	334782	1.25757	0.0485383	2.33951e-06			variant_not_in_PRS
100	.9529508	.7650474	1.187005	0.667144	0.184961		50	.7527753	.5515689	1.02738	0.0734968		C1QA	0.0038204	NOTCH4	2.0544e-23	No	6:32223881:T:TAGCAGC	disruptive_inframe_insertion		3.76e-10	0.0586375	TAGCAGC	1		nhl_inc	0	TAGCAGC	528	90561	0.136042	334782	1.25757	0.0485383	2.33951e-06			variant_not_in_PRS
101	.8685757	.7018605	1.074891	0.195046	1.67909		50	.9508705	.700853	1.290078	0.746206		CD27	0.010011	NOTCH4	2.0544e-23	No	6:32223881:T:TAGCAGC	disruptive_inframe_insertion		6.83e-09	0.0540414	TAGCAGC	1		nhl_inc	0	TAGCAGC	528	90561	0.136042	334782	1.25757	0.0485383	2.33951e-06			variant_not_in_PRS
103	.881272	.7115519	1.091474	0.246863	1.34097		50	.9321161	.6848893	1.268585	0.654838		TNFRSF14	0.80752	TNFRSF14	0.80752	Yes	1:2559766:C:T	non_coding_transcript_exon_variant		3.22e-69	0.111352	T	1		nhl_inc	1	C	1754	336781	0.502544	336821	1.17866	0.0353997	3.4256e-06			variant_not_in_PRS
103	1.035813	.8476023	1.265816	0.730914	0.118274		50	.7616965	.5756399	1.00789	0.0567845		TNFRSF14	0.80752	TNFRSF14	0.80752	Yes	1:2559503:C:A	non_coding_transcript_exon_variant		5.15e-71	0.112966	A	1		nhl_inc	0	A	1456	329507	0.491332	336802	0.849983	0.0354365	4.50162e-06			variant_not_in_PRS
99	.7932823	.629079	1.000346	0.0503429	3.83		50	.8199015	.592288	1.134986	0.23138		SPINT1	1.0175e-05	BAG6	1	No	6:31651799:A:G	5_prime_UTR_variant		4.84e-17	-0.0701191	G	0		lung_inc	0	G	1229	131375	0.196951	336642	1.1605	0.0325595	4.83977e-06		A	0.0701191
100	.9672845	.7768682	1.204373	0.766172	0.0884385		48	.896713	.6532151	1.230979	0.500048		TNFSF13B	0.98193	BAG6	1	No	6:31651799:A:G	5_prime_UTR_variant		5.01e-11	-0.0524029	G	0		lung_inc	0	G	1229	131375	0.196951	336642	1.1605	0.0325595	4.83977e-06			variant_not_in_PRS
100	1.230017	1.025591	1.475191	0.0255856	4.98381		50	1.305267	1.01455	1.679287	0.0382344		TNR	0.52437	BAG6	1	No	6:31651799:A:G	5_prime_UTR_variant		8.48e-11	-0.0530049	G	0		lung_inc	0	G	1229	131375	0.196951	336642	1.1605	0.0325595	4.83977e-06			variant_not_in_PRS
99	.9816713	.8031667	1.199849	0.856637	0.0326369		48	.8644658	.6596484	1.132878	0.291122		TREM2	3.2892e-09	BAG6	1	No	6:31651799:A:G	5_prime_UTR_variant		6.86e-10	-0.0479631	G	0		lung_inc	0	G	1229	131375	0.196951	336642	1.1605	0.0325595	4.83977e-06			variant_not_in_PRS
100	.8584105	.6606806	1.115318	0.253067	1.30629		49	.7313639	.4920235	1.087129	0.12189		CXCL17	0.0048138	BAG6	1	No	6:31651799:A:G	5_prime_UTR_variant		1.16e-09	-0.04462	G	0		lung_inc	0	G	1229	131375	0.196951	336642	1.1605	0.0325595	4.83977e-06		A	0.04462
99	.8792303	.6932943	1.115033	0.288349	1.12732		49	1.03538	.7510859	1.427281	0.831884		MSLN	5.8751e-25	BAG6	1	No	6:31651799:A:G	5_prime_UTR_variant		6.14e-09	-0.0473891	G	0		lung_inc	0	G	1229	131375	0.196951	336642	1.1605	0.0325595	4.83977e-06		A	0.0473891
100	.9674813	.7912584	1.182951	0.747265	0.103844		50	.9654291	.7245019	1.286475	0.81018		SPINT1	1.0175e-05	GPANK1	3.2444e-07	No	6:31664357:C:A	missense_variant		7.35e-16	-0.0665998	A	0		lung_inc	0	A	1227	131420	0.196992	336681	1.15831	0.0325898	6.50294e-06		C	0.0665998
96	.9725763	.7897826	1.197677	0.793491	0.0685291		47	.9586484	.7063069	1.301144	0.786423		TNFSF13B	0.98193	GPANK1	3.2444e-07	No	6:31664357:C:A	missense_variant		3.14e-11	-0.0523219	A	0		lung_inc	0	A	1227	131420	0.196992	336681	1.15831	0.0325898	6.50294e-06		C	0.0523219
102	.9970456	.8138702	1.221448	0.97721	0.000816098		49	.8902052	.6642893	1.192952	0.43616		TNR	0.52437	GPANK1	3.2444e-07	No	6:31664357:C:A	missense_variant		1.02e-10	-0.0520882	A	0		lung_inc	0	A	1227	131420	0.196992	336681	1.15831	0.0325898	6.50294e-06		C	0.0520882
100	.9581699	.7782989	1.179611	0.68709	0.162254		50	1.036989	.7686185	1.399065	0.812108		TREM2	3.2892e-09	GPANK1	3.2444e-07	No	6:31664357:C:A	missense_variant		1.63e-10	-0.0490693	A	0		lung_inc	0	A	1227	131420	0.196992	336681	1.15831	0.0325898	6.50294e-06		C	0.0490693
100	.9030506	.7300346	1.117071	0.34735	0.883115		49	1.074926	.8031522	1.438663	0.627065		CXCL17	0.0048138	GPANK1	3.2444e-07	No	6:31664357:C:A	missense_variant		3.31e-09	-0.0428309	A	0		lung_inc	0	A	1227	131420	0.196992	336681	1.15831	0.0325898	6.50294e-06		C	0.0428309
100	.9397024	.7635949	1.156425	0.556956	0.345003		49	1.122731	.8716863	1.446075	0.36999		SPINT1	1.0175e-05	PRRC2A	1	No	6:31630712:A:G	synonymous_variant		1.39e-15	-0.0659098	G	0		lung_inc	0	G	1229	131610	0.197201	336811	1.15813	0.0325736	6.57996e-06		A	0.0659098
100	.9926022	.8138706	1.210585	0.941563	0.00537375		49	1.105668	.838419	1.458104	0.476741		TNFSF13B	0.98193	PRRC2A	1	No	6:31630712:A:G	synonymous_variant		4.37e-11	-0.0519143	G	0		lung_inc	0	G	1229	131610	0.197201	336811	1.15813	0.0325736	6.57996e-06		A	0.0519143
100	.9138382	.7440349	1.122394	0.3903	0.738008		49	.9148882	.6820715	1.227174	0.552724		TNR	0.52437	PRRC2A	1	No	6:31630712:A:G	synonymous_variant		1.28e-10	-0.0517929	G	0		lung_inc	0	G	1229	131610	0.197201	336811	1.15813	0.0325736	6.57996e-06		A	0.0517929
103	1.03531	.8507095	1.259967	0.729103	0.119937		50	1.036726	.782185	1.374102	0.801876		TREM2	3.2892e-09	PRRC2A	1	No	6:31630712:A:G	synonymous_variant		1.9e-10	-0.0488502	G	0		lung_inc	0	G	1229	131610	0.197201	336811	1.15813	0.0325736	6.57996e-06		A	0.0488502
100	1.000144	.8164129	1.225224	0.998889	1.93971e-06		50	1.171889	.8906463	1.541941	0.257275		CXCL17	0.0048138	PRRC2A	1	No	6:31630712:A:G	synonymous_variant		3.04e-09	-0.0429078	G	0		lung_inc	0	G	1229	131610	0.197201	336811	1.15813	0.0325736	6.57996e-06		A	0.0429078
102	1.286874	1.059907	1.562444	0.0108448	6.49057		49	1.383616	1.047408	1.827743	0.0222501		SPINT1	1.0175e-05	BAG6	1	No	6:31639124:C:CAAAG	3_prime_UTR_variant		4.12e-16	-0.067827	CAAAG	0		lung_inc	0	CAAAG	1227	131390	0.196979	336628	1.15739	0.0325772	7.2345e-06			variant_not_in_PRS
100	1.030006	.8495145	1.248845	0.763587	0.090465		50	1.030105	.7854238	1.351011	0.830264		TNR	0.52437	BAG6	1	No	6:31639124:C:CAAAG	3_prime_UTR_variant		7.1e-11	-0.0530917	CAAAG	0		lung_inc	0	CAAAG	1227	131390	0.196979	336628	1.15739	0.0325772	7.2345e-06			variant_not_in_PRS
99	.8781241	.7103699	1.085494	0.229538	1.44372		49	.9740904	.7253811	1.308074	0.861452		TNFSF13B	0.98193	BAG6	1	No	6:31639124:C:CAAAG	3_prime_UTR_variant		1.02e-10	-0.051483	CAAAG	0		lung_inc	0	CAAAG	1227	131390	0.196979	336628	1.15739	0.0325772	7.2345e-06			variant_not_in_PRS
102	.9811314	.7915914	1.216055	0.861924	0.0302501		49	.8906577	.6442714	1.231269	0.483414		TREM2	3.2892e-09	BAG6	1	No	6:31639124:C:CAAAG	3_prime_UTR_variant		1.19e-10	-0.0499431	CAAAG	0		lung_inc	0	CAAAG	1227	131390	0.196979	336628	1.15739	0.0325772	7.2345e-06		C	0.0499431
101	1.057152	.8499728	1.31483	0.617505	0.24939		50	.9656252	.7108065	1.311795	0.822934		CXCL17	0.0048138	BAG6	1	No	6:31639124:C:CAAAG	3_prime_UTR_variant		7.22e-09	-0.0423157	CAAAG	0		lung_inc	0	CAAAG	1227	131390	0.196979	336628	1.15739	0.0325772	7.2345e-06			variant_not_in_PRS
101	.9927174	.8104674	1.21595	0.943694	0.00498837		50	.8260906	.6142656	1.110962	0.20628		SPINT1	1.0175e-05	PRRC2A	1	No	6:31636814:C:T	missense_variant		7.95e-16	-0.0664808	T	0		lung_inc	0	T	1227	131492	0.197019	336817	1.15719	0.0325952	7.49639e-06			variant_not_in_PRS
101	.9033567	.7332225	1.112968	0.339752	0.911367		49	.8300939	.6109623	1.12782	0.233741		TNFSF13B	0.98193	PRRC2A	1	No	6:31636814:C:T	missense_variant		6.36e-11	-0.0514925	T	0		lung_inc	0	T	1227	131492	0.197019	336817	1.15719	0.0325952	7.49639e-06			variant_not_in_PRS
103	1.240403	1.026541	1.49882	0.0256638	4.97853		50	1.344824	1.032415	1.751767	0.028058		TNR	0.52437	PRRC2A	1	No	6:31636814:C:T	missense_variant		8.98e-11	-0.0522237	T	0		lung_inc	0	T	1227	131492	0.197019	336817	1.15719	0.0325952	7.49639e-06			variant_not_in_PRS
103	.9423618	.7631588	1.163645	0.58119	0.304315		50	.8892031	.6582634	1.201164	0.44406		TREM2	3.2892e-09	PRRC2A	1	No	6:31636814:C:T	missense_variant		2.85e-10	-0.048386	T	0		lung_inc	0	T	1227	131492	0.197019	336817	1.15719	0.0325952	7.49639e-06			variant_not_in_PRS
100	.9469986	.7748671	1.157368	0.594682	0.283091		50	.9102791	.6848085	1.209985	0.517403		CXCL17	0.0048138	PRRC2A	1	No	6:31636814:C:T	missense_variant		2.99e-09	-0.042934	T	0		lung_inc	0	T	1227	131492	0.197019	336817	1.15719	0.0325952	7.49639e-06			variant_not_in_PRS
101	.926059	.7419061	1.155921	0.497096	0.461131		49	.8865426	.6421631	1.223922	0.464225		SPINT1	1.0175e-05	BAG6	1	No	6:31641495:T:C	non_coding_transcript_exon_variant		8.38e-16	-0.0664355	C	0		lung_inc	0	C	1230	131858	0.197565	336821	1.15646	0.0325578	8.01527e-06			variant_not_in_PRS
103	.8951015	.7177076	1.116341	0.32543	0.966997		50	1.00349	.7639755	1.318096	0.980022		TNFSF13B	0.98193	BAG6	1	No	6:31641495:T:C	non_coding_transcript_exon_variant		5.27e-11	-0.0517023	C	0		lung_inc	0	C	1230	131858	0.197565	336821	1.15646	0.0325578	8.01527e-06			variant_not_in_PRS
99	.8385582	.6774424	1.037992	0.105786	2.61607		49	.8453742	.6247956	1.143826	0.276209		TNR	0.52437	BAG6	1	No	6:31641495:T:C	non_coding_transcript_exon_variant		6.6e-11	-0.052589	C	0		lung_inc	0	C	1230	131858	0.197565	336821	1.15646	0.0325578	8.01527e-06		T	0.052589
101	1.068241	.8769283	1.30129	0.512065	0.429846		50	.9306641	.6838479	1.266562	0.647656		TREM2	3.2892e-09	BAG6	1	No	6:31641495:T:C	non_coding_transcript_exon_variant		3.79e-10	-0.0480411	C	0		lung_inc	0	C	1230	131858	0.197565	336821	1.15646	0.0325578	8.01527e-06			variant_not_in_PRS
101	.9272628	.7462198	1.152229	0.495614	0.464316		50	.9952509	.739819	1.338874	0.974904		CXCL17	0.0048138	BAG6	1	No	6:31641495:T:C	non_coding_transcript_exon_variant		2.48e-09	-0.0431604	C	0		lung_inc	0	C	1230	131858	0.197565	336821	1.15646	0.0325578	8.01527e-06			variant_not_in_PRS
100	1.013631	.8239231	1.247019	0.898104	0.0163986		50	.9268973	.6860523	1.252293	0.620962		TNFSF13B	0.98193	VWA7	2.3119e-11	No	6:31765689:T:C	missense_variant		7.7e-21	-0.0859598	C	0		lung_inc	0	C	858	89298	0.133833	336823	1.17817	0.0374143	1.17433e-05			variant_not_in_PRS
101	.9569355	.7772181	1.178209	0.678318	0.172026		50	.9058761	.6696697	1.225397	0.521329		SFTPD	7.4927e-05	VWA7	2.3119e-11	No	6:31765689:T:C	missense_variant		9.84e-15	-0.0724231	C	0		lung_inc	0	C	858	89298	0.133833	336823	1.17817	0.0374143	1.17433e-05		T	0.0724231
100	.8618446	.7025444	1.057266	0.153894	2.03322		50	.8649449	.6471528	1.156032	0.326936		SPINT1	1.0175e-05	VWA7	2.3119e-11	No	6:31765689:T:C	missense_variant		8.46e-14	-0.0717987	C	0		lung_inc	0	C	858	89298	0.133833	336823	1.17817	0.0374143	1.17433e-05			variant_not_in_PRS
101	1.17941	.9631687	1.4442	0.110305	2.54984		50	1.153237	.8650038	1.537515	0.33123		TNR	0.52437	VWA7	2.3119e-11	No	6:31765689:T:C	missense_variant		1.42e-13	-0.0694718	C	0		lung_inc	0	C	858	89298	0.133833	336823	1.17817	0.0374143	1.17433e-05			variant_not_in_PRS
100	1.0168	.8392872	1.231857	0.864858	0.0289659		49	.9792338	.7331588	1.307901	0.886988		TREM2	3.2892e-09	VWA7	2.3119e-11	No	6:31765689:T:C	missense_variant		1.25e-12	-0.0634507	C	0		lung_inc	0	C	858	89298	0.133833	336823	1.17817	0.0374143	1.17433e-05			variant_not_in_PRS
102	.9795401	.7955169	1.206133	0.845623	0.0379104		49	1.139229	.8384543	1.5479	0.404603		MMP9	1.8869e-17	VWA7	2.3119e-11	No	6:31765689:T:C	missense_variant		6.38e-11	0.0619094	C	1		lung_inc	0	C	858	89298	0.133833	336823	1.17817	0.0374143	1.17433e-05			variant_not_in_PRS
100	.9532149	.7750296	1.172367	0.649965	0.205945		49	1.029469	.7716694	1.373394	0.843448		TNFSF13B	0.98193	VWA7	2.3119e-11	No	6:31766568:G:T	synonymous_variant		5.35e-21	-0.086319	T	0		lung_inc	0	T	858	89306	0.133846	336821	1.17816	0.037415	1.17607e-05		G	0.086319
100	.9828123	.774354	1.247388	0.886653	0.0203177		49	1.018582	.7245138	1.432006	0.915642		SFTPD	7.4927e-05	VWA7	2.3119e-11	No	6:31766568:G:T	synonymous_variant		1.38e-14	-0.0720388	T	0		lung_inc	0	T	858	89306	0.133846	336821	1.17816	0.037415	1.17607e-05			variant_not_in_PRS
101	1.096983	.9213814	1.306052	0.298343	1.08159		50	1.098999	.8481104	1.424105	0.475249		SPINT1	1.0175e-05	VWA7	2.3119e-11	No	6:31766568:G:T	synonymous_variant		5.63e-14	-0.0723283	T	0		lung_inc	0	T	858	89306	0.133846	336821	1.17816	0.037415	1.17607e-05		G	0.0723283
101	1.026112	.8392887	1.254521	0.801523	0.0631903		49	.9624057	.723904	1.279486	0.791988		TNR	0.52437	VWA7	2.3119e-11	No	6:31766568:G:T	synonymous_variant		1.23e-13	-0.0696634	T	0		lung_inc	0	T	858	89306	0.133846	336821	1.17816	0.037415	1.17607e-05		G	0.0696634
100	.954362	.7640452	1.192085	0.680607	0.169444		49	1.007974	.738988	1.374869	0.960004		TREM2	3.2892e-09	VWA7	2.3119e-11	No	6:31766568:G:T	synonymous_variant		2.34e-12	-0.0626831	T	0		lung_inc	0	T	858	89306	0.133846	336821	1.17816	0.037415	1.17607e-05			variant_not_in_PRS
100	.9412702	.769977	1.15067	0.554811	0.348769		50	.8909379	.671909	1.181366	0.422447		MMP9	1.8869e-17	VWA7	2.3119e-11	No	6:31766568:G:T	synonymous_variant		1.23e-10	0.0609806	T	1		lung_inc	0	T	858	89306	0.133846	336821	1.17816	0.037415	1.17607e-05			variant_not_in_PRS
99	1.073049	.8649432	1.331226	0.521555	0.410817		48	1.097657	.8012184	1.503772	0.561827		TNFSF13B	0.98193	MSH5	3.2035e-11	No	6:31760120:C:T	synonymous_variant		3.77e-21	-0.0866426	T	0		lung_inc	0	T	858	89314	0.133857	336821	1.17792	0.0374123	1.20433e-05		C	0.0866426
100	.9487156	.7723287	1.165386	0.615928	0.251633		50	.9306634	.6956083	1.245147	0.628531		SFTPD	7.4927e-05	MSH5	3.2035e-11	No	6:31760120:C:T	synonymous_variant		1.22e-14	-0.0721635	T	0		lung_inc	0	T	858	89314	0.133857	336821	1.17792	0.0374123	1.20433e-05			variant_not_in_PRS
103	.8930245	.7123237	1.119565	0.326665	0.962074		50	.7500453	.5365532	1.048485	0.0923885		TNR	0.52437	MSH5	3.2035e-11	No	6:31760120:C:T	synonymous_variant		7.85e-14	-0.0702031	T	0		lung_inc	0	T	858	89314	0.133857	336821	1.17792	0.0374123	1.20433e-05		C	0.0702031
100	.9438741	.7602178	1.171899	0.60084	0.27373		50	.7997364	.5783445	1.105878	0.176574		SPINT1	1.0175e-05	MSH5	3.2035e-11	No	6:31760120:C:T	synonymous_variant		8.84e-14	-0.071755	T	0		lung_inc	0	T	858	89314	0.133857	336821	1.17792	0.0374123	1.20433e-05			variant_not_in_PRS
102	1.091779	.8708168	1.368808	0.446618	0.57922		50	.9053246	.6492612	1.262377	0.557632		TREM2	3.2892e-09	MSH5	3.2035e-11	No	6:31760120:C:T	synonymous_variant		1.03e-12	-0.0636938	T	0		lung_inc	0	T	858	89314	0.133857	336821	1.17792	0.0374123	1.20433e-05		C	0.0636938
99	.8868882	.7185179	1.094713	0.263777	1.24882		49	1.07466	.8017153	1.440528	0.630057		MMP9	1.8869e-17	MSH5	3.2035e-11	No	6:31760120:C:T	synonymous_variant		5.28e-11	0.0621738	T	1		lung_inc	0	T	858	89314	0.133857	336821	1.17792	0.0374123	1.20433e-05		T	0.0621738
96	.9325191	.7499794	1.159488	0.529619	0.395123		47	.8667225	.6215002	1.208701	0.399263		CR2	4.7399e-19	BTNL2	8.5607e-11	No	6:32403058:T:C	missense_variant		7.59e-44	-0.0932479	C	0		nhldiffuse_inc	0	C	527	247227	0.367789	336815	0.797004	0.0526924	1.66206e-05		T	0.0932479
102	.9764935	.7993987	1.192821	0.815774	0.0542814		50	1.104366	.8280371	1.47291	0.499258		CD22	0.8044	BTNL2	8.5607e-11	No	6:32403058:T:C	missense_variant		1.8e-40	-0.0874001	C	0		nhldiffuse_inc	0	C	527	247227	0.367789	336815	0.797004	0.0526924	1.66206e-05		T	0.0874001
100	1.145405	.9362173	1.401333	0.18703	1.74086		48	1.095556	.8169788	1.469123	0.542103		GZMA	2.0457e-06	BTNL2	8.5607e-11	No	6:32403058:T:C	missense_variant		1.23e-32	0.079625	C	1		nhldiffuse_inc	0	C	527	247227	0.367789	336815	0.797004	0.0526924	1.66206e-05			variant_not_in_PRS
101	1.05662	.8699721	1.283312	0.578648	0.308425		50	1.036774	.7831017	1.372619	0.800851		RNASET2	0.00026891	BTNL2	8.5607e-11	No	6:32403058:T:C	missense_variant		8.02e-22	-0.0631829	C	0		nhldiffuse_inc	0	C	527	247227	0.367789	336815	0.797004	0.0526924	1.66206e-05			variant_not_in_PRS
101	1.136948	.9291902	1.391159	0.212533	1.55409		49	1.181045	.8838691	1.578136	0.260501		TNFRSF4	0.00015133	BTNL2	8.5607e-11	No	6:32403058:T:C	missense_variant		4.12e-19	-0.0582586	C	0		nhldiffuse_inc	0	C	527	247227	0.367789	336815	0.797004	0.0526924	1.66206e-05			variant_not_in_PRS
102	.9249069	.7400027	1.156013	0.49273	0.47056		50	.9329388	.6790644	1.281726	0.6684		IL10	0.0058874	BTNL2	8.5607e-11	No	6:32403058:T:C	missense_variant		1.48e-12	-0.0488911	C	0		nhldiffuse_inc	0	C	527	247227	0.367789	336815	0.797004	0.0526924	1.66206e-05		T	0.0488911
101	1.079849	.8897071	1.310626	0.436934	0.60432		50	1.340992	1.004692	1.789862	0.0463993		TNFRSF8	0.86407	BTNL2	8.5607e-11	No	6:32403058:T:C	missense_variant		1.95e-09	-0.0401217	C	0		nhldiffuse_inc	0	C	527	247227	0.367789	336815	0.797004	0.0526924	1.66206e-05			variant_not_in_PRS
100	.9873494	.8047398	1.211396	0.902887	0.0148878		50	.9996834	.7481629	1.335761	0.998291		IL2RA	0.054709	BTNL2	8.5607e-11	No	6:32403058:T:C	missense_variant		7.09e-09	-0.0386491	C	0		nhldiffuse_inc	0	C	527	247227	0.367789	336815	0.797004	0.0526924	1.66206e-05			variant_not_in_PRS
100	.9692102	.7847845	1.196976	0.77151	0.0843324		49	.857057	.6299567	1.166027	0.326077		LTBR	0.3058	SERPINA10	4.1522e-11	No	14:94290606:G:C	synonymous_variant		3.13e-160	0.470942	C	1		liver_inc	0	C	49	22675	0.0337329	336823	1.88957	0.148024	1.71612e-05			variant_not_in_PRS
100	.9211775	.7541069	1.125262	0.421332	0.646598		49	.9106471	.6823555	1.215317	0.525003		IL4R	0.00023013	SERPINA10	4.1522e-11	No	14:94290606:G:C	synonymous_variant		1.82e-47	0.256065	C	1		liver_inc	0	C	49	22675	0.0337329	336823	1.88957	0.148024	1.71612e-05			variant_not_in_PRS
96	.8765949	.7134169	1.077096	0.210108	1.57069		47	.915897	.6791935	1.235093	0.5647		NOMO1	1.702e-19	SERPINA10	4.1522e-11	No	14:94290606:G:C	synonymous_variant		1.08e-30	0.205364	C	1		liver_inc	0	C	49	22675	0.0337329	336823	1.88957	0.148024	1.71612e-05			variant_not_in_PRS
102	.9126271	.747001	1.114976	0.370888	0.800686		50	.7819326	.5835687	1.047723	0.0994159		CDH2	0.99171	SERPINA10	4.1522e-11	No	14:94290606:G:C	synonymous_variant		9.34e-22	0.15817	C	1		liver_inc	0	C	49	22675	0.0337329	336823	1.88957	0.148024	1.71612e-05			variant_not_in_PRS
101	1.025552	.8359997	1.258084	0.808789	0.0585584		50	.8953569	.6633075	1.208586	0.470187		IL18R1	8.625e-06	SERPINA10	4.1522e-11	No	14:94290606:G:C	synonymous_variant		8.6e-20	0.161825	C	1		liver_inc	0	C	49	22675	0.0337329	336823	1.88957	0.148024	1.71612e-05			variant_not_in_PRS
101	.9658656	.7915739	1.178534	0.732305	0.117006		50	.9279972	.69654	1.236367	0.609708		PLA2G15	0.37838	SERPINA10	4.1522e-11	No	14:94290606:G:C	synonymous_variant		2.7e-17	0.151698	C	1		liver_inc	0	C	49	22675	0.0337329	336823	1.88957	0.148024	1.71612e-05			variant_not_in_PRS
100	1.068203	.8703609	1.311016	0.52782	0.398588		50	.9485769	.7017432	1.282233	0.731367		CCL15	0.3333	SERPINA10	4.1522e-11	No	14:94290606:G:C	synonymous_variant		1.22e-14	0.132894	C	1		liver_inc	0	C	49	22675	0.0337329	336823	1.88957	0.148024	1.71612e-05			variant_not_in_PRS
99	1.013364	.8238156	1.246525	0.900011	0.0157873		49	1.03745	.7724917	1.393288	0.806956		ACE2	0.99769	SERPINA10	4.1522e-11	No	14:94290606:G:C	synonymous_variant		4.14e-14	0.122982	C	1		liver_inc	0	C	49	22675	0.0337329	336823	1.88957	0.148024	1.71612e-05			variant_not_in_PRS
100	1.013953	.8197843	1.254112	0.898336	0.0163235		50	.7962806	.601263	1.054551	0.111975		ERBB2	0.0059892	SERPINA10	4.1522e-11	No	14:94290606:G:C	synonymous_variant		1.44e-12	0.120926	C	1		liver_inc	0	C	49	22675	0.0337329	336823	1.88957	0.148024	1.71612e-05			variant_not_in_PRS
96	1.013187	.8219298	1.248948	0.902314	0.0150647		47	.9401169	.6900181	1.280865	0.695561		IL1R1	0.15126	SERPINA10	4.1522e-11	No	14:94290606:G:C	synonymous_variant		6.47e-12	0.122962	C	1		liver_inc	0	C	49	22675	0.0337329	336823	1.88957	0.148024	1.71612e-05			variant_not_in_PRS
102	.9308371	.7603708	1.13952	0.487398	0.482265		49	.9323881	.6944572	1.251837	0.641416		CDHR2	3.4271e-20	SERPINA10	4.1522e-11	No	14:94290606:G:C	synonymous_variant		2.83e-11	0.103084	C	1		liver_inc	0	C	49	22675	0.0337329	336823	1.88957	0.148024	1.71612e-05			variant_not_in_PRS
103	1.096711	.9003659	1.335873	0.35904	0.84125		50	.9811222	.7320368	1.314962	0.89851		NFASC	0.99999	SERPINA10	4.1522e-11	No	14:94290606:G:C	synonymous_variant		5.38e-11	0.111385	C	1		liver_inc	0	C	49	22675	0.0337329	336823	1.88957	0.148024	1.71612e-05			variant_not_in_PRS
100	1.00061	.807627	1.239706	0.995551	3.10858e-05		50	.9408206	.6893824	1.283966	0.700607		ADGRG1	#N/A	SERPINA10	4.1522e-11	No	14:94290606:G:C	synonymous_variant		8.41e-10	0.104845	C	1		liver_inc	0	C	49	22675	0.0337329	336823	1.88957	0.148024	1.71612e-05			variant_not_in_PRS
100	1.125887	.9006847	1.407397	0.297722	1.08437		50	1.055041	.774389	1.437406	0.734185		PLXNB2	0.99234	SERPINA10	4.1522e-11	No	14:94290606:G:C	synonymous_variant		3.41e-09	0.103208	C	1		liver_inc	0	C	49	22675	0.0337329	336823	1.88957	0.148024	1.71612e-05			variant_not_in_PRS
102	.9420991	.7639851	1.161738	0.576955	0.311183		50	.8725998	.6464023	1.177951	0.373374		KRT18	0.73477	SERPINA10	4.1522e-11	No	14:94290606:G:C	synonymous_variant		3.88e-09	0.10076	C	1		liver_inc	0	C	49	22675	0.0337329	336823	1.88957	0.148024	1.71612e-05			variant_not_in_PRS
99	1.098496	.8890738	1.357248	0.384034	0.757748		48	1.066812	.784629	1.450478	0.679897		ADA2	#N/A	SERPINA10	4.1522e-11	No	14:94290606:G:C	synonymous_variant		4.48e-09	0.102964	C	1		liver_inc	0	C	49	22675	0.0337329	336823	1.88957	0.148024	1.71612e-05			variant_not_in_PRS
100	.9585341	.7884047	1.165376	0.670977	0.180461		50	.9713446	.736488	1.281094	0.836888		EPHA2	1.073e-05	NECAP2	1.9626e-09	No	1:16458883:A:T	missense_variant		2.19e-13	0.443999	T	1		liver_inc	0	T	9	1718	0.00256366	336823	4.19976	0.334942	1.83232e-05		T	0.443999
103	1.041723	.8532958	1.271759	0.688028	0.161228		50	1.040349	.7801539	1.387323	0.78765		GAL	4.3885e-06	EFNA1	0.46263	No	1:155133578:A:G	non_coding_transcript_exon_variant		1.21e-18	0.0556112	G	1		breast_inc	1	A	6173	163194	0.482593	175476	1.04289	0.0182408	0.0213216			variant_not_in_PRS
99	1.10454	.8701118	1.402128	0.413997	0.667293		48	1.093072	.7722035	1.547269	0.615715		BTN3A2	1.1002e-10	HLA-B	3.8642e-05	No	6:31355639:G:C	non_coding_transcript_exon_variant		0	-0.405487	C	0		nhl_inc	0	C	616	108050	0.161737	335934	1.19542	0.0417413	1.90099e-05		G	0.405487
100	1.007593	.821543	1.235777	0.942103	0.00527467		49	.9982516	.7439205	1.339533	0.990695		BTN2A1	3.3959e-21	HLA-B	3.8642e-05	No	6:31355639:G:C	non_coding_transcript_exon_variant		1.85e-182	0.254952	C	1		nhl_inc	0	C	616	108050	0.161737	335934	1.19542	0.0417413	1.90099e-05		C	0.254952
100	.9446104	.7676409	1.162378	0.590325	0.289837		50	.9645625	.7190087	1.293977	0.809791		RNASET2	0.00026891	HLA-B	3.8642e-05	No	6:31355639:G:C	non_coding_transcript_exon_variant		2.15e-135	0.219602	C	1		nhl_inc	0	C	616	108050	0.161737	335934	1.19542	0.0417413	1.90099e-05		C	0.219602
101	.972067	.8003538	1.180621	0.775127	0.08161		50	.9151303	.6951927	1.204649	0.527139		CD1C	1.5963e-08	HLA-B	3.8642e-05	No	6:31355639:G:C	non_coding_transcript_exon_variant		7.58e-129	0.214886	C	1		nhl_inc	0	C	616	108050	0.161737	335934	1.19542	0.0417413	1.90099e-05		C	0.214886
100	.9170829	.7420322	1.133429	0.42315	0.641551		48	.8028449	.585208	1.10142	0.173458		ICAM3	2.7302e-25	HLA-B	3.8642e-05	No	6:31355639:G:C	non_coding_transcript_exon_variant		8.21e-92	-0.183966	C	0		nhl_inc	0	C	616	108050	0.161737	335934	1.19542	0.0417413	1.90099e-05		G	0.183966
100	1.038283	.8489201	1.269885	0.714606	0.13372		50	1.047075	.7860443	1.39479	0.753196		GZMA	2.0457e-06	HLA-B	3.8642e-05	No	6:31355639:G:C	non_coding_transcript_exon_variant		2.8e-90	-0.182018	C	0		nhl_inc	0	C	616	108050	0.161737	335934	1.19542	0.0417413	1.90099e-05		G	0.182018
100	.989251	.802542	1.219397	0.919337	0.0102553		50	.9336589	.6910887	1.261371	0.654724		CD74	0.24889	HLA-B	3.8642e-05	No	6:31355639:G:C	non_coding_transcript_exon_variant		1.37e-61	0.143315	C	1		nhl_inc	0	C	616	108050	0.161737	335934	1.19542	0.0417413	1.90099e-05		C	0.143315
94	1.030211	.8366266	1.268588	0.77927	0.0785514		45	.8854712	.6475041	1.210894	0.446253		TNFRSF4	0.00015133	HLA-B	3.8642e-05	No	6:31355639:G:C	non_coding_transcript_exon_variant		8.8e-56	0.138592	C	1		nhl_inc	0	C	616	108050	0.161737	335934	1.19542	0.0417413	1.90099e-05		C	0.138592
99	1.031177	.8416973	1.263313	0.76695	0.0878335		49	.968815	.7242692	1.29593	0.830976		TNFRSF8	0.86407	HLA-B	3.8642e-05	No	6:31355639:G:C	non_coding_transcript_exon_variant		7.2e-50	0.133938	C	1		nhl_inc	0	C	616	108050	0.161737	335934	1.19542	0.0417413	1.90099e-05		C	0.133938
100	1.024271	.8248441	1.271914	0.828164	0.0471138		48	.889757	.6344669	1.247768	0.498404		IL12B	0.00011439	HLA-B	3.8642e-05	No	6:31355639:G:C	non_coding_transcript_exon_variant		1.35e-48	0.131066	C	1		nhl_inc	0	C	616	108050	0.161737	335934	1.19542	0.0417413	1.90099e-05		C	0.131066
101	1.093933	.8900294	1.344551	0.393638	0.727673		50	1.027435	.763985	1.381733	0.857899		IL12A_IL12B	#N/A	HLA-B	3.8642e-05	No	6:31355639:G:C	non_coding_transcript_exon_variant		3.14e-46	0.128932	C	1		nhl_inc	0	C	616	108050	0.161737	335934	1.19542	0.0417413	1.90099e-05		C	0.128932
99	.8221697	.6719802	1.005927	0.0571	3.61968		49	.9069545	.6797154	1.210163	0.506899		ADA2	#N/A	HLA-B	3.8642e-05	No	6:31355639:G:C	non_coding_transcript_exon_variant		1.33e-45	0.126581	C	1		nhl_inc	0	C	616	108050	0.161737	335934	1.19542	0.0417413	1.90099e-05		C	0.126581
102	.9561112	.7867561	1.161921	0.651841	0.203587		49	.9627077	.7261234	1.276375	0.791688		IL2RA	0.054709	HLA-B	3.8642e-05	No	6:31355639:G:C	non_coding_transcript_exon_variant		1.27e-42	0.123358	C	1		nhl_inc	0	C	616	108050	0.161737	335934	1.19542	0.0417413	1.90099e-05		C	0.123358
100	1.112174	.905247	1.366402	0.31144	1.02456		49	1.066671	.7947111	1.431698	0.667335		LILRB4	4.7133e-13	HLA-B	3.8642e-05	No	6:31355639:G:C	non_coding_transcript_exon_variant		6.61e-41	-0.119618	C	0		nhl_inc	0	C	616	108050	0.161737	335934	1.19542	0.0417413	1.90099e-05			variant_not_in_PRS
103	.9939493	.7984553	1.237308	0.956685	0.00294999		50	1.03006	.7534748	1.408174	0.85272		SIGLEC6	0.0058774	HLA-B	3.8642e-05	No	6:31355639:G:C	non_coding_transcript_exon_variant		7.21e-41	0.122245	C	1		nhl_inc	0	C	616	108050	0.161737	335934	1.19542	0.0417413	1.90099e-05		C	0.122245
101	.942569	.76643	1.159188	0.575218	0.31403		50	.8985793	.6660639	1.212263	0.48393		TNFRSF9	0.32153	HLA-B	3.8642e-05	No	6:31355639:G:C	non_coding_transcript_exon_variant		1.24e-36	0.110393	C	1		nhl_inc	0	C	616	108050	0.161737	335934	1.19542	0.0417413	1.90099e-05		C	0.110393
100	.9769458	.7891399	1.209447	0.830444	0.0458525		49	.9293396	.680116	1.26989	0.645491		LTA	0.19685	HLA-B	3.8642e-05	No	6:31355639:G:C	non_coding_transcript_exon_variant		1.82e-29	0.102196	C	1		nhl_inc	0	C	616	108050	0.161737	335934	1.19542	0.0417413	1.90099e-05			variant_not_in_PRS
100	.9788318	.8036234	1.19224	0.831625	0.0452063		49	.9429154	.7081753	1.255465	0.687382		CXCL9	0.0029304	HLA-B	3.8642e-05	No	6:31355639:G:C	non_coding_transcript_exon_variant		4.7e-25	0.0867542	C	1		nhl_inc	0	C	616	108050	0.161737	335934	1.19542	0.0417413	1.90099e-05		C	0.0867542
103	1.104807	.9146786	1.334456	0.300946	1.07		50	1.110749	.8463428	1.457758	0.448914		IL15RA	2.332e-06	HLA-B	3.8642e-05	No	6:31355639:G:C	non_coding_transcript_exon_variant		3.68e-24	0.0920041	C	1		nhl_inc	0	C	616	108050	0.161737	335934	1.19542	0.0417413	1.90099e-05		C	0.0920041
98	1.006534	.8196102	1.236088	0.950459	0.00386023		48	.8755362	.6487479	1.181605	0.384853		EPHA2	1.073e-05	HLA-B	3.8642e-05	No	6:31355639:G:C	non_coding_transcript_exon_variant		1.03e-23	0.0889868	C	1		nhl_inc	0	C	616	108050	0.161737	335934	1.19542	0.0417413	1.90099e-05		C	0.0889868
102	.8992734	.710519	1.138172	0.377102	0.780129		50	.7542484	.5341985	1.064942	0.109054		ITGB7	2.3661e-06	HLA-B	3.8642e-05	No	6:31355639:G:C	non_coding_transcript_exon_variant		1.6e-19	0.082678	C	1		nhl_inc	0	C	616	108050	0.161737	335934	1.19542	0.0417413	1.90099e-05		C	0.082678
102	.9521763	.7737288	1.17178	0.643494	0.214201		50	.9167152	.6789277	1.237785	0.570317		FCER2	7.6122e-12	HLA-B	3.8642e-05	No	6:31355639:G:C	non_coding_transcript_exon_variant		4.1e-19	0.0818537	C	1		nhl_inc	0	C	616	108050	0.161737	335934	1.19542	0.0417413	1.90099e-05		C	0.0818537
96	.8915115	.7156653	1.110565	0.305626	1.04948		47	.9048704	.6614589	1.237855	0.531793		TNFRSF1B	0.50201	HLA-B	3.8642e-05	No	6:31355639:G:C	non_coding_transcript_exon_variant		5.25e-18	0.0768451	C	1		nhl_inc	0	C	616	108050	0.161737	335934	1.19542	0.0417413	1.90099e-05		C	0.0768451
100	.9265094	.7577763	1.132814	0.45677	0.553798		50	1.013983	.7653778	1.343338	0.922917		ROBO1	7.2696e-16	HLA-B	3.8642e-05	No	6:31355639:G:C	non_coding_transcript_exon_variant		8.13e-17	-0.0754282	C	0		nhl_inc	0	C	616	108050	0.161737	335934	1.19542	0.0417413	1.90099e-05		G	0.0754282
99	.9639995	.7739414	1.20073	0.743483	0.107089		49	1.071062	.7941087	1.444604	0.652906		IL18BP	1.484e-08	HLA-B	3.8642e-05	No	6:31355639:G:C	non_coding_transcript_exon_variant		3e-15	0.0685181	C	1		nhl_inc	0	C	616	108050	0.161737	335934	1.19542	0.0417413	1.90099e-05		C	0.0685181
97	1.085382	.8952143	1.315948	0.404469	0.694999		46	1.096653	.8395212	1.432541	0.498532		VCAM1	0.79791	HLA-B	3.8642e-05	No	6:31355639:G:C	non_coding_transcript_exon_variant		1.54e-14	0.0686864	C	1		nhl_inc	0	C	616	108050	0.161737	335934	1.19542	0.0417413	1.90099e-05		C	0.0686864
103	1.100773	.9135449	1.326372	0.3128	1.01881		50	1.124279	.8579903	1.473214	0.395664		CD5	2.3074e-10	HLA-B	3.8642e-05	No	6:31355639:G:C	non_coding_transcript_exon_variant		1.82e-13	-0.0666319	C	0		nhl_inc	0	C	616	108050	0.161737	335934	1.19542	0.0417413	1.90099e-05		G	0.0666319
102	1.107602	.9129484	1.343759	0.300028	1.07407		49	1.15552	.8720588	1.53112	0.314114		CSF1	0.99634	HLA-B	3.8642e-05	No	6:31355639:G:C	non_coding_transcript_exon_variant		3.06e-13	0.0658693	C	1		nhl_inc	0	C	616	108050	0.161737	335934	1.19542	0.0417413	1.90099e-05		C	0.0658693
102	1.139586	.9093486	1.428118	0.256489	1.28761		49	.9651595	.6929607	1.34428	0.83384		SPINT1	1.0175e-05	HLA-B	3.8642e-05	No	6:31355639:G:C	non_coding_transcript_exon_variant		3.3e-12	-0.0640727	C	0		nhl_inc	0	C	616	108050	0.161737	335934	1.19542	0.0417413	1.90099e-05		G	0.0640727
103	1.070675	.8812674	1.30079	0.491771	0.47265		50	.9681266	.7246842	1.293348	0.826489		C1QA	0.0038204	HLA-B	3.8642e-05	No	6:31355639:G:C	non_coding_transcript_exon_variant		1.9e-11	0.0602023	C	1		nhl_inc	0	C	616	108050	0.161737	335934	1.19542	0.0417413	1.90099e-05		C	0.0602023
103	.9081405	.7415	1.112231	0.351551	0.867851		50	.8805115	.657224	1.179659	0.393799		QPCT	1.1987e-15	HLA-B	3.8642e-05	No	6:31355639:G:C	non_coding_transcript_exon_variant		1.99e-11	-0.0602564	C	0		nhl_inc	0	C	616	108050	0.161737	335934	1.19542	0.0417413	1.90099e-05		G	0.0602564
102	1.027703	.8387275	1.259258	0.792101	0.0694761		49	.8237197	.610273	1.111821	0.205057		SIGLEC1	5.3298e-46	HLA-B	3.8642e-05	No	6:31355639:G:C	non_coding_transcript_exon_variant		5.11e-10	0.0557383	C	1		nhl_inc	0	C	616	108050	0.161737	335934	1.19542	0.0417413	1.90099e-05		C	0.0557383
100	.9011604	.7211548	1.126097	0.359983	0.837953		49	.8210919	.5871974	1.148152	0.249183		PDCD1	0.41706	HLA-B	3.8642e-05	No	6:31355639:G:C	non_coding_transcript_exon_variant		3.09e-09	0.0536503	C	1		nhl_inc	0	C	616	108050	0.161737	335934	1.19542	0.0417413	1.90099e-05		C	0.0536503
99	1.004715	.7607136	1.326982	0.973561	0.00109845		48	1.099809	.7348854	1.645943	0.643733		FCRL5	4.6105e-17	HLA-B	3.8642e-05	No	6:31355639:G:C	non_coding_transcript_exon_variant		6.48e-09	-0.0507453	C	0		nhl_inc	0	C	616	108050	0.161737	335934	1.19542	0.0417413	1.90099e-05			variant_not_in_PRS
102	1.185502	.9559109	1.470236	0.121285	2.40065		49	1.084203	.802684	1.464456	0.598157		TNFRSF13B	2.0908e-15	HLA-B	3.8642e-05	No	6:31355639:G:C	non_coding_transcript_exon_variant		8.21e-09	-0.0519872	C	0		nhl_inc	0	C	616	108050	0.161737	335934	1.19542	0.0417413	1.90099e-05		G	0.0519872
99	1.00324	.8211479	1.225711	0.974748	0.00100196		48	1.033681	.7746543	1.37932	0.821922		TNFRSF14	0.80752	PANK4	0.98325	No	1:2521130:T:C	synonymous_variant		7.4e-18	-0.0627417	C	0		nhl_inc	1	T	722	171924	0.256304	336799	0.834757	0.0423749	2.02331e-05			variant_not_in_PRS
99	.9236893	.760486	1.121917	0.423572	0.640384		48	.9633198	.7281509	1.274441	0.793554		BTN3A2	1.1002e-10	NOTCH4	2.0544e-23	No	6:32200994:G:T	synonymous_variant		1.4e-285	-0.323933	T	0		nhl_inc	0	T	578	102061	0.152399	336744	1.21629	0.0460657	2.13308e-05		G	0.323933
99	.9267246	.7518955	1.142205	0.475574	0.508995		48	.8191991	.5997234	1.118994	0.210074		RNASET2	0.00026891	NOTCH4	2.0544e-23	No	6:32200994:G:T	synonymous_variant		8.37e-161	0.236747	T	1		nhl_inc	0	T	578	102061	0.152399	336744	1.21629	0.0460657	2.13308e-05		T	0.236747
100	1.024218	.8326021	1.259933	0.820863	0.051273		50	1.003119	.7528564	1.336573	0.983033		BTN2A1	3.3959e-21	NOTCH4	2.0544e-23	No	6:32200994:G:T	synonymous_variant		2.31e-140	0.220856	T	1		nhl_inc	0	T	578	102061	0.152399	336744	1.21629	0.0460657	2.13308e-05		T	0.220856
100	.9279494	.7587848	1.134828	0.466474	0.530316		50	1.085787	.8203049	1.43719	0.565064		LILRB4	4.7133e-13	NOTCH4	2.0544e-23	No	6:32200994:G:T	synonymous_variant		2.92e-85	-0.172572	T	0		nhl_inc	0	T	578	102061	0.152399	336744	1.21629	0.0460657	2.13308e-05			variant_not_in_PRS
100	1.028454	.8154607	1.29708	0.812683	0.0561531		50	1.224012	.8679061	1.726229	0.249189		CD1C	1.5963e-08	NOTCH4	2.0544e-23	No	6:32200994:G:T	synonymous_variant		1.68e-84	0.171438	T	1		nhl_inc	0	T	578	102061	0.152399	336744	1.21629	0.0460657	2.13308e-05		T	0.171438
100	.9622113	.7873464	1.175913	0.706593	0.141704		49	.8904962	.6624531	1.197041	0.442261		ICAM3	2.7302e-25	NOTCH4	2.0544e-23	No	6:32200994:G:T	synonymous_variant		8.14e-83	-0.172567	T	0		nhl_inc	0	T	578	102061	0.152399	336744	1.21629	0.0460657	2.13308e-05		G	0.172567
96	.7645661	.5738008	1.018753	0.0667887	3.36023		47	.9598108	.6956928	1.324201	0.802734		CD74	0.24889	NOTCH4	2.0544e-23	No	6:32200994:G:T	synonymous_variant		2.63e-74	0.156106	T	1		nhl_inc	0	T	578	102061	0.152399	336744	1.21629	0.0460657	2.13308e-05			variant_not_in_PRS
95	.949795	.7626409	1.182877	0.6455	0.211621		47	1.114011	.8276375	1.499474	0.476375		ADA2	#N/A	NOTCH4	2.0544e-23	No	6:32200994:G:T	synonymous_variant		2.29e-49	0.130439	T	1		nhl_inc	0	T	578	102061	0.152399	336744	1.21629	0.0460657	2.13308e-05		T	0.130439
99	.8973216	.7255124	1.109817	0.317747	0.998196		50	.9809317	.724483	1.328157	0.900906		TNFRSF8	0.86407	NOTCH4	2.0544e-23	No	6:32200994:G:T	synonymous_variant		4.74e-45	0.125692	T	1		nhl_inc	0	T	578	102061	0.152399	336744	1.21629	0.0460657	2.13308e-05		T	0.125692
99	.8736031	.7005733	1.089368	0.230182	1.43974		50	1.001106	.7495676	1.337056	0.994025		TNFRSF4	0.00015133	NOTCH4	2.0544e-23	No	6:32200994:G:T	synonymous_variant		2.09e-44	0.121817	T	1		nhl_inc	0	T	578	102061	0.152399	336744	1.21629	0.0460657	2.13308e-05		T	0.121817
103	1.150407	.9517815	1.390483	0.14736	2.09937		50	1.402271	1.079193	1.82207	0.0113945		GZMA	2.0457e-06	NOTCH4	2.0544e-23	No	6:32200994:G:T	synonymous_variant		2.67e-44	-0.124884	T	0		nhl_inc	0	T	578	102061	0.152399	336744	1.21629	0.0460657	2.13308e-05		G	0.124884
100	.7585092	.5353814	1.074629	0.119939	2.41812		50	.6994399	.4078777	1.199419	0.193898		SIGLEC6	0.0058774	NOTCH4	2.0544e-23	No	6:32200994:G:T	synonymous_variant		6.96e-42	0.122448	T	1		nhl_inc	0	T	578	102061	0.152399	336744	1.21629	0.0460657	2.13308e-05		T	0.122448
96	.930777	.7576282	1.143497	0.494548	0.466617		47	.9287449	.6914327	1.247507	0.623416		LTA	0.19685	NOTCH4	2.0544e-23	No	6:32200994:G:T	synonymous_variant		4.57e-41	0.120256	T	1		nhl_inc	0	T	578	102061	0.152399	336744	1.21629	0.0460657	2.13308e-05		T	0.120256
98	.9325561	.7592773	1.14538	0.505561	0.443244		50	.9875094	.7438374	1.311005	0.93072		TNFRSF9	0.32153	NOTCH4	2.0544e-23	No	6:32200994:G:T	synonymous_variant		1.54e-38	0.112185	T	1		nhl_inc	0	T	578	102061	0.152399	336744	1.21629	0.0460657	2.13308e-05		T	0.112185
96	.9207198	.7425487	1.141642	0.4516	0.566633		47	1.006685	.7480939	1.354663	0.964916		IL12B	0.00011439	NOTCH4	2.0544e-23	No	6:32200994:G:T	synonymous_variant		2.94e-37	0.112943	T	1		nhl_inc	0	T	578	102061	0.152399	336744	1.21629	0.0460657	2.13308e-05		T	0.112943
100	.852623	.6908677	1.052251	0.137426	2.20655		49	.8245301	.6094954	1.115431	0.210779		IL12A_IL12B	#N/A	NOTCH4	2.0544e-23	No	6:32200994:G:T	synonymous_variant		1.8e-34	0.109411	T	1		nhl_inc	0	T	578	102061	0.152399	336744	1.21629	0.0460657	2.13308e-05		T	0.109411
103	1.045573	.8518006	1.283425	0.670005	0.181597		50	.9723678	.7177611	1.31729	0.856447		IL2RA	0.054709	NOTCH4	2.0544e-23	No	6:32200994:G:T	synonymous_variant		6.35e-32	0.104854	T	1		nhl_inc	0	T	578	102061	0.152399	336744	1.21629	0.0460657	2.13308e-05		T	0.104854
99	.9723	.7916612	1.194156	0.788794	0.0717582		48	.9091683	.6695569	1.234528	0.541797		EPHA2	1.073e-05	NOTCH4	2.0544e-23	No	6:32200994:G:T	synonymous_variant		1.34e-25	0.0916502	T	1		nhl_inc	0	T	578	102061	0.152399	336744	1.21629	0.0460657	2.13308e-05		T	0.0916502
99	.9099997	.73183	1.131546	0.396258	0.719652		48	.9013837	.6537109	1.242893	0.526469		ITGB7	2.3661e-06	NOTCH4	2.0544e-23	No	6:32200994:G:T	synonymous_variant		7.81e-24	0.0910649	T	1		nhl_inc	0	T	578	102061	0.152399	336744	1.21629	0.0460657	2.13308e-05		T	0.0910649
100	.8858359	.7164659	1.095245	0.262858	1.25364		49	.8751548	.6431998	1.190759	0.396018		CXCL9	0.0029304	NOTCH4	2.0544e-23	No	6:32200994:G:T	synonymous_variant		9.3e-23	0.0814545	T	1		nhl_inc	0	T	578	102061	0.152399	336744	1.21629	0.0460657	2.13308e-05		T	0.0814545
96	.959258	.7689736	1.196629	0.712337	0.135954		47	1.039726	.7702721	1.403438	0.799078		FCER2	7.6122e-12	NOTCH4	2.0544e-23	No	6:32200994:G:T	synonymous_variant		7.37e-22	0.0869819	T	1		nhl_inc	0	T	578	102061	0.152399	336744	1.21629	0.0460657	2.13308e-05		T	0.0869819
102	.965325	.6753811	1.379743	0.846453	0.0374987		50	1.092799	.6518538	1.83202	0.736393		ROBO1	7.2696e-16	NOTCH4	2.0544e-23	No	6:32200994:G:T	synonymous_variant		1.67e-20	-0.083073	T	0		nhl_inc	0	T	578	102061	0.152399	336744	1.21629	0.0460657	2.13308e-05		G	0.083073
102	1.05803	.8671873	1.290872	0.578329	0.308944		49	1.023775	.7643635	1.371226	0.87477		TNFRSF1B	0.50201	NOTCH4	2.0544e-23	No	6:32200994:G:T	synonymous_variant		3.68e-17	0.073953	T	1		nhl_inc	0	T	578	102061	0.152399	336744	1.21629	0.0460657	2.13308e-05		T	0.073953
96	.8753788	.7045083	1.087692	0.229638	1.4431		47	1.005452	.7476944	1.352068	0.9713		IL15RA	2.332e-06	NOTCH4	2.0544e-23	No	6:32200994:G:T	synonymous_variant		2.19e-16	0.0736937	T	1		nhl_inc	0	T	578	102061	0.152399	336744	1.21629	0.0460657	2.13308e-05		T	0.0736937
99	1.030747	.8391136	1.266144	0.772918	0.0832667		50	1.170739	.9437359	1.452346	0.151745		IL18BP	1.484e-08	NOTCH4	2.0544e-23	No	6:32200994:G:T	synonymous_variant		4.02e-16	0.069853	T	1		nhl_inc	0	T	578	102061	0.152399	336744	1.21629	0.0460657	2.13308e-05		T	0.069853
103	.9237169	.7507804	1.136488	0.453101	0.562884		50	.8701155	.6444592	1.174785	0.363713		SPINT1	1.0175e-05	NOTCH4	2.0544e-23	No	6:32200994:G:T	synonymous_variant		5.75e-13	-0.0655395	T	0		nhl_inc	0	T	578	102061	0.152399	336744	1.21629	0.0460657	2.13308e-05		G	0.0655395
97	.9144537	.7433295	1.124973	0.397563	0.715684		45	.9600386	.7110958	1.296132	0.790017		CSF1	0.99634	NOTCH4	2.0544e-23	No	6:32200994:G:T	synonymous_variant		3.02e-12	0.0622968	T	1		nhl_inc	0	T	578	102061	0.152399	336744	1.21629	0.0460657	2.13308e-05		T	0.0622968
103	1.175906	.9301376	1.486612	0.175561	1.83481		50	1.031422	.7780402	1.367321	0.829697		VCAM1	0.79791	NOTCH4	2.0544e-23	No	6:32200994:G:T	synonymous_variant		2.42e-11	0.059026	T	1		nhl_inc	0	T	578	102061	0.152399	336744	1.21629	0.0460657	2.13308e-05		T	0.059026
100	1.005244	.8193067	1.233379	0.960026	0.00251209		49	1.004592	.7497763	1.346009	0.975514		SIGLEC1	5.3298e-46	NOTCH4	2.0544e-23	No	6:32200994:G:T	synonymous_variant		2.73e-11	0.0590398	T	1		nhl_inc	0	T	578	102061	0.152399	336744	1.21629	0.0460657	2.13308e-05		T	0.0590398
99	.9458521	.7762492	1.152512	0.580854	0.304855		49	.9725913	.7366235	1.284148	0.844599		QPCT	1.1987e-15	NOTCH4	2.0544e-23	No	6:32200994:G:T	synonymous_variant		3.07e-11	-0.0590577	T	0		nhl_inc	0	T	578	102061	0.152399	336744	1.21629	0.0460657	2.13308e-05		G	0.0590577
100	.9005897	.7214803	1.124164	0.35472	0.856501		50	.802449	.5861003	1.098659	0.169755		C1QA	0.0038204	NOTCH4	2.0544e-23	No	6:32200994:G:T	synonymous_variant		5.25e-11	0.0581629	T	1		nhl_inc	0	T	578	102061	0.152399	336744	1.21629	0.0460657	2.13308e-05		T	0.0581629
102	1.069456	.8473957	1.349708	0.571736	0.319786		49	1.046324	.7464026	1.46676	0.792736		CD300E	0.023692	NOTCH4	2.0544e-23	No	6:32200994:G:T	synonymous_variant		1.8e-10	0.0556102	T	1		nhl_inc	0	T	578	102061	0.152399	336744	1.21629	0.0460657	2.13308e-05		T	0.0556102
100	.9236766	.7525155	1.133769	0.447683	0.576512		50	.9978856	.7476759	1.331828	0.988534		CD5	2.3074e-10	NOTCH4	2.0544e-23	No	6:32200994:G:T	synonymous_variant		3.43e-10	-0.0561961	T	0		nhl_inc	0	T	578	102061	0.152399	336744	1.21629	0.0460657	2.13308e-05		G	0.0561961
101	1.059181	.8739641	1.283649	0.557689	0.343721		50	.9425199	.7000314	1.269006	0.696467		RRM2	0.74515	NOTCH4	2.0544e-23	No	6:32200994:G:T	synonymous_variant		5.69e-09	-0.0537554	T	0		nhl_inc	0	T	578	102061	0.152399	336744	1.21629	0.0460657	2.13308e-05		G	0.0537554
99	1.147585	.9324892	1.412298	0.193628	1.6898		49	.9726564	.7308245	1.294511	0.849238		BTN3A2	1.1002e-10	VWA7	2.3119e-11	No	6:31765689:T:C	missense_variant		0	-0.377296	C	0		nhl_inc	0	C	513	89643	0.133833	336823	1.22668	0.0483255	2.36e-05			variant_not_in_PRS
102	.8941331	.7247064	1.103169	0.296509	1.08983		49	.9212943	.6758552	1.255865	0.604024		BTN2A1	3.3959e-21	VWA7	2.3119e-11	No	6:31765689:T:C	missense_variant		1.12e-171	0.258517	C	1		nhl_inc	0	C	513	89643	0.133833	336823	1.22668	0.0483255	2.36e-05			variant_not_in_PRS
99	1.007396	.8210082	1.236097	0.943725	0.00498276		49	1.090164	.8155826	1.457189	0.559836		RNASET2	0.00026891	VWA7	2.3119e-11	No	6:31765689:T:C	missense_variant		2.17e-170	0.257878	C	1		nhl_inc	0	C	513	89643	0.133833	336823	1.22668	0.0483255	2.36e-05			variant_not_in_PRS
102	1.0512	.8636208	1.279522	0.618548	0.247913		50	.9356729	.7060395	1.239992	0.643521		CD1C	1.5963e-08	VWA7	2.3119e-11	No	6:31765689:T:C	missense_variant		4.62e-119	0.216009	C	1		nhl_inc	0	C	513	89643	0.133833	336823	1.22668	0.0483255	2.36e-05			variant_not_in_PRS
102	1.007459	.8231791	1.232992	0.942525	0.00519792		50	.8783095	.6514655	1.184142	0.394657		ICAM3	2.7302e-25	VWA7	2.3119e-11	No	6:31765689:T:C	missense_variant		4.85e-92	-0.192674	C	0		nhl_inc	0	C	513	89643	0.133833	336823	1.22668	0.0483255	2.36e-05		T	0.192674
99	.9591902	.7833779	1.17446	0.686706	0.162674		50	.9147754	.6842592	1.222949	0.54763		CD74	0.24889	VWA7	2.3119e-11	No	6:31765689:T:C	missense_variant		1e-79	0.17118	C	1		nhl_inc	0	C	513	89643	0.133833	336823	1.22668	0.0483255	2.36e-05			variant_not_in_PRS
103	.9731437	.7985417	1.185923	0.787293	0.0728072		50	.994521	.7488606	1.320769	0.969723		GZMA	2.0457e-06	VWA7	2.3119e-11	No	6:31765689:T:C	missense_variant		2.21e-71	-0.168959	C	0		nhl_inc	0	C	513	89643	0.133833	336823	1.22668	0.0483255	2.36e-05			variant_not_in_PRS
100	.909172	.7437692	1.111358	0.352674	0.863812		49	.900373	.6734165	1.203819	0.478827		LILRB4	4.7133e-13	VWA7	2.3119e-11	No	6:31765689:T:C	missense_variant		3.2e-56	-0.147689	C	0		nhl_inc	0	C	513	89643	0.133833	336823	1.22668	0.0483255	2.36e-05			variant_not_in_PRS
100	1.178148	.9714098	1.428885	0.0958497	2.77328		49	1.195257	.9062497	1.576431	0.206613		TNFRSF8	0.86407	VWA7	2.3119e-11	No	6:31765689:T:C	missense_variant		4.38e-56	0.148925	C	1		nhl_inc	0	C	513	89643	0.133833	336823	1.22668	0.0483255	2.36e-05			variant_not_in_PRS
100	.9132956	.7403106	1.126701	0.397263	0.716595		49	.8783944	.6457315	1.194888	0.408882		ADA2	#N/A	VWA7	2.3119e-11	No	6:31765689:T:C	missense_variant		1.05e-54	0.145499	C	1		nhl_inc	0	C	513	89643	0.133833	336823	1.22668	0.0483255	2.36e-05		C	0.145499
100	.9762749	.7973138	1.195405	0.816224	0.0540117		49	.8570468	.6389475	1.149592	0.303219		TNFRSF4	0.00015133	VWA7	2.3119e-11	No	6:31765689:T:C	missense_variant		2.09e-54	0.143172	C	1		nhl_inc	0	C	513	89643	0.133833	336823	1.22668	0.0483255	2.36e-05			variant_not_in_PRS
102	1.016518	.8276639	1.248464	0.875853	0.0244072		49	.87367	.6393488	1.19387	0.396602		TNFRSF9	0.32153	VWA7	2.3119e-11	No	6:31765689:T:C	missense_variant		1.16e-46	0.131179	C	1		nhl_inc	0	C	513	89643	0.133833	336823	1.22668	0.0483255	2.36e-05			variant_not_in_PRS
96	1.083399	.8824671	1.330082	0.444069	0.585745		47	1.111661	.8278159	1.492832	0.481603		IL12B	0.00011439	VWA7	2.3119e-11	No	6:31765689:T:C	missense_variant		1.68e-46	0.134088	C	1		nhl_inc	0	C	513	89643	0.133833	336823	1.22668	0.0483255	2.36e-05			variant_not_in_PRS
101	1.067592	.8688453	1.311802	0.53374	0.387267		50	.9893642	.7477841	1.308989	0.940325		SIGLEC6	0.0058774	VWA7	2.3119e-11	No	6:31765689:T:C	missense_variant		2.02e-44	0.133622	C	1		nhl_inc	0	C	513	89643	0.133833	336823	1.22668	0.0483255	2.36e-05		C	0.133622
100	.9455901	.776683	1.15123	0.577362	0.310519		49	.956902	.7211539	1.269717	0.760161		IL12A_IL12B	#N/A	VWA7	2.3119e-11	No	6:31765689:T:C	missense_variant		4.73e-43	0.130074	C	1		nhl_inc	0	C	513	89643	0.133833	336823	1.22668	0.0483255	2.36e-05			variant_not_in_PRS
100	.985511	.7828232	1.240679	0.901129	0.0154345		50	.7191456	.5172533	.9998398	0.0498887		IL2RA	0.054709	VWA7	2.3119e-11	No	6:31765689:T:C	missense_variant		1.57e-39	0.124091	C	1		nhl_inc	0	C	513	89643	0.133833	336823	1.22668	0.0483255	2.36e-05			variant_not_in_PRS
99	.9005589	.7348997	1.10356	0.312562	1.01982		49	1.075092	.8078382	1.430762	0.619505		EPHA2	1.073e-05	VWA7	2.3119e-11	No	6:31765689:T:C	missense_variant		1.03e-29	0.105034	C	1		nhl_inc	0	C	513	89643	0.133833	336823	1.22668	0.0483255	2.36e-05			variant_not_in_PRS
101	1.068046	.8779465	1.299307	0.51035	0.43335		50	1.101257	.8305453	1.460205	0.502816		LTA	0.19685	VWA7	2.3119e-11	No	6:31765689:T:C	missense_variant		6.41e-28	0.103837	C	1		nhl_inc	0	C	513	89643	0.133833	336823	1.22668	0.0483255	2.36e-05			variant_not_in_PRS
100	.8282412	.6147546	1.115865	0.215303	1.53541		49	.6246037	.3748363	1.0408	0.0708451		CXCL9	0.0029304	VWA7	2.3119e-11	No	6:31765689:T:C	missense_variant		2.84e-27	0.0949091	C	1		nhl_inc	0	C	513	89643	0.133833	336823	1.22668	0.0483255	2.36e-05			variant_not_in_PRS
100	.9313773	.7518174	1.153822	0.515318	0.423254		49	1.001496	.7525617	1.332774	0.991817		ITGB7	2.3661e-06	VWA7	2.3119e-11	No	6:31765689:T:C	missense_variant		1.91e-25	0.0998217	C	1		nhl_inc	0	C	513	89643	0.133833	336823	1.22668	0.0483255	2.36e-05			variant_not_in_PRS
101	1.004481	.8171452	1.234764	0.966138	0.00180218		50	.9385191	.6900156	1.276519	0.685979		IL15RA	2.332e-06	VWA7	2.3119e-11	No	6:31765689:T:C	missense_variant		1.42e-22	0.0929299	C	1		nhl_inc	0	C	513	89643	0.133833	336823	1.22668	0.0483255	2.36e-05		C	0.0929299
99	.9495476	.7694771	1.171758	0.62942	0.232849		50	1.089857	.8375906	1.418101	0.521793		ROBO1	7.2696e-16	VWA7	2.3119e-11	No	6:31765689:T:C	missense_variant		2.33e-22	-0.0920887	C	0		nhl_inc	0	C	513	89643	0.133833	336823	1.22668	0.0483255	2.36e-05			variant_not_in_PRS
102	.8188105	.6617239	1.013188	0.0658553	3.38342		49	.7795588	.5724125	1.061668	0.114053		FCER2	7.6122e-12	VWA7	2.3119e-11	No	6:31765689:T:C	missense_variant		4.57e-21	0.090192	C	1		nhl_inc	0	C	513	89643	0.133833	336823	1.22668	0.0483255	2.36e-05			variant_not_in_PRS
101	.9208262	.7638455	1.110069	0.387062	0.748152		49	1.290639	.9412065	1.769801	0.113234		TNFRSF1B	0.50201	VWA7	2.3119e-11	No	6:31765689:T:C	missense_variant		1.55e-20	0.0862741	C	1		nhl_inc	0	C	513	89643	0.133833	336823	1.22668	0.0483255	2.36e-05			variant_not_in_PRS
99	.8041082	.6096231	1.060639	0.122771	2.38161		50	.9336712	.6802383	1.281524	0.67101		IL18BP	1.484e-08	VWA7	2.3119e-11	No	6:31765689:T:C	missense_variant		4.09e-17	0.0763533	C	1		nhl_inc	0	C	513	89643	0.133833	336823	1.22668	0.0483255	2.36e-05			variant_not_in_PRS
99	.9531708	.7801961	1.164495	0.638764	0.220362		48	.9851516	.7394089	1.312567	0.918612		SPINT1	1.0175e-05	VWA7	2.3119e-11	No	6:31765689:T:C	missense_variant		8.46e-14	-0.0717987	C	0		nhl_inc	0	C	513	89643	0.133833	336823	1.22668	0.0483255	2.36e-05			variant_not_in_PRS
102	.9010689	.7423671	1.093698	0.291938	1.11066		49	.9058416	.6843863	1.198956	0.489327		VCAM1	0.79791	VWA7	2.3119e-11	No	6:31765689:T:C	missense_variant		8.67e-14	0.0697242	C	1		nhl_inc	0	C	513	89643	0.133833	336823	1.22668	0.0483255	2.36e-05		C	0.0697242
103	.9387804	.7591952	1.160846	0.559785	0.340076		50	.8048161	.6198414	1.044992	0.103171		CSF1	0.99634	VWA7	2.3119e-11	No	6:31765689:T:C	missense_variant		1.78e-13	0.0695624	C	1		nhl_inc	0	C	513	89643	0.133833	336823	1.22668	0.0483255	2.36e-05			variant_not_in_PRS
100	.9898918	.8038559	1.218982	0.923797	0.00914934		50	.9312453	.6914084	1.254277	0.639193		CD5	2.3074e-10	VWA7	2.3119e-11	No	6:31765689:T:C	missense_variant		2.53e-13	-0.069313	C	0		nhl_inc	0	C	513	89643	0.133833	336823	1.22668	0.0483255	2.36e-05			variant_not_in_PRS
102	.9392524	.7368525	1.197248	0.612774	0.256155		50	.7579319	.5382126	1.067349	0.112557		SIGLEC1	5.3298e-46	VWA7	2.3119e-11	No	6:31765689:T:C	missense_variant		7.13e-13	0.0672888	C	1		nhl_inc	0	C	513	89643	0.133833	336823	1.22668	0.0483255	2.36e-05			variant_not_in_PRS
102	.9776519	.7963737	1.200194	0.828988	0.0466557		50	.9221319	.6865186	1.238608	0.590229		QPCT	1.1987e-15	VWA7	2.3119e-11	No	6:31765689:T:C	missense_variant		7.57e-12	-0.0643994	C	0		nhl_inc	0	C	513	89643	0.133833	336823	1.22668	0.0483255	2.36e-05			variant_not_in_PRS
103	.9872174	.7968637	1.223043	0.906295	0.0138563		50	.8275909	.6019016	1.137905	0.244106		C1QA	0.0038204	VWA7	2.3119e-11	No	6:31765689:T:C	missense_variant		1.66e-11	0.0631358	C	1		nhl_inc	0	C	513	89643	0.133833	336823	1.22668	0.0483255	2.36e-05			variant_not_in_PRS
100	.8667265	.7031672	1.06833	0.180083	1.79694		49	.9374356	.6950617	1.264327	0.67208		RRM2	0.74515	VWA7	2.3119e-11	No	6:31765689:T:C	missense_variant		8e-11	-0.0635156	C	0		nhl_inc	0	C	513	89643	0.133833	336823	1.22668	0.0483255	2.36e-05			variant_not_in_PRS
103	.9512969	.7691237	1.176619	0.645263	0.211925		50	.9102829	.6677637	1.240881	0.552075		CD300E	0.023692	VWA7	2.3119e-11	No	6:31765689:T:C	missense_variant		1.47e-10	0.0591567	C	1		nhl_inc	0	C	513	89643	0.133833	336823	1.22668	0.0483255	2.36e-05			variant_not_in_PRS
103	1.002763	.8141863	1.235017	0.979288	0.00067399		50	.9112756	.6724171	1.234982	0.54912		PDCD1	0.41706	VWA7	2.3119e-11	No	6:31765689:T:C	missense_variant		6.28e-10	0.0585865	C	1		nhl_inc	0	C	513	89643	0.133833	336823	1.22668	0.0483255	2.36e-05			variant_not_in_PRS
102	.9817181	.7922243	1.216537	0.866091	0.0284347		49	1.229206	.9144452	1.652311	0.171511		TNFRSF14	0.80752	VWA7	2.3119e-11	No	6:31765689:T:C	missense_variant		1.44e-09	0.0565812	C	1		nhl_inc	0	C	513	89643	0.133833	336823	1.22668	0.0483255	2.36e-05			variant_not_in_PRS
103	1.01128	.8162739	1.252872	0.918261	0.0105317		50	.8844799	.6402142	1.221942	0.456619		ADAM8	2.1983e-14	VWA7	2.3119e-11	No	6:31765689:T:C	missense_variant		6.68e-09	0.0552757	C	1		nhl_inc	0	C	513	89643	0.133833	336823	1.22668	0.0483255	2.36e-05		C	0.0552757
100	.947238	.7665187	1.170565	0.615765	0.251865		49	1.05924	.7923105	1.416099	0.697652		BTN3A2	1.1002e-10	VWA7	2.3119e-11	No	6:31766568:G:T	synonymous_variant		0	-0.377236	T	0		nhl_inc	0	T	513	89651	0.133846	336821	1.22655	0.0483264	2.38292e-05		G	0.377236
100	.9516061	.760098	1.191365	0.665256	0.187202		50	.835555	.6013838	1.160909	0.284288		BTN2A1	3.3959e-21	VWA7	2.3119e-11	No	6:31766568:G:T	synonymous_variant		1.53e-172	0.259211	T	1		nhl_inc	0	T	513	89651	0.133846	336821	1.22655	0.0483264	2.38292e-05		T	0.259211
101	1.078821	.8729504	1.333243	0.482517	0.493168		49	1.029794	.757981	1.399079	0.85106		RNASET2	0.00026891	VWA7	2.3119e-11	No	6:31766568:G:T	synonymous_variant		1e-170	0.258185	T	1		nhl_inc	0	T	513	89651	0.133846	336821	1.22655	0.0483264	2.38292e-05		T	0.258185
96	.9941983	.8082927	1.222862	0.956067	0.00303488		49	.9974411	.7464603	1.332809	0.986177		CD1C	1.5963e-08	VWA7	2.3119e-11	No	6:31766568:G:T	synonymous_variant		3.71e-119	0.216149	T	1		nhl_inc	0	T	513	89651	0.133846	336821	1.22655	0.0483264	2.38292e-05		T	0.216149
100	.8851343	.6803749	1.151516	0.363364	0.826232		49	1.002657	.7494686	1.341378	0.985744		ICAM3	2.7302e-25	VWA7	2.3119e-11	No	6:31766568:G:T	synonymous_variant		1.33e-91	-0.19225	T	0		nhl_inc	0	T	513	89651	0.133846	336821	1.22655	0.0483264	2.38292e-05			variant_not_in_PRS
98	.9397337	.7610112	1.160429	0.563582	0.33354		47	.8982336	.6558197	1.230252	0.503651		CD74	0.24889	VWA7	2.3119e-11	No	6:31766568:G:T	synonymous_variant		4.51e-80	0.171637	T	1		nhl_inc	0	T	513	89651	0.133846	336821	1.22655	0.0483264	2.38292e-05		T	0.171637
99	.8208194	.6630962	1.016059	0.0697339	3.28927		48	.8530234	.6293223	1.156242	0.305634		GZMA	2.0457e-06	VWA7	2.3119e-11	No	6:31766568:G:T	synonymous_variant		6.42e-72	-0.16964	T	0		nhl_inc	0	T	513	89651	0.133846	336821	1.22655	0.0483264	2.38292e-05		G	0.16964
103	1.271715	1.062908	1.521541	0.00862294	6.8993		50	1.432181	1.116377	1.837322	0.00471153		TNFRSF8	0.86407	VWA7	2.3119e-11	No	6:31766568:G:T	synonymous_variant		1.05e-56	0.149813	T	1		nhl_inc	0	T	513	89651	0.133846	336821	1.22655	0.0483264	2.38292e-05		T	0.149813
102	1.230587	1.017046	1.488963	0.0328605	4.55303		50	1.361693	1.041943	1.779566	0.0237683		LILRB4	4.7133e-13	VWA7	2.3119e-11	No	6:31766568:G:T	synonymous_variant		6.33e-56	-0.147342	T	0		nhl_inc	0	T	513	89651	0.133846	336821	1.22655	0.0483264	2.38292e-05			variant_not_in_PRS
103	1.213317	1.012648	1.453752	0.0360625	4.39415		50	1.464006	1.148539	1.866123	0.00208093		TNFRSF4	0.00015133	VWA7	2.3119e-11	No	6:31766568:G:T	synonymous_variant		6.89e-55	0.143856	T	1		nhl_inc	0	T	513	89651	0.133846	336821	1.22655	0.0483264	2.38292e-05		T	0.143856
99	1.159171	.9331356	1.43996	0.181994	1.78127		49	1.17706	.8665523	1.598832	0.29681		ADA2	#N/A	VWA7	2.3119e-11	No	6:31766568:G:T	synonymous_variant		1.45e-54	0.145326	T	1		nhl_inc	0	T	513	89651	0.133846	336821	1.22655	0.0483264	2.38292e-05			variant_not_in_PRS
103	1.100258	.8783126	1.378287	0.40587	0.690867		50	1.145655	.8269554	1.587179	0.413608		TNFRSF9	0.32153	VWA7	2.3119e-11	No	6:31766568:G:T	synonymous_variant		8.99e-47	0.131377	T	1		nhl_inc	0	T	513	89651	0.133846	336821	1.22655	0.0483264	2.38292e-05		T	0.131377
103	1.075113	.8796959	1.313941	0.479181	0.500727		50	1.268993	.9551429	1.685971	0.100307		IL12B	0.00011439	VWA7	2.3119e-11	No	6:31766568:G:T	synonymous_variant		1.24e-46	0.134313	T	1		nhl_inc	0	T	513	89651	0.133846	336821	1.22655	0.0483264	2.38292e-05		T	0.134313
100	1.150626	.9389551	1.410013	0.176153	1.82979		50	1.027561	.7754634	1.361615	0.849848		SIGLEC6	0.0058774	VWA7	2.3119e-11	No	6:31766568:G:T	synonymous_variant		3.32e-44	0.133325	T	1		nhl_inc	0	T	513	89651	0.133846	336821	1.22655	0.0483264	2.38292e-05			variant_not_in_PRS
100	1.0128	.8324192	1.232267	0.898867	0.0161524		50	1.008681	.7650701	1.329862	0.951131		IL12A_IL12B	#N/A	VWA7	2.3119e-11	No	6:31766568:G:T	synonymous_variant		3.53e-43	0.130306	T	1		nhl_inc	0	T	513	89651	0.133846	336821	1.22655	0.0483264	2.38292e-05		T	0.130306
101	1.015968	.8308029	1.242402	0.877359	0.0238141		49	.842	.636025	1.114679	0.229566		IL2RA	0.054709	VWA7	2.3119e-11	No	6:31766568:G:T	synonymous_variant		7.47e-40	0.12464	T	1		nhl_inc	0	T	513	89651	0.133846	336821	1.22655	0.0483264	2.38292e-05		T	0.12464
96	.9842692	.7970531	1.21546	0.882896	0.0216969		47	1.104168	.8258838	1.476222	0.503618		EPHA2	1.073e-05	VWA7	2.3119e-11	No	6:31766568:G:T	synonymous_variant		7.29e-30	0.105345	T	1		nhl_inc	0	T	513	89651	0.133846	336821	1.22655	0.0483264	2.38292e-05		T	0.105345
99	.9456049	.7733324	1.156254	0.585707	0.297098		49	.9998224	.7520687	1.329193	0.999024		LTA	0.19685	VWA7	2.3119e-11	No	6:31766568:G:T	synonymous_variant		3.88e-28	0.10429	T	1		nhl_inc	0	T	513	89651	0.133846	336821	1.22655	0.0483264	2.38292e-05			variant_not_in_PRS
97	1.035316	.8532127	1.256286	0.725115	0.123644		48	.9613826	.7182493	1.286818	0.791203		CXCL9	0.0029304	VWA7	2.3119e-11	No	6:31766568:G:T	synonymous_variant		1.93e-27	0.0952404	T	1		nhl_inc	0	T	513	89651	0.133846	336821	1.22655	0.0483264	2.38292e-05		T	0.0952404
100	.9099584	.7403918	1.11836	0.369832	0.804229		50	.7781225	.5782514	1.047078	0.0976717		ITGB7	2.3661e-06	VWA7	2.3119e-11	No	6:31766568:G:T	synonymous_variant		2.48e-25	0.0995987	T	1		nhl_inc	0	T	513	89651	0.133846	336821	1.22655	0.0483264	2.38292e-05			variant_not_in_PRS
96	.818291	.6578443	1.01787	0.0717186	3.24324		47	.739926	.5397427	1.014355	0.061288		ROBO1	7.2696e-16	VWA7	2.3119e-11	No	6:31766568:G:T	synonymous_variant		1.7e-22	-0.0924088	T	0		nhl_inc	0	T	513	89651	0.133846	336821	1.22655	0.0483264	2.38292e-05		G	0.0924088
100	1.077334	.867279	1.338265	0.500847	0.453141		50	.9841407	.7231766	1.339276	0.919001		IL15RA	2.332e-06	VWA7	2.3119e-11	No	6:31766568:G:T	synonymous_variant		3.09e-22	0.0922118	T	1		nhl_inc	0	T	513	89651	0.133846	336821	1.22655	0.0483264	2.38292e-05			variant_not_in_PRS
99	.9440194	.7532852	1.183048	0.61689	0.250263		50	.8410519	.5730803	1.234327	0.37649		FCER2	7.6122e-12	VWA7	2.3119e-11	No	6:31766568:G:T	synonymous_variant		3.7e-21	0.0904269	T	1		nhl_inc	0	T	513	89651	0.133846	336821	1.22655	0.0483264	2.38292e-05		T	0.0904269
101	.9506375	.7688571	1.175396	0.640136	0.218564		50	.846934	.6225834	1.15213	0.290027		TNFRSF1B	0.50201	VWA7	2.3119e-11	No	6:31766568:G:T	synonymous_variant		9.69e-21	0.0867559	T	1		nhl_inc	0	T	513	89651	0.133846	336821	1.22655	0.0483264	2.38292e-05		T	0.0867559
99	1.008532	.8138898	1.249722	0.938103	0.00603018		49	1.062511	.7901103	1.428826	0.688273		IL18BP	1.484e-08	VWA7	2.3119e-11	No	6:31766568:G:T	synonymous_variant		3.04e-17	0.076681	T	1		nhl_inc	0	T	513	89651	0.133846	336821	1.22655	0.0483264	2.38292e-05		T	0.076681
100	.9649481	.7621581	1.221695	0.766903	0.0878695		50	.9243363	.6671254	1.280715	0.636291		SPINT1	1.0175e-05	VWA7	2.3119e-11	No	6:31766568:G:T	synonymous_variant		5.63e-14	-0.0723283	T	0		nhl_inc	0	T	513	89651	0.133846	336821	1.22655	0.0483264	2.38292e-05		G	0.0723283
99	.9935606	.8123769	1.215153	0.949853	0.00395526		49	1.050443	.7876985	1.40083	0.737562		VCAM1	0.79791	VWA7	2.3119e-11	No	6:31766568:G:T	synonymous_variant		1.07e-13	0.0694822	T	1		nhl_inc	0	T	513	89651	0.133846	336821	1.22655	0.0483264	2.38292e-05			variant_not_in_PRS
101	1.070596	.8628026	1.328433	0.535523	0.383901		50	1.008051	.7390303	1.375001	0.959621		CSF1	0.99634	VWA7	2.3119e-11	No	6:31766568:G:T	synonymous_variant		1.78e-13	0.0695816	T	1		nhl_inc	0	T	513	89651	0.133846	336821	1.22655	0.0483264	2.38292e-05		T	0.0695816
95	.9528263	.7737425	1.173359	0.649169	0.20695		50	.8935898	.6727754	1.186879	0.437216		SIGLEC1	5.3298e-46	VWA7	2.3119e-11	No	6:31766568:G:T	synonymous_variant		3.94e-13	0.0680558	T	1		nhl_inc	0	T	513	89651	0.133846	336821	1.22655	0.0483264	2.38292e-05		T	0.0680558
103	1.074284	.8720343	1.323442	0.500748	0.453351		50	1.129414	.8353681	1.526964	0.428993		CD5	2.3074e-10	VWA7	2.3119e-11	No	6:31766568:G:T	synonymous_variant		4.58e-13	-0.0685698	T	0		nhl_inc	0	T	513	89651	0.133846	336821	1.22655	0.0483264	2.38292e-05			variant_not_in_PRS
99	1.042118	.8506964	1.276612	0.690333	0.158725		49	.9953859	.7455913	1.328869	0.974975		QPCT	1.1987e-15	VWA7	2.3119e-11	No	6:31766568:G:T	synonymous_variant		5.32e-12	-0.0648902	T	0		nhl_inc	0	T	513	89651	0.133846	336821	1.22655	0.0483264	2.38292e-05		G	0.0648902
99	.9079883	.7202794	1.144615	0.413997	0.667292		50	.9269433	.6761485	1.270762	0.63742		C1QA	0.0038204	VWA7	2.3119e-11	No	6:31766568:G:T	synonymous_variant		2.11e-11	0.0628285	T	1		nhl_inc	0	T	513	89651	0.133846	336821	1.22655	0.0483264	2.38292e-05			variant_not_in_PRS
101	1.112587	.905511	1.367018	0.30994	1.03093		50	.907925	.6656849	1.238315	0.541843		RRM2	0.74515	VWA7	2.3119e-11	No	6:31766568:G:T	synonymous_variant		1.21e-10	-0.0629239	T	0		nhl_inc	0	T	513	89651	0.133846	336821	1.22655	0.0483264	2.38292e-05			variant_not_in_PRS
99	.9316654	.7597906	1.142421	0.49633	0.462775		49	1.012263	.7618775	1.344936	0.933001		CD300E	0.023692	VWA7	2.3119e-11	No	6:31766568:G:T	synonymous_variant		1.32e-10	0.0593224	T	1		nhl_inc	0	T	513	89651	0.133846	336821	1.22655	0.0483264	2.38292e-05		T	0.0593224
100	1.004212	.8165935	1.234936	0.968229	0.00158635		50	.9386891	.6911362	1.274911	0.685432		PDCD1	0.41706	VWA7	2.3119e-11	No	6:31766568:G:T	synonymous_variant		2.74e-10	0.0598257	T	1		nhl_inc	0	T	513	89651	0.133846	336821	1.22655	0.0483264	2.38292e-05		T	0.0598257
101	1.033199	.829588	1.286784	0.770556	0.0850584		49	.8690824	.6250883	1.208316	0.40398		TNFRSF14	0.80752	VWA7	2.3119e-11	No	6:31766568:G:T	synonymous_variant		6.35e-10	0.0578065	T	1		nhl_inc	0	T	513	89651	0.133846	336821	1.22655	0.0483264	2.38292e-05		T	0.0578065
99	.9563818	.7786461	1.174688	0.670729	0.18075		49	.9939963	.7419218	1.331716	0.967813		ADAM8	2.1983e-14	VWA7	2.3119e-11	No	6:31766568:G:T	synonymous_variant		8.05e-09	0.0549881	T	1		nhl_inc	0	T	513	89651	0.133846	336821	1.22655	0.0483264	2.38292e-05			variant_not_in_PRS
100	1.012907	.8248445	1.243847	0.902599	0.0149767		48	1.058392	.7843634	1.428156	0.710476		TNFRSF14	0.80752	TNFRSF14	0.80752	Yes	1:2556714:A:G	missense_variant		1.17e-71	0.113567	G	1		nhl_inc	0	G	1434	322668	0.481186	336774	0.861021	0.0354757	2.4648e-05		G	0.113567
101	1.11067	.9348908	1.3195	0.232451	1.4258		50	.9365803	.6956644	1.260928	0.665854		SFTPD	7.4927e-05	CCHCR1	1.0122e-16	No	6:31154723:G:A	missense_variant		7.13e-13	-0.0530695	A	0		lung_inc	0	A	1489	162135	0.242896	336819	1.13731	0.0305537	2.53978e-05			variant_not_in_PRS
101	1.036882	.8405695	1.279043	0.735213	0.114379		50	.9841917	.7250374	1.335977	0.9186		MMP9	1.8869e-17	CCHCR1	1.0122e-16	No	6:31154723:G:A	missense_variant		1.47e-09	0.0453247	A	1		lung_inc	0	A	1489	162135	0.242896	336819	1.13731	0.0305537	2.53978e-05			variant_not_in_PRS
99	.9406411	.7661402	1.154888	0.558885	0.341639		50	.8757971	.6520207	1.176375	0.378344		SPINT1	1.0175e-05	CCHCR1	1.0122e-16	No	6:31154723:G:A	missense_variant		3.94e-09	-0.0448105	A	0		lung_inc	0	A	1489	162135	0.242896	336819	1.13731	0.0305537	2.53978e-05			variant_not_in_PRS
102	1.143359	.9471396	1.38023	0.163131	1.94496		50	1.314975	1.016956	1.700328	0.0367807		BTN3A2	1.1002e-10	ATF6B	3.1036e-07	No	6:32128224:C:A	5_prime_UTR_variant		0	-0.364634	A	0		nhl_inc	0	A	506	88344	0.131905	336796	1.22682	0.0485969	2.59316e-05		C	0.364634
100	1.143486	.9387421	1.392885	0.182866	1.77418		50	1.355096	1.029968	1.782857	0.0299376		RNASET2	0.00026891	ATF6B	3.1036e-07	No	6:32128224:C:A	5_prime_UTR_variant		1.47e-180	0.2673	A	1		nhl_inc	0	A	506	88344	0.131905	336796	1.22682	0.0485969	2.59316e-05			variant_not_in_PRS
101	1.034191	.8452169	1.265416	0.744003	0.10664		49	.970715	.719712	1.309256	0.845617		BTN2A1	3.3959e-21	ATF6B	3.1036e-07	No	6:32128224:C:A	5_prime_UTR_variant		1.45e-165	0.255488	A	1		nhl_inc	0	A	506	88344	0.131905	336796	1.22682	0.0485969	2.59316e-05			variant_not_in_PRS
100	1.047862	.8609959	1.275284	0.640847	0.217636		49	1.211241	.9230168	1.589466	0.16691		CD1C	1.5963e-08	ATF6B	3.1036e-07	No	6:32128224:C:A	5_prime_UTR_variant		1.91e-117	0.215993	A	1		nhl_inc	0	A	506	88344	0.131905	336796	1.22682	0.0485969	2.59316e-05			variant_not_in_PRS
87	1.042966	.8415177	1.292638	0.70084	0.147599		39	1.039232	.7550701	1.430334	0.813341		ICAM3	2.7302e-25	ATF6B	3.1036e-07	No	6:32128224:C:A	5_prime_UTR_variant		1.02e-86	-0.188224	A	0		nhl_inc	0	A	506	88344	0.131905	336796	1.22682	0.0485969	2.59316e-05			variant_not_in_PRS
100	.8336675	.6766556	1.027113	0.0875068	2.91965		50	.9464985	.7021497	1.275881	0.718181		CD74	0.24889	ATF6B	3.1036e-07	No	6:32128224:C:A	5_prime_UTR_variant		4.04e-80	0.172799	A	1		nhl_inc	0	A	506	88344	0.131905	336796	1.22682	0.0485969	2.59316e-05			variant_not_in_PRS
99	1.117547	.918661	1.359491	0.266359	1.2354		50	1.01256	.7613945	1.346579	0.931616		LILRB4	4.7133e-13	ATF6B	3.1036e-07	No	6:32128224:C:A	5_prime_UTR_variant		2.63e-65	-0.160541	A	0		nhl_inc	0	A	506	88344	0.131905	336796	1.22682	0.0485969	2.59316e-05			variant_not_in_PRS
102	1.034417	.8435202	1.268516	0.745114	0.105683		49	.9194726	.6804441	1.242468	0.584671		GZMA	2.0457e-06	ATF6B	3.1036e-07	No	6:32128224:C:A	5_prime_UTR_variant		7.55e-65	-0.161946	A	0		nhl_inc	0	A	506	88344	0.131905	336796	1.22682	0.0485969	2.59316e-05			variant_not_in_PRS
101	1.095293	.8969525	1.337491	0.371855	0.797456		50	1.13448	.854999	1.505317	0.381917		ADA2	#N/A	ATF6B	3.1036e-07	No	6:32128224:C:A	5_prime_UTR_variant		2.88e-60	0.15399	A	1		nhl_inc	0	A	506	88344	0.131905	336796	1.22682	0.0485969	2.59316e-05		A	0.15399
84	1.109746	.8873021	1.387957	0.361585	0.832383		42	1.174392	.8554194	1.612305	0.320142		TNFRSF8	0.86407	ATF6B	3.1036e-07	No	6:32128224:C:A	5_prime_UTR_variant		1.08e-53	0.146598	A	1		nhl_inc	0	A	506	88344	0.131905	336796	1.22682	0.0485969	2.59316e-05			variant_not_in_PRS
99	1.103026	.8974344	1.355717	0.351479	0.86811		49	1.303081	1.005878	1.688097	0.0450338		TNFRSF4	0.00015133	ATF6B	3.1036e-07	No	6:32128224:C:A	5_prime_UTR_variant		7.64e-52	0.140619	A	1		nhl_inc	0	A	506	88344	0.131905	336796	1.22682	0.0485969	2.59316e-05			variant_not_in_PRS
99	.9752145	.7929507	1.199373	0.812071	0.0565278		48	.8581643	.6356357	1.158597	0.317914		TNFRSF9	0.32153	ATF6B	3.1036e-07	No	6:32128224:C:A	5_prime_UTR_variant		4.36e-46	0.131167	A	1		nhl_inc	0	A	506	88344	0.131905	336796	1.22682	0.0485969	2.59316e-05			variant_not_in_PRS
99	.8586386	.6960807	1.059159	0.154667	2.02561		49	.7857443	.5822447	1.060369	0.11487		IL12B	0.00011439	ATF6B	3.1036e-07	No	6:32128224:C:A	5_prime_UTR_variant		1.44e-43	0.130492	A	1		nhl_inc	0	A	506	88344	0.131905	336796	1.22682	0.0485969	2.59316e-05			variant_not_in_PRS
100	1.185625	.9774627	1.438117	0.0838895	2.98789		49	1.307766	1.005537	1.700833	0.0453766		SIGLEC6	0.0058774	ATF6B	3.1036e-07	No	6:32128224:C:A	5_prime_UTR_variant		8.43e-42	0.130335	A	1		nhl_inc	0	A	506	88344	0.131905	336796	1.22682	0.0485969	2.59316e-05			variant_not_in_PRS
101	1.03066	.8465372	1.254831	0.763596	0.0904581		50	.9578392	.7175019	1.278681	0.770112		IL12A_IL12B	#N/A	ATF6B	3.1036e-07	No	6:32128224:C:A	5_prime_UTR_variant		6.24e-40	0.125941	A	1		nhl_inc	0	A	506	88344	0.131905	336796	1.22682	0.0485969	2.59316e-05			variant_not_in_PRS
101	.9308294	.7450126	1.162992	0.528097	0.398053		50	.9191591	.667941	1.264862	0.604806		IL2RA	0.054709	ATF6B	3.1036e-07	No	6:32128224:C:A	5_prime_UTR_variant		1.94e-37	0.121467	A	1		nhl_inc	0	A	506	88344	0.131905	336796	1.22682	0.0485969	2.59316e-05			variant_not_in_PRS
103	.9460534	.7722801	1.158928	0.592264	0.286822		50	.9683696	.7253844	1.292749	0.827393		EPHA2	1.073e-05	ATF6B	3.1036e-07	No	6:32128224:C:A	5_prime_UTR_variant		1.27e-31	0.109318	A	1		nhl_inc	0	A	506	88344	0.131905	336796	1.22682	0.0485969	2.59316e-05			variant_not_in_PRS
100	.8529599	.6918836	1.051536	0.136389	2.21823		50	.8634584	.6418737	1.161537	0.331905		ITGB7	2.3661e-06	ATF6B	3.1036e-07	No	6:32128224:C:A	5_prime_UTR_variant		3.59e-29	0.108051	A	1		nhl_inc	0	A	506	88344	0.131905	336796	1.22682	0.0485969	2.59316e-05		A	0.108051
103	1.031571	.8468053	1.256651	0.757573	0.0952766		50	.9655771	.7072672	1.318228	0.825455		LTA	0.19685	ATF6B	3.1036e-07	No	6:32128224:C:A	5_prime_UTR_variant		5.98e-26	0.100568	A	1		nhl_inc	0	A	506	88344	0.131905	336796	1.22682	0.0485969	2.59316e-05			variant_not_in_PRS
100	1.021659	.8281595	1.26037	0.841472	0.0400046		50	.9187095	.6564709	1.285704	0.620997		CXCL9	0.0029304	ATF6B	3.1036e-07	No	6:32128224:C:A	5_prime_UTR_variant		6.65e-26	0.0928965	A	1		nhl_inc	0	A	506	88344	0.131905	336796	1.22682	0.0485969	2.59316e-05			variant_not_in_PRS
103	1.018223	.8265112	1.254403	0.865264	0.0287903		50	.9601969	.7090194	1.300357	0.792928		ROBO1	7.2696e-16	ATF6B	3.1036e-07	No	6:32128224:C:A	5_prime_UTR_variant		7.47e-23	-0.0937659	A	0		nhl_inc	0	A	506	88344	0.131905	336796	1.22682	0.0485969	2.59316e-05			variant_not_in_PRS
101	1.06352	.8245926	1.371676	0.635239	0.225023		50	.9210264	.631056	1.344238	0.669778		FCER2	7.6122e-12	ATF6B	3.1036e-07	No	6:32128224:C:A	5_prime_UTR_variant		7.77e-20	0.0879001	A	1		nhl_inc	0	A	506	88344	0.131905	336796	1.22682	0.0485969	2.59316e-05			variant_not_in_PRS
100	1.082065	.8854982	1.322267	0.440654	0.594578		50	1.084037	.8196967	1.433623	0.571518		TNFRSF1B	0.50201	ATF6B	3.1036e-07	No	6:32128224:C:A	5_prime_UTR_variant		4.98e-19	0.0833359	A	1		nhl_inc	0	A	506	88344	0.131905	336796	1.22682	0.0485969	2.59316e-05			variant_not_in_PRS
102	1.083833	.8840547	1.328756	0.438671	0.599756		49	1.044629	.7783027	1.402089	0.771224		IL15RA	2.332e-06	ATF6B	3.1036e-07	No	6:32128224:C:A	5_prime_UTR_variant		8.92e-19	0.0846619	A	1		nhl_inc	0	A	506	88344	0.131905	336796	1.22682	0.0485969	2.59316e-05			variant_not_in_PRS
101	.9869624	.8076597	1.206071	0.897918	0.0164587		50	.8999702	.6736214	1.202376	0.475811		IL18BP	1.484e-08	ATF6B	3.1036e-07	No	6:32128224:C:A	5_prime_UTR_variant		3.16e-16	0.0746533	A	1		nhl_inc	0	A	506	88344	0.131905	336796	1.22682	0.0485969	2.59316e-05			variant_not_in_PRS
99	.9546148	.7731443	1.17868	0.665909	0.186424		50	.9502542	.7098146	1.272139	0.731736		SPINT1	1.0175e-05	ATF6B	3.1036e-07	No	6:32128224:C:A	5_prime_UTR_variant		2.71e-13	-0.0707829	A	0		nhl_inc	0	A	506	88344	0.131905	336796	1.22682	0.0485969	2.59316e-05		C	0.0707829
101	.9119591	.7270615	1.143878	0.425341	0.635512		50	.863038	.6190001	1.203287	0.385043		VCAM1	0.79791	ATF6B	3.1036e-07	No	6:32128224:C:A	5_prime_UTR_variant		3.02e-13	0.0686626	A	1		nhl_inc	0	A	506	88344	0.131905	336796	1.22682	0.0485969	2.59316e-05		A	0.0686626
100	.9466104	.7765513	1.153911	0.587091	0.294911		50	1.009881	.761757	1.338826	0.945508		CD5	2.3074e-10	ATF6B	3.1036e-07	No	6:32128224:C:A	5_prime_UTR_variant		3.74e-13	-0.0693011	A	0		nhl_inc	0	A	506	88344	0.131905	336796	1.22682	0.0485969	2.59316e-05			variant_not_in_PRS
101	.9714655	.7916325	1.192151	0.781646	0.0768261		50	.9348332	.6981432	1.251768	0.650978		CSF1	0.99634	ATF6B	3.1036e-07	No	6:32128224:C:A	5_prime_UTR_variant		1.02e-12	0.0677724	A	1		nhl_inc	0	A	506	88344	0.131905	336796	1.22682	0.0485969	2.59316e-05			variant_not_in_PRS
100	1.010153	.8293941	1.230306	0.920011	0.0100841		49	1.043602	.7837606	1.38959	0.770181		SIGLEC1	5.3298e-46	ATF6B	3.1036e-07	No	6:32128224:C:A	5_prime_UTR_variant		9.17e-12	0.0643339	A	1		nhl_inc	0	A	506	88344	0.131905	336796	1.22682	0.0485969	2.59316e-05			variant_not_in_PRS
99	.9511143	.7795022	1.160508	0.621519	0.243738		49	1.048444	.7886036	1.393901	0.744753		QPCT	1.1987e-15	ATF6B	3.1036e-07	No	6:32128224:C:A	5_prime_UTR_variant		1.12e-11	-0.064322	A	0		nhl_inc	0	A	506	88344	0.131905	336796	1.22682	0.0485969	2.59316e-05			variant_not_in_PRS
101	.9424133	.7674242	1.157303	0.571429	0.320298		50	1.017077	.7628395	1.356046	0.908145		CD300E	0.023692	ATF6B	3.1036e-07	No	6:32128224:C:A	5_prime_UTR_variant		1.35e-11	0.0628497	A	1		nhl_inc	0	A	506	88344	0.131905	336796	1.22682	0.0485969	2.59316e-05			variant_not_in_PRS
101	.9555182	.7839795	1.164591	0.652203	0.203134		50	.974301	.7354152	1.290784	0.856046		C1QA	0.0038204	ATF6B	3.1036e-07	No	6:32128224:C:A	5_prime_UTR_variant		2.66e-11	0.0629328	A	1		nhl_inc	0	A	506	88344	0.131905	336796	1.22682	0.0485969	2.59316e-05			variant_not_in_PRS
100	.9242774	.7487393	1.14097	0.463709	0.536927		50	.8891335	.6603027	1.197267	0.438915		RRM2	0.74515	ATF6B	3.1036e-07	No	6:32128224:C:A	5_prime_UTR_variant		1.13e-10	-0.0634181	A	0		nhl_inc	0	A	506	88344	0.131905	336796	1.22682	0.0485969	2.59316e-05			variant_not_in_PRS
99	1.022713	.8327751	1.255972	0.830348	0.0459056		50	.8157716	.5990708	1.110859	0.196157		TNFRSF14	0.80752	ATF6B	3.1036e-07	No	6:32128224:C:A	5_prime_UTR_variant		4.12e-10	0.0588115	A	1		nhl_inc	0	A	506	88344	0.131905	336796	1.22682	0.0485969	2.59316e-05		A	0.0588115
100	.9343993	.7620757	1.145689	0.514177	0.425557		50	1.033621	.7751468	1.378284	0.821807		PDCD1	0.41706	ATF6B	3.1036e-07	No	6:32128224:C:A	5_prime_UTR_variant		3.91e-09	0.0561743	A	1		nhl_inc	0	A	506	88344	0.131905	336796	1.22682	0.0485969	2.59316e-05			variant_not_in_PRS
99	.9987192	.815772	1.222695	0.990095	0.000154115		48	1.130304	.8511772	1.500966	0.397305		CD27	0.010011	ATF6B	3.1036e-07	No	6:32128224:C:A	5_prime_UTR_variant		5.94e-09	0.0547634	A	1		nhl_inc	0	A	506	88344	0.131905	336796	1.22682	0.0485969	2.59316e-05		A	0.0547634
100	.9666817	.7848623	1.190621	0.749915	0.101602		49	.7635498	.5294522	1.101154	0.148698		SFTPA2	0.0092512	SH2D4B	6.3396e-06	No	10:80603584:C:A	synonymous_variant		3.65e-13	-0.0552931	A	0		lung_inc	0	A	1192	159215	0.238207	336697	0.871207	0.032806	2.63694e-05			variant_not_in_PRS
102	1.140249	.9291548	1.399302	0.208935	1.57879		49	1.18653	.885919	1.589146	0.251229		SFTPD	7.4927e-05	CCHCR1	1.0122e-16	No	6:31154705:G:A	missense_variant		3.86e-13	-0.0535176	A	0		lung_inc	0	A	1500	163489	0.244927	336812	1.13639	0.0304792	2.72973e-05			variant_not_in_PRS
100	.8805715	.7019767	1.104604	0.27145	1.2094		50	.8647509	.6268657	1.192909	0.375993		MMP9	1.8869e-17	CCHCR1	1.0122e-16	No	6:31154705:G:A	missense_variant		2.53e-09	0.044543	A	1		lung_inc	0	A	1500	163489	0.244927	336812	1.13639	0.0304792	2.72973e-05			variant_not_in_PRS
99	.9853026	.8003771	1.212955	0.888968	0.0194911		48	.9439935	.6938884	1.284246	0.713622		SPINT1	1.0175e-05	CCHCR1	1.0122e-16	No	6:31154705:G:A	missense_variant		6.89e-09	-0.043981	A	0		lung_inc	0	A	1500	163489	0.244927	336812	1.13639	0.0304792	2.72973e-05			variant_not_in_PRS
102	.9860161	.8012892	1.213329	0.894154	0.0177024		49	.9355163	.6877083	1.272619	0.671174		ICAM3	2.7302e-25	MUC22	0.014047	No	6:31029915:G:C	missense_variant		4.22e-53	0.105135	C	1		multmyeloma_inc	1	G	494	221597	0.329687	336821	1.27193	0.0574464	2.8246e-05		C	0.105135
103	1.045045	.8542731	1.27842	0.668338	0.183553		50	1.067287	.7975857	1.428188	0.661262		RNASET2	0.00026891	MUC22	0.014047	No	6:31029915:G:C	missense_variant		5.37e-45	-0.0946123	C	0		multmyeloma_inc	1	G	494	221597	0.329687	336821	1.27193	0.0574464	2.8246e-05		G	0.0946123
96	.9984266	.8109363	1.229265	0.988161	0.000220184		47	1.206236	.9440176	1.541289	0.133794		TNFSF13B	0.98193	MUC22	0.014047	No	6:31029915:G:C	missense_variant		1.82e-22	0.0647353	C	1		multmyeloma_inc	1	G	494	221597	0.329687	336821	1.27193	0.0574464	2.8246e-05		C	0.0647353
100	.9402128	.7710786	1.146446	0.542339	0.371222		49	.966966	.7288156	1.282935	0.815871		ADA2	#N/A	MUC22	0.014047	No	6:31029915:G:C	missense_variant		1.39e-18	-0.0594675	C	0		multmyeloma_inc	1	G	494	221597	0.329687	336821	1.27193	0.0574464	2.8246e-05		G	0.0594675
98	.8452527	.6775284	1.054498	0.136291	2.21934		47	.8096654	.58187	1.12664	0.210363		GOLM2	#N/A	MUC22	0.014047	No	6:31029915:G:C	missense_variant		1.08e-14	0.0531775	C	1		multmyeloma_inc	1	G	494	221597	0.329687	336821	1.27193	0.0574464	2.8246e-05		C	0.0531775
98	.9575647	.7744042	1.184046	0.68892	0.160257		47	1.142663	.8430664	1.548726	0.390002		SLAMF7	0.03635	MUC22	0.014047	No	6:31029915:G:C	missense_variant		2.93e-12	0.0483239	C	1		multmyeloma_inc	1	G	494	221597	0.329687	336821	1.27193	0.0574464	2.8246e-05			variant_not_in_PRS
101	1.008488	.8248866	1.232955	0.934301	0.00679554		50	1.0548	.7960322	1.397687	0.71026		CD79B	0.9163	MUC22	0.014047	No	6:31029915:G:C	missense_variant		2.67e-10	-0.0430746	C	0		multmyeloma_inc	1	G	494	221597	0.329687	336821	1.27193	0.0574464	2.8246e-05		G	0.0430746
100	.9173	.7376612	1.140685	0.437597	0.602576		50	.9132646	.6700579	1.244746	0.56579		CD48	1.7302e-05	MUC22	0.014047	No	6:31029915:G:C	missense_variant		1.78e-09	0.041536	C	1		multmyeloma_inc	1	G	494	221597	0.329687	336821	1.27193	0.0574464	2.8246e-05		C	0.041536
102	.939843	.7727191	1.143113	0.534563	0.38571		49	.9194002	.6935237	1.218843	0.559095		MDK	0.23005	MUC22	0.014047	No	6:31029915:G:C	missense_variant		8.88e-09	-0.0392277	C	0		multmyeloma_inc	1	G	494	221597	0.329687	336821	1.27193	0.0574464	2.8246e-05		G	0.0392277
103	1.013571	.8302282	1.237403	0.894661	0.0175321		50	.9847663	.7396199	1.311166	0.916295		ADM	0.040831	MUC22	0.014047	No	6:31029915:G:C	missense_variant		9.44e-09	-0.0364843	C	0		multmyeloma_inc	1	G	494	221597	0.329687	336821	1.27193	0.0574464	2.8246e-05			variant_not_in_PRS
103	1.054346	.8584256	1.294981	0.61388	0.254564		50	.9422772	.6974199	1.273102	0.698564		SFTPA2	0.0092512	SH2D4B	6.3396e-06	No	10:80603648:A:G	missense_variant		7.01e-13	-0.0544647	G	0		lung_inc	0	G	1196	159658	0.238785	336817	0.871898	0.0327738	2.88084e-05			variant_not_in_PRS
99	.904713	.7298766	1.12143	0.360738	0.835323		49	.9240661	.6808434	1.254177	0.612343		BTN3A2	1.1002e-10	MSH5	3.2035e-11	No	6:31760120:C:T	synonymous_variant		0	-0.378071	T	0		nhl_inc	0	T	512	89660	0.133857	336821	1.22364	0.0483604	2.99979e-05			variant_not_in_PRS
99	1.154508	.9263622	1.438842	0.200887	1.63592		48	1.146761	.8350291	1.574869	0.397511		BTN2A1	3.3959e-21	MSH5	3.2035e-11	No	6:31760120:C:T	synonymous_variant		1.2e-171	0.258516	T	1		nhl_inc	0	T	512	89660	0.133857	336821	1.22364	0.0483604	2.99979e-05			variant_not_in_PRS
103	1.026558	.8398503	1.254773	0.798015	0.0654934		50	.8523859	.6418455	1.131989	0.269835		RNASET2	0.00026891	MSH5	3.2035e-11	No	6:31760120:C:T	synonymous_variant		1.49e-169	0.25722	T	1		nhl_inc	0	T	512	89660	0.133857	336821	1.22364	0.0483604	2.99979e-05			variant_not_in_PRS
100	.962238	.7809815	1.185562	0.717736	0.130672		50	.8578854	.6361978	1.156821	0.314934		CD1C	1.5963e-08	MSH5	3.2035e-11	No	6:31760120:C:T	synonymous_variant		1.4e-118	0.215572	T	1		nhl_inc	0	T	512	89660	0.133857	336821	1.22364	0.0483604	2.99979e-05			variant_not_in_PRS
101	.9486612	.7776979	1.157208	0.603183	0.270222		50	.9926761	.7477792	1.317777	0.95944		ICAM3	2.7302e-25	MSH5	3.2035e-11	No	6:31760120:C:T	synonymous_variant		1.02e-91	-0.192332	T	0		nhl_inc	0	T	512	89660	0.133857	336821	1.22364	0.0483604	2.99979e-05			variant_not_in_PRS
99	.9658762	.7879349	1.184003	0.738232	0.111687		48	1.147179	.8552612	1.538735	0.359439		CD74	0.24889	MSH5	3.2035e-11	No	6:31760120:C:T	synonymous_variant		2.02e-79	0.170861	T	1		nhl_inc	0	T	512	89660	0.133857	336821	1.22364	0.0483604	2.99979e-05			variant_not_in_PRS
99	.7219713	.5252399	.9923895	0.0447464	4.02817		50	.677551	.4181654	1.097832	0.1139		GZMA	2.0457e-06	MSH5	3.2035e-11	No	6:31760120:C:T	synonymous_variant		4.63e-72	-0.16975	T	0		nhl_inc	0	T	512	89660	0.133857	336821	1.22364	0.0483604	2.99979e-05		C	0.16975
100	.9939895	.8070166	1.224281	0.954782	0.00321526		50	1.155152	.8620834	1.547851	0.334037		LILRB4	4.7133e-13	MSH5	3.2035e-11	No	6:31760120:C:T	synonymous_variant		4.9e-56	-0.147447	T	0		nhl_inc	0	T	512	89660	0.133857	336821	1.22364	0.0483604	2.99979e-05			variant_not_in_PRS
99	.8990006	.7220244	1.119356	0.341147	0.906117		49	.9952032	.7350168	1.347492	0.975192		TNFRSF8	0.86407	MSH5	3.2035e-11	No	6:31760120:C:T	synonymous_variant		5.66e-56	0.148732	T	1		nhl_inc	0	T	512	89660	0.133857	336821	1.22364	0.0483604	2.99979e-05			variant_not_in_PRS
100	.9190026	.7471188	1.13043	0.423993	0.639221		49	.9777851	.7253426	1.318086	0.882787		ADA2	#N/A	MSH5	3.2035e-11	No	6:31760120:C:T	synonymous_variant		2.39e-54	0.144997	T	1		nhl_inc	0	T	512	89660	0.133857	336821	1.22364	0.0483604	2.99979e-05			variant_not_in_PRS
102	.9541572	.783157	1.162495	0.641426	0.216883		49	.9351762	.7028061	1.244375	0.645625		TNFRSF4	0.00015133	MSH5	3.2035e-11	No	6:31760120:C:T	synonymous_variant		3.51e-54	0.142866	T	1		nhl_inc	0	T	512	89660	0.133857	336821	1.22364	0.0483604	2.99979e-05			variant_not_in_PRS
99	1.01578	.822071	1.255133	0.884687	0.0210336		49	1.017247	.7542162	1.372008	0.910805		TNFRSF9	0.32153	MSH5	3.2035e-11	No	6:31760120:C:T	synonymous_variant		1.29e-46	0.131109	T	1		nhl_inc	0	T	512	89660	0.133857	336821	1.22364	0.0483604	2.99979e-05			variant_not_in_PRS
99	.7477339	.615448	.9084537	0.00342815	8.56432		48	.8170289	.6175022	1.081027	0.157192		IL12B	0.00011439	MSH5	3.2035e-11	No	6:31760120:C:T	synonymous_variant		3.1e-46	0.133674	T	1		nhl_inc	0	T	512	89660	0.133857	336821	1.22364	0.0483604	2.99979e-05			variant_not_in_PRS
100	1.044327	.8584612	1.270434	0.664472	0.188137		49	1.032365	.7699394	1.384234	0.831443		SIGLEC6	0.0058774	MSH5	3.2035e-11	No	6:31760120:C:T	synonymous_variant		2.26e-44	0.133552	T	1		nhl_inc	0	T	512	89660	0.133857	336821	1.22364	0.0483604	2.99979e-05			variant_not_in_PRS
96	.9481641	.7613616	1.180799	0.634462	0.226059		46	.9225384	.6721196	1.266258	0.617791		IL12A_IL12B	#N/A	MSH5	3.2035e-11	No	6:31760120:C:T	synonymous_variant		8.94e-43	0.129631	T	1		nhl_inc	0	T	512	89660	0.133857	336821	1.22364	0.0483604	2.99979e-05			variant_not_in_PRS
99	.9631903	.777405	1.193375	0.731579	0.117667		48	1.067437	.7818201	1.457395	0.681247		IL2RA	0.054709	MSH5	3.2035e-11	No	6:31760120:C:T	synonymous_variant		2.17e-39	0.123832	T	1		nhl_inc	0	T	512	89660	0.133857	336821	1.22364	0.0483604	2.99979e-05			variant_not_in_PRS
102	.9006206	.740124	1.095921	0.295897	1.09259		49	.8503607	.6360471	1.136886	0.273932		EPHA2	1.073e-05	MSH5	3.2035e-11	No	6:31760120:C:T	synonymous_variant		1.48e-29	0.104745	T	1		nhl_inc	0	T	512	89660	0.133857	336821	1.22364	0.0483604	2.99979e-05			variant_not_in_PRS
103	.9354999	.7430987	1.177717	0.570342	0.32211		50	.8160994	.5999501	1.110123	0.195495		LTA	0.19685	MSH5	3.2035e-11	No	6:31760120:C:T	synonymous_variant		1.11e-27	0.103356	T	1		nhl_inc	0	T	512	89660	0.133857	336821	1.22364	0.0483604	2.99979e-05			variant_not_in_PRS
100	.907324	.7286772	1.129769	0.384665	0.75574		50	.929258	.6807438	1.268495	0.644022		CXCL9	0.0029304	MSH5	3.2035e-11	No	6:31760120:C:T	synonymous_variant		6.92e-27	0.0941682	T	1		nhl_inc	0	T	512	89660	0.133857	336821	1.22364	0.0483604	2.99979e-05			variant_not_in_PRS
99	.8991706	.7290682	1.10896	0.320542	0.986735		49	.7458902	.5506527	1.01035	0.0582967		ITGB7	2.3661e-06	MSH5	3.2035e-11	No	6:31760120:C:T	synonymous_variant		1.46e-25	0.100065	T	1		nhl_inc	0	T	512	89660	0.133857	336821	1.22364	0.0483604	2.99979e-05		T	0.100065
99	.9584439	.7841378	1.171496	0.678551	0.171761		48	.9896338	.7423069	1.319367	0.943382		ROBO1	7.2696e-16	MSH5	3.2035e-11	No	6:31760120:C:T	synonymous_variant		2.53e-22	-0.0920213	T	0		nhl_inc	0	T	512	89660	0.133857	336821	1.22364	0.0483604	2.99979e-05			variant_not_in_PRS
98	1.051486	.8568234	1.290374	0.630778	0.231007		47	.8050898	.5911501	1.096455	0.168923		IL15RA	2.332e-06	MSH5	3.2035e-11	No	6:31760120:C:T	synonymous_variant		3.03e-22	0.0922047	T	1		nhl_inc	0	T	512	89660	0.133857	336821	1.22364	0.0483604	2.99979e-05			variant_not_in_PRS
102	.8589514	.6962544	1.059667	0.155882	2.01373		50	.7829706	.57943	1.05801	0.111196		FCER2	7.6122e-12	MSH5	3.2035e-11	No	6:31760120:C:T	synonymous_variant		5.53e-21	0.09001	T	1		nhl_inc	0	T	512	89660	0.133857	336821	1.22364	0.0483604	2.99979e-05			variant_not_in_PRS
100	1.080954	.8783912	1.330229	0.462182	0.540605		50	1.027874	.7649873	1.3811	0.855255		TNFRSF1B	0.50201	MSH5	3.2035e-11	No	6:31760120:C:T	synonymous_variant		2.56e-20	0.0857735	T	1		nhl_inc	0	T	512	89660	0.133857	336821	1.22364	0.0483604	2.99979e-05			variant_not_in_PRS
99	1.038042	.8444459	1.276022	0.722945	0.125688		48	1.136679	.8441871	1.530512	0.398652		IL18BP	1.484e-08	MSH5	3.2035e-11	No	6:31760120:C:T	synonymous_variant		5.52e-17	0.0760342	T	1		nhl_inc	0	T	512	89660	0.133857	336821	1.22364	0.0483604	2.99979e-05			variant_not_in_PRS
99	1.036817	.8343129	1.288472	0.744348	0.106342		48	.9815231	.7127456	1.351657	0.909052		SPINT1	1.0175e-05	MSH5	3.2035e-11	No	6:31760120:C:T	synonymous_variant		8.84e-14	-0.071755	T	0		nhl_inc	0	T	512	89660	0.133857	336821	1.22364	0.0483604	2.99979e-05			variant_not_in_PRS
99	1.068031	.893805	1.276218	0.46884	0.524708		50	1.170299	.9615042	1.424435	0.116779		VCAM1	0.79791	MSH5	3.2035e-11	No	6:31760120:C:T	synonymous_variant		8.88e-14	0.0696974	T	1		nhl_inc	0	T	512	89660	0.133857	336821	1.22364	0.0483604	2.99979e-05			variant_not_in_PRS
100	.9716112	.7889623	1.196544	0.78634	0.073477		49	.8824262	.6338803	1.228427	0.458659		CD5	2.3074e-10	MSH5	3.2035e-11	No	6:31760120:C:T	synonymous_variant		1.48e-13	-0.0699817	T	0		nhl_inc	0	T	512	89660	0.133857	336821	1.22364	0.0483604	2.99979e-05		C	0.0699817
99	.9552657	.7818619	1.167128	0.654298	0.200524		49	1.071886	.8067775	1.424109	0.632032		CSF1	0.99634	MSH5	3.2035e-11	No	6:31760120:C:T	synonymous_variant		3.48e-13	0.0687148	T	1		nhl_inc	0	T	512	89660	0.133857	336821	1.22364	0.0483604	2.99979e-05			variant_not_in_PRS
100	1.072428	.8705135	1.321176	0.511174	0.431663		50	1.104575	.8242269	1.48028	0.50551		SIGLEC1	5.3298e-46	MSH5	3.2035e-11	No	6:31760120:C:T	synonymous_variant		5.54e-13	0.0676065	T	1		nhl_inc	0	T	512	89660	0.133857	336821	1.22364	0.0483604	2.99979e-05		T	0.0676065
100	.9848552	.8125789	1.193656	0.876384	0.0241972		49	1.021763	.7711463	1.353829	0.880802		QPCT	1.1987e-15	MSH5	3.2035e-11	No	6:31760120:C:T	synonymous_variant		8.03e-12	-0.0643229	T	0		nhl_inc	0	T	512	89660	0.133857	336821	1.22364	0.0483604	2.99979e-05			variant_not_in_PRS
100	1.058678	.8309905	1.348751	0.64443	0.212995		50	.9639721	.6829531	1.360624	0.834702		C1QA	0.0038204	MSH5	3.2035e-11	No	6:31760120:C:T	synonymous_variant		1.57e-11	0.0632223	T	1		nhl_inc	0	T	512	89660	0.133857	336821	1.22364	0.0483604	2.99979e-05		T	0.0632223
100	.9481475	.7749343	1.160077	0.604937	0.267613		49	.9157481	.6857196	1.222941	0.55095		RRM2	0.74515	MSH5	3.2035e-11	No	6:31760120:C:T	synonymous_variant		7.39e-11	-0.06362	T	0		nhl_inc	0	T	512	89660	0.133857	336821	1.22364	0.0483604	2.99979e-05		C	0.06362
99	1.033456	.8324032	1.283069	0.765606	0.0888796		50	.8748899	.6353905	1.204664	0.412787		CD300E	0.023692	MSH5	3.2035e-11	No	6:31760120:C:T	synonymous_variant		2.56e-10	0.0583748	T	1		nhl_inc	0	T	512	89660	0.133857	336821	1.22364	0.0483604	2.99979e-05			variant_not_in_PRS
101	.9432902	.7551808	1.178256	0.606928	0.264672		49	.7375948	.5327445	1.021214	0.0667274		PDCD1	0.41706	MSH5	3.2035e-11	No	6:31760120:C:T	synonymous_variant		7.14e-10	0.0583915	T	1		nhl_inc	0	T	512	89660	0.133857	336821	1.22364	0.0483604	2.99979e-05			variant_not_in_PRS
102	.9747855	.7955418	1.194415	0.805425	0.0606796		50	1.022211	.7645466	1.366711	0.882152		TNFRSF14	0.80752	MSH5	3.2035e-11	No	6:31760120:C:T	synonymous_variant		1.91e-09	0.0561534	T	1		nhl_inc	0	T	512	89660	0.133857	336821	1.22364	0.0483604	2.99979e-05			variant_not_in_PRS
99	1.068144	.8695908	1.312034	0.529829	0.39472		49	1.101852	.8208123	1.479116	0.518534		ADAM8	2.1983e-14	MSH5	3.2035e-11	No	6:31760120:C:T	synonymous_variant		8.96e-09	0.0548035	T	1		nhl_inc	0	T	512	89660	0.133857	336821	1.22364	0.0483604	2.99979e-05			variant_not_in_PRS
100	.982169	.8062897	1.196414	0.858164	0.0319377		50	.9461776	.7176112	1.247545	0.694935		LTA	0.19685	SKIV2L	1.2931e-22	No	6:31969310:C:T	missense_variant		3.07e-09	-1.61129	T	0		nhl_inc	0	T	3	53	8.31312e-05	336817	12.1416	0.598713	3.04589e-05		C	1.61129
96	.8943406	.7157642	1.11747	0.325791	0.965557		47	.7441364	.5340603	1.036847	0.0807823		C1QA	0.0038204	SLC39A11	2.3522e-18	No	17:72648893:G:A	missense_variant		1.28e-15	-0.0913968	A	0		nhl_inc	0	A	348	58382	0.0871825	336822	1.2661	0.0569084	3.38446e-05		G	0.0913968
103	.8614583	.7022248	1.056799	0.15267	2.04536		50	.8517477	.6318216	1.148226	0.292353		CR2	4.7399e-19	HLA-DRA	0.51949	No	6:32439932:C:A	5_prime_UTR_variant		1.42e-28	-0.0745696	A	0		nhl_inc	0	A	1054	242653	0.361896	336709	0.856058	0.0376293	3.62417e-05		C	0.0745696
100	.9796988	.7923913	1.211283	0.849741	0.0358907		49	1.101555	.8498121	1.427873	0.465		CD1C	1.5963e-08	HLA-DRA	0.51949	No	6:32439932:C:A	5_prime_UTR_variant		1.46e-26	-0.070393	A	0		nhl_inc	0	A	1054	242653	0.361896	336709	0.856058	0.0376293	3.62417e-05		C	0.070393
99	.8711925	.7137948	1.063298	0.175008	1.83952		49	1.061238	.7933512	1.419582	0.688845		GZMA	2.0457e-06	HLA-DRA	0.51949	No	6:32439932:C:A	5_prime_UTR_variant		4.46e-25	0.0692214	A	1		nhl_inc	0	A	1054	242653	0.361896	336709	0.856058	0.0376293	3.62417e-05			variant_not_in_PRS
102	.9737616	.7936734	1.194712	0.798848	0.0649429		49	1.072679	.8003232	1.43772	0.638727		LTA	0.19685	HLA-DRA	0.51949	No	6:32439932:C:A	5_prime_UTR_variant		2.65e-23	-0.0667596	A	0		nhl_inc	0	A	1054	242653	0.361896	336709	0.856058	0.0376293	3.62417e-05			variant_not_in_PRS
101	.9738263	.796845	1.190116	0.795503	0.0671701		50	.9947245	.7479113	1.322987	0.971001		BTN3A2	1.1002e-10	HLA-DRA	0.51949	No	6:32439932:C:A	5_prime_UTR_variant		1.76e-19	0.0610961	A	1		nhl_inc	0	A	1054	242653	0.361896	336709	0.856058	0.0376293	3.62417e-05			variant_not_in_PRS
100	1.050179	.8956384	1.231384	0.546611	0.363423		50	1.115229	.9459717	1.314771	0.19408		CD22	0.8044	HLA-DRA	0.51949	No	6:32439932:C:A	5_prime_UTR_variant		1.23e-18	-0.0578885	A	0		nhl_inc	0	A	1054	242653	0.361896	336709	0.856058	0.0376293	3.62417e-05			variant_not_in_PRS
99	.9502978	.7639214	1.182145	0.647174	0.209481		48	1.151795	.9094015	1.458797	0.241107		RNASET2	0.00026891	HLA-DRA	0.51949	No	6:32439932:C:A	5_prime_UTR_variant		2.21e-18	-0.0575849	A	0		nhl_inc	0	A	1054	242653	0.361896	336709	0.856058	0.0376293	3.62417e-05			variant_not_in_PRS
100	.9995836	.8166048	1.223563	0.996778	1.63037e-05		50	.8682861	.6419213	1.174475	0.35944		TNFRSF4	0.00015133	HLA-DRA	0.51949	No	6:32439932:C:A	5_prime_UTR_variant		5.17e-15	-0.0510385	A	0		nhl_inc	0	A	1054	242653	0.361896	336709	0.856058	0.0376293	3.62417e-05			variant_not_in_PRS
103	1.05034	.8588067	1.284589	0.632551	0.228617		50	.9354458	.6986736	1.252457	0.654033		SIGLEC10	6.8352e-06	HLA-DRA	0.51949	No	6:32439932:C:A	5_prime_UTR_variant		2.14e-13	0.0492792	A	1		nhl_inc	0	A	1054	242653	0.361896	336709	0.856058	0.0376293	3.62417e-05		A	0.0492792
102	.9748146	.8019562	1.184932	0.797851	0.0656024		50	1.026573	.7774765	1.355478	0.853269		ICAM3	2.7302e-25	HLA-DRA	0.51949	No	6:32439932:C:A	5_prime_UTR_variant		1.05e-11	0.0456779	A	1		nhl_inc	0	A	1054	242653	0.361896	336709	0.856058	0.0376293	3.62417e-05			variant_not_in_PRS
103	.9611311	.7888234	1.171077	0.694105	0.154677		50	.9839668	.7430267	1.303036	0.910195		FCRL1	3.9509e-06	HLA-DRA	0.51949	No	6:32439932:C:A	5_prime_UTR_variant		6.79e-11	-0.0436472	A	0		nhl_inc	0	A	1054	242653	0.361896	336709	0.856058	0.0376293	3.62417e-05		C	0.0436472
103	1.108705	.8563578	1.435413	0.433543	0.613312		50	.9100527	.6203012	1.335151	0.629838		TNFRSF13B	2.0908e-15	HLA-DRA	0.51949	No	6:32439932:C:A	5_prime_UTR_variant		1.22e-10	0.042957	A	1		nhl_inc	0	A	1054	242653	0.361896	336709	0.856058	0.0376293	3.62417e-05		A	0.042957
101	1.06269	.8521214	1.325293	0.589433	0.291231		50	.9825471	.7277932	1.326474	0.908461		SIGLEC6	0.0058774	HLA-DRA	0.51949	No	6:32439932:C:A	5_prime_UTR_variant		5.01e-09	-0.0395411	A	0		nhl_inc	0	A	1054	242653	0.361896	336709	0.856058	0.0376293	3.62417e-05		C	0.0395411
96	1.188378	.9585804	1.473263	0.115455	2.47792		46	1.729108	1.260938	2.371103	0.000675902		CXCL13	0.82566	HLA-DRA	0.51949	No	6:32439932:C:A	5_prime_UTR_variant		7.2e-09	0.038907	A	1		nhl_inc	0	A	1054	242653	0.361896	336709	0.856058	0.0376293	3.62417e-05		A	0.038907
96	1.065841	.8674722	1.309571	0.543942	0.368283		47	1.259465	.9704459	1.634561	0.0828448		PON2	5.4352e-05	NCAN	0.068	No	19:19219115:C:T	missense_variant		7.91e-21	0.117488	T	1		liver_inc	0	T	90	50665	0.075344	336822	1.58224	0.112382	4.44803e-05			variant_not_in_PRS
99	1.012807	.8297948	1.236182	0.90041	0.015661		50	.847008	.6433273	1.115175	0.236736		FUT3_FUT5	#N/A	NCAN	0.068	No	19:19219115:C:T	missense_variant		5.18e-13	0.0838241	T	1		liver_inc	0	T	90	50665	0.075344	336822	1.58224	0.112382	4.44803e-05			variant_not_in_PRS
99	1.02556	.8390877	1.253473	0.805294	0.0607633		50	.9174284	.707359	1.189884	0.515971		KRT18	0.73477	NCAN	0.068	No	19:19219115:C:T	missense_variant		1.11e-12	0.0837381	T	1		liver_inc	0	T	90	50665	0.075344	336822	1.58224	0.112382	4.44803e-05			variant_not_in_PRS
99	1.077293	.8808283	1.317578	0.468612	0.525247		50	.9390203	.7035564	1.253289	0.669261		PLA2G15	0.37838	NCAN	0.068	No	19:19219115:C:T	missense_variant		1.75e-12	0.0869094	T	1		liver_inc	0	T	90	50665	0.075344	336822	1.58224	0.112382	4.44803e-05			variant_not_in_PRS
100	.9951383	.7910845	1.251826	0.966798	0.00173261		49	.9394573	.6785026	1.300776	0.706803		CTSD	0.00091747	NCAN	0.068	No	19:19219115:C:T	missense_variant		3.25e-10	0.077578	T	1		liver_inc	0	T	90	50665	0.075344	336822	1.58224	0.112382	4.44803e-05			variant_not_in_PRS
100	.9370954	.7516925	1.168228	0.563526	0.333636		49	.6847668	.4190641	1.118935	0.130679		TNFSF13B	0.98193	DDX39B	0.99725	No	6:31530467:G:GC	non_coding_transcript_exon_variant		6.58e-19	-0.0803511	GC	0		lung_inc	0	GC	892	93940	0.140788	336790	1.16178	0.0368169	4.64109e-05		G	0.0803511
95	.9518543	.7618468	1.18925	0.664048	0.188644		46	.8641954	.6203704	1.203851	0.388137		MMP9	1.8869e-17	DDX39B	0.99725	No	6:31530467:G:GC	non_coding_transcript_exon_variant		6.8e-14	0.0699476	GC	1		lung_inc	0	GC	892	93940	0.140788	336790	1.16178	0.0368169	4.64109e-05		GC	0.0699476
103	1.061624	.874321	1.289052	0.545966	0.364593		50	.8815367	.6580476	1.180928	0.397996		SFTPD	7.4927e-05	DDX39B	0.99725	No	6:31530467:G:GC	non_coding_transcript_exon_variant		9.85e-13	-0.0657699	GC	0		lung_inc	0	GC	892	93940	0.140788	336790	1.16178	0.0368169	4.64109e-05		G	0.0657699
99	1.015253	.8325739	1.238015	0.881107	0.0223701		49	.8635382	.6483429	1.15016	0.315723		SPINT1	1.0175e-05	DDX39B	0.99725	No	6:31530467:G:GC	non_coding_transcript_exon_variant		2.08e-11	-0.0635336	GC	0		lung_inc	0	GC	892	93940	0.140788	336790	1.16178	0.0368169	4.64109e-05		G	0.0635336
99	.9905415	.8053031	1.218389	0.928312	0.00809438		50	1.000703	.7544143	1.327397	0.996108		TNR	0.52437	DDX39B	0.99725	No	6:31530467:G:GC	non_coding_transcript_exon_variant		3.64e-11	-0.0612344	GC	0		lung_inc	0	GC	892	93940	0.140788	336790	1.16178	0.0368169	4.64109e-05		G	0.0612344
100	1.15357	.9622385	1.382946	0.122599	2.3838		49	1.191908	.9204437	1.543435	0.183089		TREM2	3.2892e-09	DDX39B	0.99725	No	6:31530467:G:GC	non_coding_transcript_exon_variant		5.97e-10	-0.0545552	GC	0		lung_inc	0	GC	892	93940	0.140788	336790	1.16178	0.0368169	4.64109e-05			variant_not_in_PRS
100	1.136525	.9242691	1.397525	0.225006	1.47215		50	.9534172	.698302	1.301735	0.763993		MMP12	#N/A	DDX39B	0.99725	No	6:31530467:G:GC	non_coding_transcript_exon_variant		3.03e-09	0.0520558	GC	1		lung_inc	0	GC	892	93940	0.140788	336790	1.16178	0.0368169	4.64109e-05		GC	0.0520558
100	1.026866	.8208036	1.284659	0.81655	0.0538171		50	.9968706	.7236143	1.373316	0.984701		TNFSF13B	0.98193	ATP6V1G2	0.0028604	No	6:31546470:A:G	splice_region_variant		2.92e-18	-0.0788565	G	0		lung_inc	0	G	891	93841	0.140663	336734	1.16152	0.0368311	4.79884e-05		A	0.0788565
99	.9186709	.7422561	1.137015	0.435567	0.607933		49	.9909789	.7316755	1.342178	0.953311		MMP9	1.8869e-17	ATP6V1G2	0.0028604	No	6:31546470:A:G	splice_region_variant		7.17e-14	0.0699613	G	1		lung_inc	0	G	891	93841	0.140663	336734	1.16152	0.0368311	4.79884e-05		G	0.0699613
100	.8658694	.6997887	1.071366	0.185	1.757		50	.8920871	.6572054	1.210914	0.463897		SFTPD	7.4927e-05	ATP6V1G2	0.0028604	No	6:31546470:A:G	splice_region_variant		2.44e-13	-0.0675429	G	0		lung_inc	0	G	891	93841	0.140663	336734	1.16152	0.0368311	4.79884e-05		A	0.0675429
99	.9395124	.7696382	1.146881	0.539765	0.375976		48	.9808195	.7359467	1.307169	0.894864		TNR	0.52437	ATP6V1G2	0.0028604	No	6:31546470:A:G	splice_region_variant		3.16e-11	-0.0614817	G	0		lung_inc	0	G	891	93841	0.140663	336734	1.16152	0.0368311	4.79884e-05		A	0.0614817
99	.9223233	.7490773	1.135637	0.446218	0.58024		49	.8925298	.6620027	1.203333	0.455786		SPINT1	1.0175e-05	ATP6V1G2	0.0028604	No	6:31546470:A:G	splice_region_variant		9.06e-11	-0.0615086	G	0		lung_inc	0	G	891	93841	0.140663	336734	1.16152	0.0368311	4.79884e-05		A	0.0615086
99	.9056071	.7358005	1.114601	0.349341	0.875849		48	.8899299	.6589354	1.201901	0.446929		TREM2	3.2892e-09	ATP6V1G2	0.0028604	No	6:31546470:A:G	splice_region_variant		7.33e-10	-0.0542794	G	0		lung_inc	0	G	891	93841	0.140663	336734	1.16152	0.0368311	4.79884e-05		A	0.0542794
103	.976785	.7978699	1.19582	0.82	0.0517766		50	.8558715	.6352419	1.153129	0.3062		MMP12	#N/A	ATP6V1G2	0.0028604	No	6:31546470:A:G	splice_region_variant		8.23e-10	0.0539597	G	1		lung_inc	0	G	891	93841	0.140663	336734	1.16152	0.0368311	4.79884e-05		G	0.0539597
100	.9993378	.8110345	1.231361	0.995038	3.86697e-05		50	.941683	.6998591	1.267065	0.691511		BTN3A2	1.1002e-10	TNXB	0.018547	No	6:32096949:T:C	missense_variant		0	-0.36749	C	0		nhl_inc	0	C	504	88533	0.132172	336822	1.21827	0.0486825	5.00267e-05			variant_not_in_PRS
103	1.087319	.8888895	1.330044	0.415477	0.663074		50	1.110614	.829528	1.486945	0.481027		RNASET2	0.00026891	TNXB	0.018547	No	6:32096949:T:C	missense_variant		5.09e-181	0.267405	C	1		nhl_inc	0	C	504	88533	0.132172	336822	1.21827	0.0486825	5.00267e-05		C	0.267405
102	.9058395	.7382541	1.111467	0.343401	0.897692		50	.9453824	.7068827	1.264351	0.704948		BTN2A1	3.3959e-21	TNXB	0.018547	No	6:32096949:T:C	missense_variant		4.4e-167	0.256462	C	1		nhl_inc	0	C	504	88533	0.132172	336822	1.21827	0.0486825	5.00267e-05		C	0.256462
100	.99684	.813588	1.221368	0.975638	0.000932538		50	1.002688	.7516028	1.337653	0.985436		CD1C	1.5963e-08	TNXB	0.018547	No	6:32096949:T:C	missense_variant		1.65e-117	0.215783	C	1		nhl_inc	0	C	504	88533	0.132172	336822	1.21827	0.0486825	5.00267e-05		C	0.215783
100	1.133583	.9141875	1.40563	0.253263	1.30522		50	.9962001	.7280546	1.363105	0.981015		ICAM3	2.7302e-25	TNXB	0.018547	No	6:32096949:T:C	missense_variant		1.61e-88	-0.190004	C	0		nhl_inc	0	C	504	88533	0.132172	336822	1.21827	0.0486825	5.00267e-05		T	0.190004
101	.9905073	.8075939	1.214849	0.927042	0.00838461		49	.9853703	.7336959	1.323375	0.921978		CD74	0.24889	TNXB	0.018547	No	6:32096949:T:C	missense_variant		3.31e-81	0.173835	C	1		nhl_inc	0	C	504	88533	0.132172	336822	1.21827	0.0486825	5.00267e-05		C	0.173835
101	.9866861	.7958601	1.223267	0.902719	0.0149395		49	1.038037	.7622089	1.413682	0.812739		GZMA	2.0457e-06	TNXB	0.018547	No	6:32096949:T:C	missense_variant		2.26e-66	-0.163702	C	0		nhl_inc	0	C	504	88533	0.132172	336822	1.21827	0.0486825	5.00267e-05		T	0.163702
100	.9632136	.7782954	1.192067	0.73039	0.118754		50	.783285	.5686263	1.078978	0.134972		LILRB4	4.7133e-13	TNXB	0.018547	No	6:32096949:T:C	missense_variant		2.99e-64	-0.159088	C	0		nhl_inc	0	C	504	88533	0.132172	336822	1.21827	0.0486825	5.00267e-05			variant_not_in_PRS
102	1.021992	.8439605	1.23758	0.823723	0.0496219		49	.8744955	.6509023	1.174896	0.373391		ADA2	#N/A	TNXB	0.018547	No	6:32096949:T:C	missense_variant		1.58e-58	0.151573	C	1		nhl_inc	0	C	504	88533	0.132172	336822	1.21827	0.0486825	5.00267e-05			variant_not_in_PRS
103	1.259651	.9762735	1.625284	0.0758499	3.15166		50	1.373139	.9546308	1.97512	0.0873335		TNFRSF8	0.86407	TNXB	0.018547	No	6:32096949:T:C	missense_variant		1.79e-55	0.148949	C	1		nhl_inc	0	C	504	88533	0.132172	336822	1.21827	0.0486825	5.00267e-05		C	0.148949
102	1.015279	.8268998	1.246574	0.884861	0.0209698		49	1.069158	.7958373	1.436347	0.657086		TNFRSF4	0.00015133	TNXB	0.018547	No	6:32096949:T:C	missense_variant		7.28e-53	0.141882	C	1		nhl_inc	0	C	504	88533	0.132172	336822	1.21827	0.0486825	5.00267e-05		C	0.141882
99	1.112831	.9322476	1.328395	0.236658	1.40039		50	1.161772	.9121975	1.47963	0.224291		TNFRSF9	0.32153	TNXB	0.018547	No	6:32096949:T:C	missense_variant		1.59e-46	0.131723	C	1		nhl_inc	0	C	504	88533	0.132172	336822	1.21827	0.0486825	5.00267e-05		C	0.131723
100	1.112561	.9166687	1.350315	0.280393	1.16518		49	1.154441	.879189	1.515867	0.301393		IL12B	0.00011439	TNXB	0.018547	No	6:32096949:T:C	missense_variant		1.2e-44	0.132027	C	1		nhl_inc	0	C	504	88533	0.132172	336822	1.21827	0.0486825	5.00267e-05		C	0.132027
102	.9567886	.7836224	1.168221	0.664555	0.188038		49	.9733022	.7304826	1.296837	0.853379		SIGLEC6	0.0058774	TNXB	0.018547	No	6:32096949:T:C	missense_variant		8.93e-43	0.131765	C	1		nhl_inc	0	C	504	88533	0.132172	336822	1.21827	0.0486825	5.00267e-05		C	0.131765
99	1.130865	.9105212	1.404532	0.266042	1.23704		48	1.090391	.7978923	1.490118	0.587086		IL12A_IL12B	#N/A	TNXB	0.018547	No	6:32096949:T:C	missense_variant		4.78e-41	0.127646	C	1		nhl_inc	0	C	504	88533	0.132172	336822	1.21827	0.0486825	5.00267e-05		C	0.127646
102	1.001433	.8122293	1.23471	0.98931	0.000179529		49	.8748441	.6415925	1.192895	0.398042		IL2RA	0.054709	TNXB	0.018547	No	6:32096949:T:C	missense_variant		1.66e-37	0.121438	C	1		nhl_inc	0	C	504	88533	0.132172	336822	1.21827	0.0486825	5.00267e-05		C	0.121438
103	.9795681	.7980072	1.202437	0.843535	0.0389565		50	.9170888	.6819725	1.233264	0.56686		EPHA2	1.073e-05	TNXB	0.018547	No	6:32096949:T:C	missense_variant		6.01e-32	0.109805	C	1		nhl_inc	0	C	504	88533	0.132172	336822	1.21827	0.0486825	5.00267e-05		C	0.109805
103	1.04268	.8594643	1.264953	0.671635	0.179695		50	1.020003	.7588782	1.37098	0.895563		ITGB7	2.3661e-06	TNXB	0.018547	No	6:32096949:T:C	missense_variant		5.8e-29	0.107555	C	1		nhl_inc	0	C	504	88533	0.132172	336822	1.21827	0.0486825	5.00267e-05			variant_not_in_PRS
101	.8799545	.7126857	1.086482	0.234489	1.41342		50	.8930111	.6580992	1.211776	0.467486		CXCL9	0.0029304	TNXB	0.018547	No	6:32096949:T:C	missense_variant		5.98e-27	0.0948235	C	1		nhl_inc	0	C	504	88533	0.132172	336822	1.21827	0.0486825	5.00267e-05		C	0.0948235
102	.9858147	.8064254	1.205109	0.889125	0.0194355		49	.9493173	.7053397	1.277687	0.731474		LTA	0.19685	TNXB	0.018547	No	6:32096949:T:C	missense_variant		2.18e-25	0.0992977	C	1		nhl_inc	0	C	504	88533	0.132172	336822	1.21827	0.0486825	5.00267e-05			variant_not_in_PRS
100	.9505307	.7756639	1.16482	0.624757	0.239238		49	1.015368	.7583637	1.359469	0.91842		ROBO1	7.2696e-16	TNXB	0.018547	No	6:32096949:T:C	missense_variant		4.19e-24	-0.0964168	C	0		nhl_inc	0	C	504	88533	0.132172	336822	1.21827	0.0486825	5.00267e-05		T	0.0964168
102	.9005719	.7335009	1.105697	0.317177	1.00055		50	.845441	.6285951	1.137092	0.266854		IL15RA	2.332e-06	TNXB	0.018547	No	6:32096949:T:C	missense_variant		2.14e-20	0.088478	C	1		nhl_inc	0	C	504	88533	0.132172	336822	1.21827	0.0486825	5.00267e-05		C	0.088478
101	1.061242	.8578368	1.312878	0.584026	0.299771		49	1.081672	.7919829	1.477322	0.621576		FCER2	7.6122e-12	TNXB	0.018547	No	6:32096949:T:C	missense_variant		5.91e-20	0.0881134	C	1		nhl_inc	0	C	504	88533	0.132172	336822	1.21827	0.0486825	5.00267e-05		C	0.0881134
96	.9020445	.7290519	1.116085	0.342631	0.900561		47	.7742771	.5612649	1.068132	0.119128		TNFRSF1B	0.50201	TNXB	0.018547	No	6:32096949:T:C	missense_variant		9.58e-20	0.0849613	C	1		nhl_inc	0	C	504	88533	0.132172	336822	1.21827	0.0486825	5.00267e-05		C	0.0849613
101	1.139735	.9262505	1.402423	0.216458	1.5277		49	1.267993	.9362455	1.717291	0.124963		IL18BP	1.484e-08	TNXB	0.018547	No	6:32096949:T:C	missense_variant		1.76e-16	0.0752264	C	1		nhl_inc	0	C	504	88533	0.132172	336822	1.21827	0.0486825	5.00267e-05		C	0.0752264
101	1.029489	.8388297	1.263483	0.780922	0.0773498		49	1.080965	.7952253	1.469377	0.619142		CD5	2.3074e-10	TNXB	0.018547	No	6:32096949:T:C	missense_variant		2.45e-13	-0.0697649	C	0		nhl_inc	0	C	504	88533	0.132172	336822	1.21827	0.0486825	5.00267e-05		T	0.0697649
102	.9881282	.8054361	1.212259	0.90884	0.0131106		49	.8502786	.631625	1.144625	0.284904		SPINT1	1.0175e-05	TNXB	0.018547	No	6:32096949:T:C	missense_variant		2.81e-13	-0.0706794	C	0		nhl_inc	0	C	504	88533	0.132172	336822	1.21827	0.0486825	5.00267e-05			variant_not_in_PRS
99	1.052292	.8652338	1.279792	0.609762	0.260522		50	1.042384	.7913057	1.373129	0.76782		VCAM1	0.79791	TNXB	0.018547	No	6:32096949:T:C	missense_variant		4.46e-13	0.0680827	C	1		nhl_inc	0	C	504	88533	0.132172	336822	1.21827	0.0486825	5.00267e-05			variant_not_in_PRS
100	1.065171	.8780436	1.292179	0.52184	0.410256		50	.9545776	.7178282	1.26941	0.749236		CSF1	0.99634	TNXB	0.018547	No	6:32096949:T:C	missense_variant		6.78e-13	0.0682409	C	1		nhl_inc	0	C	504	88533	0.132172	336822	1.21827	0.0486825	5.00267e-05		C	0.0682409
102	1.12634	.9163399	1.384467	0.258439	1.2771		50	1.047854	.7767696	1.413544	0.759569		SIGLEC1	5.3298e-46	TNXB	0.018547	No	6:32096949:T:C	missense_variant		4.16e-12	0.0653536	C	1		nhl_inc	0	C	504	88533	0.132172	336822	1.21827	0.0486825	5.00267e-05		C	0.0653536
100	1.070136	.8769184	1.305927	0.504644	0.445158		49	.9264717	.6987348	1.228434	0.595703		QPCT	1.1987e-15	TNXB	0.018547	No	6:32096949:T:C	missense_variant		5.15e-12	-0.0653028	C	0		nhl_inc	0	C	504	88533	0.132172	336822	1.21827	0.0486825	5.00267e-05		T	0.0653028
96	.7853771	.6175579	.9988005	0.0488671	3.87991		47	.8604288	.6177846	1.198375	0.37382		CD300E	0.023692	TNXB	0.018547	No	6:32096949:T:C	missense_variant		9.13e-12	0.0633123	C	1		nhl_inc	0	C	504	88533	0.132172	336822	1.21827	0.0486825	5.00267e-05		C	0.0633123
96	1.052716	.8742246	1.267651	0.587849	0.293717		47	1.13198	.8874006	1.443969	0.318213		C1QA	0.0038204	TNXB	0.018547	No	6:32096949:T:C	missense_variant		1.2e-11	0.063953	C	1		nhl_inc	0	C	504	88533	0.132172	336822	1.21827	0.0486825	5.00267e-05		C	0.063953
96	1.018059	.8252948	1.255848	0.867278	0.027928		47	1.169045	.9663668	1.414231	0.107882		RRM2	0.74515	TNXB	0.018547	No	6:32096949:T:C	missense_variant		3.27e-11	-0.0651733	C	0		nhl_inc	0	C	504	88533	0.132172	336822	1.21827	0.0486825	5.00267e-05		T	0.0651733
101	1.001115	.8058683	1.243667	0.991964	0.000101443		49	1.014839	.7421766	1.387672	0.926487		TNFRSF14	0.80752	TNXB	0.018547	No	6:32096949:T:C	missense_variant		6.69e-10	0.0580439	C	1		nhl_inc	0	C	504	88533	0.132172	336822	1.21827	0.0486825	5.00267e-05			variant_not_in_PRS
101	1.335783	1.096465	1.627337	0.00405049	8.26104		50	1.433367	1.083439	1.896316	0.0116968		PDCD1	0.41706	TNXB	0.018547	No	6:32096949:T:C	missense_variant		1.93e-09	0.0572212	C	1		nhl_inc	0	C	504	88533	0.132172	336822	1.21827	0.0486825	5.00267e-05		C	0.0572212
100	1.040901	.8590441	1.261255	0.682422	0.167413		49	1.129496	.8627981	1.478632	0.375564		BTN3A2	1.1002e-10	TNXB	0.018547	No	6:32067917:C:T	synonymous_variant		0	-0.368169	T	0		nhl_inc	0	T	504	88652	0.132349	336822	1.21637	0.048682	5.73327e-05		C	0.368169
100	1.108358	.8994695	1.365758	0.334258	0.932331		50	1.082631	.8002938	1.464576	0.606571		RNASET2	0.00026891	TNXB	0.018547	No	6:32067917:C:T	synonymous_variant		2.26e-179	0.26591	T	1		nhl_inc	0	T	504	88652	0.132349	336822	1.21637	0.048682	5.73327e-05			variant_not_in_PRS
100	1.190707	.9904127	1.431507	0.0632474	3.45011		50	1.198228	.9171504	1.565446	0.184876		BTN2A1	3.3959e-21	TNXB	0.018547	No	6:32067917:C:T	synonymous_variant		1.8e-167	0.256497	T	1		nhl_inc	0	T	504	88652	0.132349	336822	1.21637	0.048682	5.73327e-05		T	0.256497
100	1.037435	.8368945	1.286029	0.737379	0.112443		50	1.072711	.7928036	1.451442	0.649133		CD1C	1.5963e-08	TNXB	0.018547	No	6:32067917:C:T	synonymous_variant		9.98e-118	0.215802	T	1		nhl_inc	0	T	504	88652	0.132349	336822	1.21637	0.048682	5.73327e-05		T	0.215802
100	1.010106	.8220986	1.241108	0.923767	0.00915649		50	1.083122	.8109478	1.446646	0.588665		ICAM3	2.7302e-25	TNXB	0.018547	No	6:32067917:C:T	synonymous_variant		4.65e-88	-0.189301	T	0		nhl_inc	0	T	504	88652	0.132349	336822	1.21637	0.048682	5.73327e-05			variant_not_in_PRS
100	1.030769	.8290497	1.28157	0.785054	0.0743862		50	.9278023	.6758676	1.273648	0.642947		CD74	0.24889	TNXB	0.018547	No	6:32067917:C:T	synonymous_variant		2.13e-80	0.172788	T	1		nhl_inc	0	T	504	88652	0.132349	336822	1.21637	0.048682	5.73327e-05		T	0.172788
100	.9010924	.7216989	1.125078	0.357842	0.845452		49	1.200882	.9633531	1.496978	0.103538		GZMA	2.0457e-06	TNXB	0.018547	No	6:32067917:C:T	synonymous_variant		8.76e-67	-0.164069	T	0		nhl_inc	0	T	504	88652	0.132349	336822	1.21637	0.048682	5.73327e-05			variant_not_in_PRS
100	.9386461	.7679422	1.147295	0.536407	0.382239		49	.9932487	.7457841	1.322826	0.963043		LILRB4	4.7133e-13	TNXB	0.018547	No	6:32067917:C:T	synonymous_variant		6.46e-64	-0.158505	T	0		nhl_inc	0	T	504	88652	0.132349	336822	1.21637	0.048682	5.73327e-05			variant_not_in_PRS
100	.9557974	.7789616	1.172778	0.664931	0.187589		49	.9060177	.6754915	1.215216	0.510012		ADA2	#N/A	TNXB	0.018547	No	6:32067917:C:T	synonymous_variant		1.22e-57	0.15021	T	1		nhl_inc	0	T	504	88652	0.132349	336822	1.21637	0.048682	5.73327e-05			variant_not_in_PRS
99	.9825354	.8057365	1.198128	0.861809	0.0303011		49	1.001623	.7558744	1.327269	0.990991		TNFRSF8	0.86407	TNXB	0.018547	No	6:32067917:C:T	synonymous_variant		1.2e-54	0.147668	T	1		nhl_inc	0	T	504	88652	0.132349	336822	1.21637	0.048682	5.73327e-05			variant_not_in_PRS
99	.9297391	.7574268	1.141252	0.486057	0.485243		49	1.07751	.8058882	1.440681	0.614446		TNFRSF4	0.00015133	TNXB	0.018547	No	6:32067917:C:T	synonymous_variant		1.81e-52	0.1412	T	1		nhl_inc	0	T	504	88652	0.132349	336822	1.21637	0.048682	5.73327e-05		T	0.1412
99	.9465015	.7752324	1.155608	0.589284	0.291465		49	1.028383	.7740142	1.366346	0.846924		TNFRSF9	0.32153	TNXB	0.018547	No	6:32067917:C:T	synonymous_variant		2.32e-46	0.131328	T	1		nhl_inc	0	T	504	88652	0.132349	336822	1.21637	0.048682	5.73327e-05		T	0.131328
100	.8835193	.6860082	1.137897	0.337406	0.920262		49	.6882271	.4354648	1.087704	0.109605		IL12B	0.00011439	TNXB	0.018547	No	6:32067917:C:T	synonymous_variant		2.06e-43	0.130018	T	1		nhl_inc	0	T	504	88652	0.132349	336822	1.21637	0.048682	5.73327e-05			variant_not_in_PRS
96	.9684396	.7908182	1.185956	0.7564	0.096231		47	1.013773	.7605254	1.351351	0.925681		SIGLEC6	0.0058774	TNXB	0.018547	No	6:32067917:C:T	synonymous_variant		1.3e-42	0.13142	T	1		nhl_inc	0	T	504	88652	0.132349	336822	1.21637	0.048682	5.73327e-05		T	0.13142
99	.9999741	.8167358	1.224323	0.9998	6.29467e-08		49	.839953	.6259964	1.127037	0.24495		IL12A_IL12B	#N/A	TNXB	0.018547	No	6:32067917:C:T	synonymous_variant		4.27e-40	0.125993	T	1		nhl_inc	0	T	504	88652	0.132349	336822	1.21637	0.048682	5.73327e-05		T	0.125993
99	.822375	.6596637	1.02522	0.0821167	3.0225		48	.7486234	.5438198	1.030556	0.0758333		IL2RA	0.054709	TNXB	0.018547	No	6:32067917:C:T	synonymous_variant		2.18e-37	0.121151	T	1		nhl_inc	0	T	504	88652	0.132349	336822	1.21637	0.048682	5.73327e-05			variant_not_in_PRS
96	1.059199	.8717888	1.286897	0.562659	0.335122		47	1.00228	.7474201	1.344044	0.987861		EPHA2	1.073e-05	TNXB	0.018547	No	6:32067917:C:T	synonymous_variant		1.88e-32	0.110621	T	1		nhl_inc	0	T	504	88652	0.132349	336822	1.21637	0.048682	5.73327e-05		T	0.110621
101	1.053354	.8592812	1.29126	0.616871	0.25029		50	.9918519	.7428504	1.324318	0.955764		ITGB7	2.3661e-06	TNXB	0.018547	No	6:32067917:C:T	synonymous_variant		1.78e-29	0.108456	T	1		nhl_inc	0	T	504	88652	0.132349	336822	1.21637	0.048682	5.73327e-05		T	0.108456
100	.9325111	.7632824	1.13926	0.494045	0.467706		50	1.040214	.7778656	1.391044	0.790325		CXCL9	0.0029304	TNXB	0.018547	No	6:32067917:C:T	synonymous_variant		1.42e-26	0.0940361	T	1		nhl_inc	0	T	504	88652	0.132349	336822	1.21637	0.048682	5.73327e-05			variant_not_in_PRS
100	1.057382	.8806135	1.269634	0.549969	0.357372		49	1.191212	.9494004	1.494613	0.130679		LTA	0.19685	TNXB	0.018547	No	6:32067917:C:T	synonymous_variant		5.08e-25	0.0984365	T	1		nhl_inc	0	T	504	88652	0.132349	336822	1.21637	0.048682	5.73327e-05			variant_not_in_PRS
96	.9767793	.7952176	1.199795	0.822818	0.0501409		47	1.053868	.7940378	1.398722	0.716416		ROBO1	7.2696e-16	TNXB	0.018547	No	6:32067917:C:T	synonymous_variant		4.17e-23	-0.0941554	T	0		nhl_inc	0	T	504	88652	0.132349	336822	1.21637	0.048682	5.73327e-05			variant_not_in_PRS
100	.8344634	.6730183	1.034636	0.0990281	2.72113		50	.7144516	.5266241	.9692702	0.0307327		FCER2	7.6122e-12	TNXB	0.018547	No	6:32067917:C:T	synonymous_variant		8.59e-20	0.087642	T	1		nhl_inc	0	T	504	88652	0.132349	336822	1.21637	0.048682	5.73327e-05		T	0.087642
103	1.135192	.9228398	1.396408	0.23013	1.44006		50	.9406126	.693906	1.275032	0.693232		IL15RA	2.332e-06	TNXB	0.018547	No	6:32067917:C:T	synonymous_variant		1.26e-19	0.0865654	T	1		nhl_inc	0	T	504	88652	0.132349	336822	1.21637	0.048682	5.73327e-05			variant_not_in_PRS
99	1.191061	1.003987	1.412994	0.0448979	4.02247		49	1.222303	.9618412	1.553298	0.100639		TNFRSF1B	0.50201	TNXB	0.018547	No	6:32067917:C:T	synonymous_variant		3.52e-19	0.0835452	T	1		nhl_inc	0	T	504	88652	0.132349	336822	1.21637	0.048682	5.73327e-05		T	0.0835452
100	1.052745	.8948018	1.238568	0.535415	0.384105		49	1.033707	.7984481	1.338284	0.801341		IL18BP	1.484e-08	TNXB	0.018547	No	6:32067917:C:T	synonymous_variant		2.73e-16	0.0746802	T	1		nhl_inc	0	T	504	88652	0.132349	336822	1.21637	0.048682	5.73327e-05		T	0.0746802
100	.9768545	.8009917	1.191329	0.81713	0.0534707		49	1.004634	.7567123	1.333782	0.974494		CD5	2.3074e-10	TNXB	0.018547	No	6:32067917:C:T	synonymous_variant		1.96e-13	-0.0699795	T	0		nhl_inc	0	T	504	88652	0.132349	336822	1.21637	0.048682	5.73327e-05			variant_not_in_PRS
96	.9772076	.7925085	1.204952	0.829218	0.0465284		47	.930249	.6802987	1.272034	0.650644		SPINT1	1.0175e-05	TNXB	0.018547	No	6:32067917:C:T	synonymous_variant		3.03e-13	-0.0705135	T	0		nhl_inc	0	T	504	88652	0.132349	336822	1.21637	0.048682	5.73327e-05			variant_not_in_PRS
99	.903923	.7309456	1.117835	0.351296	0.868769		49	.860838	.637104	1.163141	0.329149		VCAM1	0.79791	TNXB	0.018547	No	6:32067917:C:T	synonymous_variant		5.42e-13	0.0677736	T	1		nhl_inc	0	T	504	88652	0.132349	336822	1.21637	0.048682	5.73327e-05		T	0.0677736
100	.9954177	.8041587	1.232165	0.966348	0.00177994		50	1.075135	.7969551	1.450414	0.635322		CSF1	0.99634	TNXB	0.018547	No	6:32067917:C:T	synonymous_variant		1.01e-12	0.0676538	T	1		nhl_inc	0	T	504	88652	0.132349	336822	1.21637	0.048682	5.73327e-05		T	0.0676538
100	1.015028	.8098347	1.272211	0.897004	0.0167564		50	.8666947	.6172945	1.216858	0.408614		QPCT	1.1987e-15	TNXB	0.018547	No	6:32067917:C:T	synonymous_variant		5.11e-12	-0.065246	T	0		nhl_inc	0	T	504	88652	0.132349	336822	1.21637	0.048682	5.73327e-05			variant_not_in_PRS
101	.9686192	.801227	1.170983	0.741874	0.108486		48	.8757351	.6738931	1.138032	0.320872		SIGLEC1	5.3298e-46	TNXB	0.018547	No	6:32067917:C:T	synonymous_variant		8.76e-12	0.0642817	T	1		nhl_inc	0	T	504	88652	0.132349	336822	1.21637	0.048682	5.73327e-05			variant_not_in_PRS
100	.9874366	.7843117	1.243168	0.914317	0.0115768		50	1.015341	.7331388	1.406168	0.926992		C1QA	0.0038204	TNXB	0.018547	No	6:32067917:C:T	synonymous_variant		9.23e-12	0.0642449	T	1		nhl_inc	0	T	504	88652	0.132349	336822	1.21637	0.048682	5.73327e-05		T	0.0642449
96	.9194671	.7388468	1.144242	0.451789	0.56616		47	.910785	.6640555	1.249187	0.562107		CD300E	0.023692	TNXB	0.018547	No	6:32067917:C:T	synonymous_variant		1.74e-11	0.0623934	T	1		nhl_inc	0	T	504	88652	0.132349	336822	1.21637	0.048682	5.73327e-05		T	0.0623934
103	1.203779	.9814336	1.476496	0.0750613	3.16872		50	1.152005	.8541296	1.553763	0.353916		RRM2	0.74515	TNXB	0.018547	No	6:32067917:C:T	synonymous_variant		3.64e-11	-0.0649678	T	0		nhl_inc	0	T	504	88652	0.132349	336822	1.21637	0.048682	5.73327e-05			variant_not_in_PRS
99	.9117521	.7448039	1.116122	0.370617	0.801594		49	1.025554	.7733677	1.359976	0.860898		TNFRSF14	0.80752	TNXB	0.018547	No	6:32067917:C:T	synonymous_variant		1.17e-09	0.0571528	T	1		nhl_inc	0	T	504	88652	0.132349	336822	1.21637	0.048682	5.73327e-05		T	0.0571528
100	.8858067	.722958	1.085338	0.242049	1.36862		50	.9314862	.7019032	1.236163	0.623026		PDCD1	0.41706	TNXB	0.018547	No	6:32067917:C:T	synonymous_variant		2.03e-09	0.0570794	T	1		nhl_inc	0	T	504	88652	0.132349	336822	1.21637	0.048682	5.73327e-05		T	0.0570794
100	1.016308	.8315042	1.242185	0.874476	0.0249564		50	.9204634	.6817903	1.242688	0.588384		SEMA4D	0.97472	SEMA4D	0.97472	Yes	9:89387466:T:A	missense_variant		7.79e-11	1.35169	A	1		nhl_inc	0	A	5	167	0.000255327	336823	6.21845	0.456351	6.2112e-05		A	1.35169
101	.938282	.770299	1.142898	0.52678	0.4006		50	.9729678	.7342593	1.289281	0.848673		MERTK	2.6593e-11	MERTK	2.6593e-11	Yes	2:112008466:C:T	stop_gained		3.13e-19	-3.21414	T	0		multmyeloma_inc	0	T	2	52	8.01651e-05	336805	17.8852	0.726924	7.26706e-05		C	3.21414
101	1.000109	.8142664	1.228368	0.999168	1.08698e-06		50	1.060413	.7911221	1.421368	0.694736		GAL	4.3885e-06	EFNA1	0.46263	No	1:155133751:A:T	missense_variant		9.24e-19	0.05581	T	1		breast_inc	1	A	6171	163203	0.482649	175463	1.04228	0.0182407	0.0231944			variant_not_in_PRS
99	1.045679	.8490774	1.287802	0.67424	0.176682		48	1.110931	.8214831	1.502365	0.494551		BTN3A2	1.1002e-10	TNXB	0.018547	No	6:32061428:G:A	synonymous_variant		0	-0.369239	A	0		nhl_inc	0	A	501	88496	0.132132	336773	1.21156	0.0487755	8.33492e-05			variant_not_in_PRS
100	1.041484	.8522168	1.272785	0.691209	0.15778		50	1.058957	.7949909	1.410569	0.695354		RNASET2	0.00026891	TNXB	0.018547	No	6:32061428:G:A	synonymous_variant		2.04e-179	0.266188	A	1		nhl_inc	0	A	501	88496	0.132132	336773	1.21156	0.0487755	8.33492e-05		A	0.266188
100	.8381614	.6816371	1.030628	0.0941466	2.802		50	.7368594	.5456865	.9950069	0.0463022		BTN2A1	3.3959e-21	TNXB	0.018547	No	6:32061428:G:A	synonymous_variant		4.63e-166	0.25565	A	1		nhl_inc	0	A	501	88496	0.132132	336773	1.21156	0.0487755	8.33492e-05			variant_not_in_PRS
99	1.057529	.8646386	1.293452	0.586164	0.296375		48	1.015427	.7615797	1.353887	0.916925		CD1C	1.5963e-08	TNXB	0.018547	No	6:32061428:G:A	synonymous_variant		1.68e-117	0.215789	A	1		nhl_inc	0	A	501	88496	0.132132	336773	1.21156	0.0487755	8.33492e-05			variant_not_in_PRS
103	1.197367	.9741939	1.471667	0.0869821	2.92936		50	1.054709	.7789735	1.428046	0.730475		ICAM3	2.7302e-25	TNXB	0.018547	No	6:32061428:G:A	synonymous_variant		6.07e-89	-0.190451	A	0		nhl_inc	0	A	501	88496	0.132132	336773	1.21156	0.0487755	8.33492e-05		G	0.190451
100	.990326	.8079974	1.213798	0.925397	0.00876808		50	.8344212	.6074996	1.146106	0.263637		CD74	0.24889	TNXB	0.018547	No	6:32061428:G:A	synonymous_variant		8.49e-80	0.172277	A	1		nhl_inc	0	A	501	88496	0.132132	336773	1.21156	0.0487755	8.33492e-05			variant_not_in_PRS
100	.8095958	.6281043	1.04353	0.1029	2.66002		49	.9212336	.6656562	1.274939	0.620702		GZMA	2.0457e-06	TNXB	0.018547	No	6:32061428:G:A	synonymous_variant		2.27e-67	-0.164981	A	0		nhl_inc	0	A	501	88496	0.132132	336773	1.21156	0.0487755	8.33492e-05		G	0.164981
96	1.200818	.9805298	1.470596	0.0767585	3.13223		47	1.297765	.9711006	1.734315	0.0781118		LILRB4	4.7133e-13	TNXB	0.018547	No	6:32061428:G:A	synonymous_variant		6.95e-65	-0.159873	A	0		nhl_inc	0	A	501	88496	0.132132	336773	1.21156	0.0487755	8.33492e-05			variant_not_in_PRS
99	1.045921	.851083	1.285363	0.669468	0.182225		48	1.105637	.8233762	1.484659	0.504306		ADA2	#N/A	TNXB	0.018547	No	6:32061428:G:A	synonymous_variant		1.08e-57	0.150435	A	1		nhl_inc	0	A	501	88496	0.132132	336773	1.21156	0.0487755	8.33492e-05		A	0.150435
103	1.364412	1.093449	1.702522	0.00594365	7.56731		50	1.381985	.9890161	1.931093	0.0580577		TNFRSF8	0.86407	TNXB	0.018547	No	6:32061428:G:A	synonymous_variant		6.03e-55	0.148219	A	1		nhl_inc	0	A	501	88496	0.132132	336773	1.21156	0.0487755	8.33492e-05		A	0.148219
102	1.094927	.8826051	1.358325	0.409626	0.679886		49	1.143706	.8379636	1.561002	0.397517		TNFRSF4	0.00015133	TNXB	0.018547	No	6:32061428:G:A	synonymous_variant		6.13e-52	0.140605	A	1		nhl_inc	0	A	501	88496	0.132132	336773	1.21156	0.0487755	8.33492e-05			variant_not_in_PRS
100	.9296581	.7531367	1.147553	0.4972	0.460908		49	.8064171	.5922174	1.098091	0.171966		TNFRSF9	0.32153	TNXB	0.018547	No	6:32061428:G:A	synonymous_variant		6.43e-46	0.130807	A	1		nhl_inc	0	A	501	88496	0.132132	336773	1.21156	0.0487755	8.33492e-05			variant_not_in_PRS
96	1.091392	.88679	1.343199	0.409002	0.6817		47	1.136364	.8485535	1.521795	0.390957		IL12B	0.00011439	TNXB	0.018547	No	6:32061428:G:A	synonymous_variant		1.51e-43	0.13034	A	1		nhl_inc	0	A	501	88496	0.132132	336773	1.21156	0.0487755	8.33492e-05		A	0.13034
96	.9490275	.7655194	1.176526	0.633226	0.227711		47	.9860202	.7251959	1.340653	0.928437		SIGLEC6	0.0058774	TNXB	0.018547	No	6:32061428:G:A	synonymous_variant		2.25e-42	0.131144	A	1		nhl_inc	0	A	501	88496	0.132132	336773	1.21156	0.0487755	8.33492e-05			variant_not_in_PRS
96	1.132262	.9562786	1.340632	0.149512	2.07722		47	1.107384	.8603727	1.425312	0.428304		IL12A_IL12B	#N/A	TNXB	0.018547	No	6:32061428:G:A	synonymous_variant		5.66e-40	0.125906	A	1		nhl_inc	0	A	501	88496	0.132132	336773	1.21156	0.0487755	8.33492e-05			variant_not_in_PRS
100	1.131027	.9128919	1.401286	0.260044	1.26853		50	.9131869	.6606106	1.262333	0.582496		IL2RA	0.054709	TNXB	0.018547	No	6:32061428:G:A	synonymous_variant		1.88e-37	0.121371	A	1		nhl_inc	0	A	501	88496	0.132132	336773	1.21156	0.0487755	8.33492e-05		A	0.121371
99	1.028998	.8421124	1.257359	0.779831	0.078142		48	.9308571	.7002734	1.237367	0.621751		EPHA2	1.073e-05	TNXB	0.018547	No	6:32061428:G:A	synonymous_variant		1.06e-31	0.10936	A	1		nhl_inc	0	A	501	88496	0.132132	336773	1.21156	0.0487755	8.33492e-05			variant_not_in_PRS
99	.9849354	.7989308	1.214245	0.886967	0.0202046		49	.955601	.7077527	1.290243	0.766877		ITGB7	2.3661e-06	TNXB	0.018547	No	6:32061428:G:A	synonymous_variant		1.5e-28	0.106742	A	1		nhl_inc	0	A	501	88496	0.132132	336773	1.21156	0.0487755	8.33492e-05			variant_not_in_PRS
100	.9053661	.7013082	1.168798	0.445492	0.582095		49	.8507275	.5641236	1.282941	0.440543		CXCL9	0.0029304	TNXB	0.018547	No	6:32061428:G:A	synonymous_variant		1.32e-26	0.0941912	A	1		nhl_inc	0	A	501	88496	0.132132	336773	1.21156	0.0487755	8.33492e-05		A	0.0941912
97	1.066792	.8635745	1.317831	0.548744	0.359572		47	.8651155	.6311176	1.185872	0.367867		LTA	0.19685	TNXB	0.018547	No	6:32061428:G:A	synonymous_variant		4.86e-25	0.0985685	A	1		nhl_inc	0	A	501	88496	0.132132	336773	1.21156	0.0487755	8.33492e-05			variant_not_in_PRS
102	1.145197	.9322982	1.406713	0.196378	1.66911		50	1.256752	.9428047	1.675243	0.11915		ROBO1	7.2696e-16	TNXB	0.018547	No	6:32061428:G:A	synonymous_variant		3.61e-24	-0.0965477	A	0		nhl_inc	0	A	501	88496	0.132132	336773	1.21156	0.0487755	8.33492e-05		G	0.0965477
99	.9174613	.7416724	1.134915	0.427319	0.6301		49	.9612399	.7102506	1.300924	0.797918		IL15RA	2.332e-06	TNXB	0.018547	No	6:32061428:G:A	synonymous_variant		4.21e-20	0.0877894	A	1		nhl_inc	0	A	501	88496	0.132132	336773	1.21156	0.0487755	8.33492e-05		A	0.0877894
102	1.033523	.8333909	1.281715	0.763969	0.0901641		49	1.048348	.7696851	1.427901	0.764561		FCER2	7.6122e-12	TNXB	0.018547	No	6:32061428:G:A	synonymous_variant		2.99e-19	0.0864018	A	1		nhl_inc	0	A	501	88496	0.132132	336773	1.21156	0.0487755	8.33492e-05			variant_not_in_PRS
96	1.02498	.836673	1.25567	0.811704	0.0567526		47	1.007196	.7478619	1.356459	0.96235		TNFRSF1B	0.50201	TNXB	0.018547	No	6:32061428:G:A	synonymous_variant		3.83e-19	0.083545	A	1		nhl_inc	0	A	501	88496	0.132132	336773	1.21156	0.0487755	8.33492e-05			variant_not_in_PRS
100	1.04983	.8779907	1.255302	0.593888	0.284313		49	1.140598	.9378526	1.387172	0.187699		IL18BP	1.484e-08	TNXB	0.018547	No	6:32061428:G:A	synonymous_variant		5.2e-16	0.0740381	A	1		nhl_inc	0	A	501	88496	0.132132	336773	1.21156	0.0487755	8.33492e-05			variant_not_in_PRS
102	1.133068	.9215255	1.393173	0.236071	1.4039		49	1.048379	.7780076	1.41271	0.756211		SPINT1	1.0175e-05	TNXB	0.018547	No	6:32061428:G:A	synonymous_variant		1.23e-13	-0.0717401	A	0		nhl_inc	0	A	501	88496	0.132132	336773	1.21156	0.0487755	8.33492e-05		G	0.0717401
95	.9820372	.7988221	1.207274	0.8634	0.0296006		47	.9962507	.7394836	1.342174	0.980293		CD5	2.3074e-10	TNXB	0.018547	No	6:32061428:G:A	synonymous_variant		1.25e-13	-0.0706219	A	0		nhl_inc	0	A	501	88496	0.132132	336773	1.21156	0.0487755	8.33492e-05			variant_not_in_PRS
99	.9879382	.8034936	1.214723	0.90837	0.0132467		49	.9693224	.7190034	1.306789	0.83802		VCAM1	0.79791	TNXB	0.018547	No	6:32061428:G:A	synonymous_variant		9.66e-13	0.0670901	A	1		nhl_inc	0	A	501	88496	0.132132	336773	1.21156	0.0487755	8.33492e-05			variant_not_in_PRS
99	1.043064	.8511631	1.278231	0.684409	0.165205		50	1.148755	.8642375	1.526939	0.339532		CSF1	0.99634	TNXB	0.018547	No	6:32061428:G:A	synonymous_variant		2.04e-12	0.0667978	A	1		nhl_inc	0	A	501	88496	0.132132	336773	1.21156	0.0487755	8.33492e-05			variant_not_in_PRS
99	.9348566	.7600242	1.149907	0.523681	0.406637		49	1.050889	.7831438	1.410173	0.74078		QPCT	1.1987e-15	TNXB	0.018547	No	6:32061428:G:A	synonymous_variant		4.54e-12	-0.0654642	A	0		nhl_inc	0	A	501	88496	0.132132	336773	1.21156	0.0487755	8.33492e-05		G	0.0654642
100	.9148455	.7432747	1.12602	0.400968	0.705421		48	.9780296	.7247302	1.319859	0.884503		SIGLEC1	5.3298e-46	TNXB	0.018547	No	6:32061428:G:A	synonymous_variant		8.56e-12	0.0643828	A	1		nhl_inc	0	A	501	88496	0.132132	336773	1.21156	0.0487755	8.33492e-05		A	0.0643828
100	1.026101	.8388732	1.255115	0.80207	0.0628348		49	.8572792	.5553751	1.323299	0.486904		C1QA	0.0038204	TNXB	0.018547	No	6:32061428:G:A	synonymous_variant		1.44e-11	0.0636898	A	1		nhl_inc	0	A	501	88496	0.132132	336773	1.21156	0.0487755	8.33492e-05			variant_not_in_PRS
101	1.009333	.8198669	1.242584	0.930212	0.00766985		50	1.115149	.8274436	1.502891	0.474081		CD300E	0.023692	TNXB	0.018547	No	6:32061428:G:A	synonymous_variant		2.32e-11	0.0620709	A	1		nhl_inc	0	A	501	88496	0.132132	336773	1.21156	0.0487755	8.33492e-05			variant_not_in_PRS
96	.9149202	.7416533	1.128666	0.4065	0.689013		47	.952448	.7079008	1.281475	0.747602		RRM2	0.74515	TNXB	0.018547	No	6:32061428:G:A	synonymous_variant		3.02e-11	-0.0652929	A	0		nhl_inc	0	A	501	88496	0.132132	336773	1.21156	0.0487755	8.33492e-05			variant_not_in_PRS
102	.9792842	.8070244	1.188313	0.832053	0.0449736		50	.8216365	.622901	1.083778	0.164372		TNFRSF14	0.80752	TNXB	0.018547	No	6:32061428:G:A	synonymous_variant		1.35e-09	0.0569927	A	1		nhl_inc	0	A	501	88496	0.132132	336773	1.21156	0.0487755	8.33492e-05			variant_not_in_PRS
103	1.034015	.842605	1.268907	0.74877	0.102567		50	.9933658	.734033	1.34432	0.965605		PDCD1	0.41706	TNXB	0.018547	No	6:32061428:G:A	synonymous_variant		4.71e-09	0.0558179	A	1		nhl_inc	0	A	501	88496	0.132132	336773	1.21156	0.0487755	8.33492e-05			variant_not_in_PRS
100	1.001928	.8222946	1.220804	0.984754	0.000365151		49	.9841417	.7414579	1.306257	0.911894		BTN3A2	1.1002e-10	ZKSCAN8	1.7574e-07	No	6:28153120:G:A	synonymous_variant		0	-0.338762	A	0		nhl_inc	0	A	877	162440	0.242439	336821	1.16901	0.039738	8.50937e-05			variant_not_in_PRS
101	.9934692	.8160158	1.209512	0.947963	0.00425952		49	.9771518	.7346281	1.29974	0.873829		BTN2A1	3.3959e-21	ZKSCAN8	1.7574e-07	No	6:28153120:G:A	synonymous_variant		1.13e-138	0.184258	A	1		nhl_inc	0	A	877	162440	0.242439	336821	1.16901	0.039738	8.50937e-05			variant_not_in_PRS
97	1.054272	.848794	1.309494	0.63278	0.228309		49	1.247886	.9426854	1.651896	0.12174		ICAM3	2.7302e-25	ZKSCAN8	1.7574e-07	No	6:28153120:G:A	synonymous_variant		2.67e-26	-0.0798145	A	0		nhl_inc	0	A	877	162440	0.242439	336821	1.16901	0.039738	8.50937e-05			variant_not_in_PRS
101	.9722267	.797795	1.184797	0.780105	0.0779428		50	.964996	.729336	1.276801	0.803033		RNASET2	0.00026891	ZKSCAN8	1.7574e-07	No	6:28153120:G:A	synonymous_variant		1.27e-22	0.0722231	A	1		nhl_inc	0	A	877	162440	0.242439	336821	1.16901	0.039738	8.50937e-05			variant_not_in_PRS
99	1.101568	.9032136	1.343483	0.339579	0.912021		48	.9153666	.6871859	1.219315	0.545514		GZMA	2.0457e-06	ZKSCAN8	1.7574e-07	No	6:28153120:G:A	synonymous_variant		5.25e-20	-0.0687606	A	0		nhl_inc	0	A	877	162440	0.242439	336821	1.16901	0.039738	8.50937e-05			variant_not_in_PRS
100	1.018833	.830798	1.249425	0.857755	0.0321242		50	.8842403	.6605143	1.183746	0.408464		LILRB4	4.7133e-13	ZKSCAN8	1.7574e-07	No	6:28153120:G:A	synonymous_variant		3.01e-17	-0.0625655	A	0		nhl_inc	0	A	877	162440	0.242439	336821	1.16901	0.039738	8.50937e-05		G	0.0625655
99	.881322	.7196954	1.079246	0.221641	1.49371		49	.7832751	.5863096	1.046409	0.0983346		CD1C	1.5963e-08	ZKSCAN8	1.7574e-07	No	6:28153120:G:A	synonymous_variant		6.7e-17	0.0618163	A	1		nhl_inc	0	A	877	162440	0.242439	336821	1.16901	0.039738	8.50937e-05			variant_not_in_PRS
100	.9635459	.7792487	1.191431	0.731711	0.117546		49	1.109882	.8950822	1.376229	0.342125		TNFRSF4	0.00015133	ZKSCAN8	1.7574e-07	No	6:28153120:G:A	synonymous_variant		9.02e-15	0.0566896	A	1		nhl_inc	0	A	877	162440	0.242439	336821	1.16901	0.039738	8.50937e-05			variant_not_in_PRS
99	1.029825	.8417259	1.259959	0.775188	0.0815645		48	1.084461	.8095161	1.452788	0.586787		HSPB6	0.088703	ZKSCAN8	1.7574e-07	No	6:28153120:G:A	synonymous_variant		5.12e-14	0.0492548	A	1		nhl_inc	0	A	877	162440	0.242439	336821	1.16901	0.039738	8.50937e-05		A	0.0492548
99	.9755085	.7912759	1.202636	0.816391	0.0539118		50	.8500538	.6312917	1.144624	0.284546		CD74	0.24889	ZKSCAN8	1.7574e-07	No	6:28153120:G:A	synonymous_variant		1.01e-11	0.0489618	A	1		nhl_inc	0	A	877	162440	0.242439	336821	1.16901	0.039738	8.50937e-05			variant_not_in_PRS
102	.983508	.8090274	1.195618	0.867453	0.0278537		49	.993569	.7496283	1.316892	0.964199		IL2RA	0.054709	ZKSCAN8	1.7574e-07	No	6:28153120:G:A	synonymous_variant		2.2e-11	0.0501087	A	1		nhl_inc	0	A	877	162440	0.242439	336821	1.16901	0.039738	8.50937e-05			variant_not_in_PRS
99	.9587374	.7688797	1.195476	0.708223	0.140059		50	.9236184	.6655349	1.281782	0.634634		TNFRSF8	0.86407	ZKSCAN8	1.7574e-07	No	6:28153120:G:A	synonymous_variant		1.97e-10	0.047697	A	1		nhl_inc	0	A	877	162440	0.242439	336821	1.16901	0.039738	8.50937e-05			variant_not_in_PRS
101	1.157017	.9486933	1.411087	0.149882	2.07345		50	1.063882	.7945881	1.424442	0.677517		IL12B	0.00011439	ZKSCAN8	1.7574e-07	No	6:28153120:G:A	synonymous_variant		3.03e-10	0.0467906	A	1		nhl_inc	0	A	877	162440	0.242439	336821	1.16901	0.039738	8.50937e-05			variant_not_in_PRS
99	.8952551	.7159101	1.119529	0.332011	0.941036		48	.9673592	.7056046	1.326216	0.836677		IL12A_IL12B	#N/A	ZKSCAN8	1.7574e-07	No	6:28153120:G:A	synonymous_variant		9.93e-10	0.0458402	A	1		nhl_inc	0	A	877	162440	0.242439	336821	1.16901	0.039738	8.50937e-05			variant_not_in_PRS
96	.9695889	.7763365	1.210947	0.785387	0.0741505		47	.6660673	.3956165	1.121403	0.126296		SIGLEC6	0.0058774	ZKSCAN8	1.7574e-07	No	6:28153120:G:A	synonymous_variant		2.78e-09	0.0450649	A	1		nhl_inc	0	A	877	162440	0.242439	336821	1.16901	0.039738	8.50937e-05			variant_not_in_PRS
102	1.026788	.8255384	1.277097	0.812268	0.0564066		49	.8724938	.6308463	1.206705	0.409728		TNFSF13B	0.98193	TNXB	0.018547	No	6:32061428:G:A	synonymous_variant		3.99e-20	-0.0848403	A	0		lung_inc	0	A	837	88160	0.132132	336773	1.15963	0.0377773	8.83908e-05		G	0.0848403
96	.9516366	.7617971	1.188784	0.662354	0.190677		47	.7700572	.5441805	1.08969	0.140194		TREM2	3.2892e-09	TNXB	0.018547	No	6:32061428:G:A	synonymous_variant		5.38e-15	-0.0702506	A	0		lung_inc	0	A	837	88160	0.132132	336773	1.15963	0.0377773	8.83908e-05			variant_not_in_PRS
99	.9997079	.8194804	1.219573	0.997702	8.29651e-06		48	1.048994	.7942345	1.38547	0.736139		SFTPD	7.4927e-05	TNXB	0.018547	No	6:32061428:G:A	synonymous_variant		3.78e-14	-0.0712099	A	0		lung_inc	0	A	837	88160	0.132132	336773	1.15963	0.0377773	8.83908e-05			variant_not_in_PRS
101	1.011902	.8262759	1.23923	0.908898	0.0130938		50	.9477576	.705481	1.273237	0.721671		SPINT1	1.0175e-05	TNXB	0.018547	No	6:32061428:G:A	synonymous_variant		1.23e-13	-0.0717401	A	0		lung_inc	0	A	837	88160	0.132132	336773	1.15963	0.0377773	8.83908e-05		G	0.0717401
102	.9770356	.7856687	1.215014	0.834538	0.0436327		49	.8510878	.6155865	1.176684	0.32928		TNR	0.52437	TNXB	0.018547	No	6:32061428:G:A	synonymous_variant		1.36e-13	-0.0699043	A	0		lung_inc	0	A	837	88160	0.132132	336773	1.15963	0.0377773	8.83908e-05		G	0.0699043
99	.9959115	.8145804	1.217608	0.968131	0.00159618		50	1.006205	.7587702	1.334327	0.965739		MMP9	1.8869e-17	TNXB	0.018547	No	6:32061428:G:A	synonymous_variant		2.95e-10	0.0600522	A	1		lung_inc	0	A	837	88160	0.132132	336773	1.15963	0.0377773	8.83908e-05		A	0.0600522
101	1.09404	.8938187	1.339113	0.38348	0.759516		50	.9610114	.7136249	1.294157	0.793407		MSLN	5.8751e-25	TNXB	0.018547	No	6:32061428:G:A	synonymous_variant		5.76e-10	-0.0585793	A	0		lung_inc	0	A	837	88160	0.132132	336773	1.15963	0.0377773	8.83908e-05		G	0.0585793
100	.8948736	.7205287	1.111404	0.315079	1.00927		49	.7749355	.5580709	1.076073	0.127948		KRT18	0.73477	PNPLA3	5.7409e-08	No	22:43928847:C:G	missense_variant		2.64e-35	0.0937721	G	1		liver_inc	0	G	215	144218	0.214646	336445	1.3666	0.0797386	8.9715e-05		G	0.0937721
99	1.014674	.8315859	1.238071	0.885912	0.0205863		50	.8627848	.6300596	1.181472	0.357459		ACY1	6.9169e-09	PNPLA3	5.7409e-08	No	22:43928847:C:G	missense_variant		8.09e-24	0.0753655	G	1		liver_inc	0	G	215	144218	0.214646	336445	1.3666	0.0797386	8.9715e-05		G	0.0753655
100	.9170207	.7409286	1.134964	0.425883	0.634023		50	1.03786	.766401	1.405469	0.810169		SULT2A1	1.2523e-15	PNPLA3	5.7409e-08	No	22:43928847:C:G	missense_variant		1.26e-23	0.0787899	G	1		liver_inc	0	G	215	144218	0.214646	336445	1.3666	0.0797386	8.9715e-05		G	0.0787899
100	.9675642	.7763904	1.205812	0.769071	0.0861952		50	.9443913	.688545	1.295304	0.722654		ALCAM	0.73267	PNPLA3	5.7409e-08	No	22:43928847:C:G	missense_variant		2e-22	0.0717123	G	1		liver_inc	0	G	215	144218	0.214646	336445	1.3666	0.0797386	8.9715e-05		G	0.0717123
102	.9843286	.8078526	1.199356	0.87549	0.0245514		50	1.026393	.7748476	1.359599	0.855889		PTS	6.4613e-06	PNPLA3	5.7409e-08	No	22:43928847:C:G	missense_variant		8.23e-22	0.0761404	G	1		liver_inc	0	G	215	144218	0.214646	336445	1.3666	0.0797386	8.9715e-05		G	0.0761404
100	1.126592	.8988777	1.411993	0.300848	1.07043		50	1.108628	.7994136	1.537446	0.536512		ADGRG1	#N/A	PNPLA3	5.7409e-08	No	22:43928847:C:G	missense_variant		1.22e-21	0.0722555	G	1		liver_inc	0	G	215	144218	0.214646	336445	1.3666	0.0797386	8.9715e-05		G	0.0722555
102	1.001821	.8149441	1.231551	0.986221	0.000298281		50	.779566	.5764039	1.054336	0.105987		GAS6	0.034477	PNPLA3	5.7409e-08	No	22:43928847:C:G	missense_variant		1.71e-21	0.074134	G	1		liver_inc	0	G	215	144218	0.214646	336445	1.3666	0.0797386	8.9715e-05		G	0.074134
100	.9666204	.7908124	1.181513	0.740294	0.109868		50	.8981814	.6755334	1.194212	0.460016		TNFRSF11B	0.16171	PNPLA3	5.7409e-08	No	22:43928847:C:G	missense_variant		1.14e-20	0.0677078	G	1		liver_inc	0	G	215	144218	0.214646	336445	1.3666	0.0797386	8.9715e-05		G	0.0677078
100	.8436044	.6805531	1.045721	0.120663	2.40869		50	.8639975	.6335075	1.178347	0.355817		ADA2	#N/A	PNPLA3	5.7409e-08	No	22:43928847:C:G	missense_variant		1.49e-18	0.0683575	G	1		liver_inc	0	G	215	144218	0.214646	336445	1.3666	0.0797386	8.9715e-05		G	0.0683575
101	.9698598	.7932059	1.185856	0.765461	0.0889933		50	1.091792	.8172926	1.458486	0.552246		IGFBP3	0.91029	PNPLA3	5.7409e-08	No	22:43928847:C:G	missense_variant		4.52e-18	-0.0661907	G	0		liver_inc	0	G	215	144218	0.214646	336445	1.3666	0.0797386	8.9715e-05		C	0.0661907
100	1.030669	.8434217	1.259487	0.767764	0.0872029		50	.9597337	.7208931	1.277705	0.778332		CDCP1	0.0001002	PNPLA3	5.7409e-08	No	22:43928847:C:G	missense_variant		1.31e-16	0.0578629	G	1		liver_inc	0	G	215	144218	0.214646	336445	1.3666	0.0797386	8.9715e-05		G	0.0578629
99	.9405711	.7445663	1.188174	0.607345	0.264059		50	.7591496	.4914934	1.172565	0.214134		COL4A1	1	PNPLA3	5.7409e-08	No	22:43928847:C:G	missense_variant		1.05e-15	0.063408	G	1		liver_inc	0	G	215	144218	0.214646	336445	1.3666	0.0797386	8.9715e-05		G	0.063408
100	.9175511	.7471994	1.126741	0.411549	0.674321		49	.9292163	.6923564	1.247108	0.624831		THBS2	0.55641	PNPLA3	5.7409e-08	No	22:43928847:C:G	missense_variant		1.69e-15	0.0627764	G	1		liver_inc	0	G	215	144218	0.214646	336445	1.3666	0.0797386	8.9715e-05		G	0.0627764
101	1.210541	.9755163	1.50219	0.0827609	3.00983		50	1.248204	.9156179	1.701598	0.16081		PDGFRA	1	PNPLA3	5.7409e-08	No	22:43928847:C:G	missense_variant		3.11e-15	0.0616286	G	1		liver_inc	0	G	215	144218	0.214646	336445	1.3666	0.0797386	8.9715e-05		G	0.0616286
96	.9689253	.7901001	1.188224	0.761698	0.0919614		47	1.031941	.7742118	1.375467	0.830189		NFASC	0.99999	PNPLA3	5.7409e-08	No	22:43928847:C:G	missense_variant		6.34e-15	0.0585043	G	1		liver_inc	0	G	215	144218	0.214646	336445	1.3666	0.0797386	8.9715e-05		G	0.0585043
99	.8603204	.6937379	1.066903	0.170631	1.87739		50	.9384391	.6971882	1.263171	0.675168		IGSF3	0.26474	PNPLA3	5.7409e-08	No	22:43928847:C:G	missense_variant		4.09e-14	0.0590289	G	1		liver_inc	0	G	215	144218	0.214646	336445	1.3666	0.0797386	8.9715e-05		G	0.0590289
99	1.100619	.9104958	1.330441	0.321751	0.981817		49	1.086783	.8270397	1.428103	0.550368		ROBO1	7.2696e-16	PNPLA3	5.7409e-08	No	22:43928847:C:G	missense_variant		1.1e-13	0.0584476	G	1		liver_inc	0	G	215	144218	0.214646	336445	1.3666	0.0797386	8.9715e-05		G	0.0584476
100	.9410446	.7623572	1.161614	0.571681	0.319878		49	.842734	.6169348	1.151176	0.282263		SPP1	2.146e-06	PNPLA3	5.7409e-08	No	22:43928847:C:G	missense_variant		8.39e-13	0.0542174	G	1		liver_inc	0	G	215	144218	0.214646	336445	1.3666	0.0797386	8.9715e-05		G	0.0542174
100	.935929	.7569269	1.157262	0.540945	0.373791		50	.9747722	.7169002	1.325402	0.87053		VCAM1	0.79791	PNPLA3	5.7409e-08	No	22:43928847:C:G	missense_variant		2.35e-12	0.0544789	G	1		liver_inc	0	G	215	144218	0.214646	336445	1.3666	0.0797386	8.9715e-05		G	0.0544789
101	.9658029	.7902187	1.180401	0.733943	0.115522		49	.8501631	.6304737	1.146404	0.28723		SIGLEC10	6.8352e-06	PNPLA3	5.7409e-08	No	22:43928847:C:G	missense_variant		6.35e-12	0.0541915	G	1		liver_inc	0	G	215	144218	0.214646	336445	1.3666	0.0797386	8.9715e-05		G	0.0541915
100	.8748107	.6944392	1.102031	0.256256	1.28887		49	1.048741	.7890922	1.393826	0.742988		CNDP1	1.1834e-09	PNPLA3	5.7409e-08	No	22:43928847:C:G	missense_variant		1.15e-11	-0.0536634	G	0		liver_inc	0	G	215	144218	0.214646	336445	1.3666	0.0797386	8.9715e-05		C	0.0536634
99	1.023085	.8244116	1.269636	0.835872	0.0429219		49	.9282362	.6822358	1.262939	0.635484		CD163	0.0008338	PNPLA3	5.7409e-08	No	22:43928847:C:G	missense_variant		1.44e-11	0.0527976	G	1		liver_inc	0	G	215	144218	0.214646	336445	1.3666	0.0797386	8.9715e-05		G	0.0527976
98	.9957848	.8123453	1.220648	0.967565	0.00165343		49	1.039163	.7807104	1.383176	0.792323		SDC1	0.0084118	PNPLA3	5.7409e-08	No	22:43928847:C:G	missense_variant		2.08e-11	0.0518999	G	1		liver_inc	0	G	215	144218	0.214646	336445	1.3666	0.0797386	8.9715e-05		G	0.0518999
101	.9786389	.8048441	1.189962	0.828631	0.0468541		50	.9766251	.7396974	1.289442	0.867498		LIFR	1.4888e-13	PNPLA3	5.7409e-08	No	22:43928847:C:G	missense_variant		3.54e-11	0.0525928	G	1		liver_inc	0	G	215	144218	0.214646	336445	1.3666	0.0797386	8.9715e-05		G	0.0525928
96	.9568346	.7792315	1.174917	0.673605	0.177414		47	.9824004	.7315161	1.319329	0.906052		ITGB7	2.3661e-06	PNPLA3	5.7409e-08	No	22:43928847:C:G	missense_variant		9.15e-11	0.0515575	G	1		liver_inc	0	G	215	144218	0.214646	336445	1.3666	0.0797386	8.9715e-05		G	0.0515575
99	1.205481	.9836044	1.477407	0.0717543	3.24243		48	1.227321	.9188411	1.639366	0.16548		ACP5	0.078651	PNPLA3	5.7409e-08	No	22:43928847:C:G	missense_variant		9.71e-11	0.0493046	G	1		liver_inc	0	G	215	144218	0.214646	336445	1.3666	0.0797386	8.9715e-05		G	0.0493046
100	1.035087	.8523717	1.25697	0.72783	0.121113		50	.9679824	.7355968	1.273782	0.816287		PLAU	2.3058e-06	PNPLA3	5.7409e-08	No	22:43928847:C:G	missense_variant		1.52e-10	0.0494802	G	1		liver_inc	0	G	215	144218	0.214646	336445	1.3666	0.0797386	8.9715e-05		G	0.0494802
100	1.111531	.9026494	1.368751	0.319444	0.991221		49	1.034312	.7657385	1.397083	0.825927		MSR1	2.1571e-20	PNPLA3	5.7409e-08	No	22:43928847:C:G	missense_variant		1.83e-10	0.0473905	G	1		liver_inc	0	G	215	144218	0.214646	336445	1.3666	0.0797386	8.9715e-05		G	0.0473905
99	.9641526	.7666783	1.212491	0.754892	0.0974663		48	.8277566	.5306153	1.291295	0.404738		ESM1	0.21202	PNPLA3	5.7409e-08	No	22:43928847:C:G	missense_variant		2.74e-10	0.049344	G	1		liver_inc	0	G	215	144218	0.214646	336445	1.3666	0.0797386	8.9715e-05		G	0.049344
100	1.014059	.8271287	1.243236	0.893169	0.0180353		49	1.062552	.7949659	1.420207	0.681895		CDH6	0.91966	PNPLA3	5.7409e-08	No	22:43928847:C:G	missense_variant		4.11e-10	0.0489851	G	1		liver_inc	0	G	215	144218	0.214646	336445	1.3666	0.0797386	8.9715e-05		G	0.0489851
101	1.002006	.8250229	1.216956	0.983872	0.000408628		49	1.025708	.7757709	1.356169	0.858617		CTSD	0.00091747	PNPLA3	5.7409e-08	No	22:43928847:C:G	missense_variant		8.63e-10	0.0485276	G	1		liver_inc	0	G	215	144218	0.214646	336445	1.3666	0.0797386	8.9715e-05		G	0.0485276
100	1.040958	.8284117	1.308036	0.730484	0.118668		50	1.02528	.7385602	1.423308	0.881417		SEMA7A	0.17976	PNPLA3	5.7409e-08	No	22:43928847:C:G	missense_variant		9.27e-10	0.0480701	G	1		liver_inc	0	G	215	144218	0.214646	336445	1.3666	0.0797386	8.9715e-05		G	0.0480701
100	.9770719	.7858196	1.214871	0.834684	0.043555		48	.887916	.6427272	1.22664	0.470908		NRP1	0.98584	PNPLA3	5.7409e-08	No	22:43928847:C:G	missense_variant		9.35e-10	0.0479873	G	1		liver_inc	0	G	215	144218	0.214646	336445	1.3666	0.0797386	8.9715e-05		G	0.0479873
100	.9734892	.795486	1.191323	0.794257	0.0680095		50	1.015972	.7651339	1.349044	0.912782		DPP4	7.2797e-09	PNPLA3	5.7409e-08	No	22:43928847:C:G	missense_variant		1.39e-09	0.0463237	G	1		liver_inc	0	G	215	144218	0.214646	336445	1.3666	0.0797386	8.9715e-05		G	0.0463237
98	.8651298	.7046735	1.062122	0.166313	1.91587		47	.8805331	.6550202	1.183686	0.399322		PROC	1.9118e-05	PNPLA3	5.7409e-08	No	22:43928847:C:G	missense_variant		4.49e-09	-0.0453745	G	0		liver_inc	0	G	215	144218	0.214646	336445	1.3666	0.0797386	8.9715e-05		C	0.0453745
103	.9561973	.7878107	1.160575	0.650401	0.205395		50	.7782735	.5887345	1.028833	0.0783484		BTN3A2	1.1002e-10	CCHCR1	1.0122e-16	No	6:31148433:G:A	synonymous_variant		3.18e-190	-0.207625	A	0		nhl_inc	0	A	1054	198157	0.295944	336569	1.15831	0.0376866	9.63524e-05			variant_not_in_PRS
100	.9469806	.7724604	1.16093	0.60016	0.274755		50	.9280902	.6939881	1.241162	0.614829		LILRB4	4.7133e-13	CCHCR1	1.0122e-16	No	6:31148433:G:A	synonymous_variant		4.02e-137	-0.17208	A	0		nhl_inc	0	A	1054	198157	0.295944	336569	1.15831	0.0376866	9.63524e-05			variant_not_in_PRS
101	.8440525	.6803341	1.047169	0.123309	2.37478		49	.8852687	.6483095	1.208837	0.443251		BTN2A1	3.3959e-21	CCHCR1	1.0122e-16	No	6:31148433:G:A	synonymous_variant		7.39e-82	0.131946	A	1		nhl_inc	0	A	1054	198157	0.295944	336569	1.15831	0.0376866	9.63524e-05			variant_not_in_PRS
103	.9281436	.7680954	1.121541	0.440008	0.59626		50	1.094286	.8262046	1.449353	0.529725		RNASET2	0.00026891	CCHCR1	1.0122e-16	No	6:31148433:G:A	synonymous_variant		5.52e-49	0.101607	A	1		nhl_inc	0	A	1054	198157	0.295944	336569	1.15831	0.0376866	9.63524e-05			variant_not_in_PRS
103	1.042914	.8567425	1.26954	0.67535	0.175408		50	1.109554	.8355273	1.473452	0.472556		IL12A_IL12B	#N/A	CCHCR1	1.0122e-16	No	6:31148433:G:A	synonymous_variant		1.53e-39	0.0922384	A	1		nhl_inc	0	A	1054	198157	0.295944	336569	1.15831	0.0376866	9.63524e-05			variant_not_in_PRS
100	.7464986	.614475	.9068883	0.00323782	8.66836		49	.7907612	.5980429	1.045583	0.0995159		IL12B	0.00011439	CCHCR1	1.0122e-16	No	6:31148433:G:A	synonymous_variant		2.24e-38	0.0899389	A	1		nhl_inc	0	A	1054	198157	0.295944	336569	1.15831	0.0376866	9.63524e-05			variant_not_in_PRS
102	1.037935	.8438126	1.276715	0.724509	0.124213		49	1.099173	.8119689	1.487964	0.54057		LTA	0.19685	CCHCR1	1.0122e-16	No	6:31148433:G:A	synonymous_variant		4.02e-32	-0.0830263	A	0		nhl_inc	0	A	1054	198157	0.295944	336569	1.15831	0.0376866	9.63524e-05			variant_not_in_PRS
99	1.044481	.8521367	1.280241	0.675147	0.17564		48	.9322939	.6944765	1.25155	0.640789		ICAM3	2.7302e-25	CCHCR1	1.0122e-16	No	6:31148433:G:A	synonymous_variant		2.58e-30	-0.080615	A	0		nhl_inc	0	A	1054	198157	0.295944	336569	1.15831	0.0376866	9.63524e-05			variant_not_in_PRS
100	.8533014	.6769879	1.075534	0.179155	1.80462		49	.8822761	.6391714	1.217844	0.446304		ADA2	#N/A	CCHCR1	1.0122e-16	No	6:31148433:G:A	synonymous_variant		9.22e-22	0.0665763	A	1		nhl_inc	0	A	1054	198157	0.295944	336569	1.15831	0.0376866	9.63524e-05			variant_not_in_PRS
101	1.182529	.9550929	1.464125	0.123959	2.36658		50	1.07885	.8023582	1.45062	0.6154		CD1C	1.5963e-08	CCHCR1	1.0122e-16	No	6:31148433:G:A	synonymous_variant		2.06e-20	0.0641269	A	1		nhl_inc	0	A	1054	198157	0.295944	336569	1.15831	0.0376866	9.63524e-05			variant_not_in_PRS
100	.8221809	.6795397	.9947638	0.0440131	4.05606		50	.8045627	.6170679	1.049027	0.108189		SIGLEC6	0.0058774	CCHCR1	1.0122e-16	No	6:31148433:G:A	synonymous_variant		1.25e-18	0.0624562	A	1		nhl_inc	0	A	1054	198157	0.295944	336569	1.15831	0.0376866	9.63524e-05			variant_not_in_PRS
100	.8735813	.7061486	1.080714	0.213146	1.54993		50	.8789089	.6511617	1.186312	0.398958		TNFRSF4	0.00015133	CCHCR1	1.0122e-16	No	6:31148433:G:A	synonymous_variant		8.43e-17	0.0569797	A	1		nhl_inc	0	A	1054	198157	0.295944	336569	1.15831	0.0376866	9.63524e-05			variant_not_in_PRS
101	.9586603	.7843157	1.17176	0.680165	0.169941		50	.8562847	.6385409	1.14828	0.300023		TNFRSF8	0.86407	CCHCR1	1.0122e-16	No	6:31148433:G:A	synonymous_variant		2.18e-15	0.0556026	A	1		nhl_inc	0	A	1054	198157	0.295944	336569	1.15831	0.0376866	9.63524e-05			variant_not_in_PRS
99	.850622	.6864873	1.054	0.139103	2.18785		49	.9896885	.7401996	1.323269	0.944243		LILRB1	5.6502e-14	CCHCR1	1.0122e-16	No	6:31148433:G:A	synonymous_variant		1.93e-14	0.0530025	A	1		nhl_inc	0	A	1054	198157	0.295944	336569	1.15831	0.0376866	9.63524e-05			variant_not_in_PRS
100	.9799293	.8021906	1.197049	0.842609	0.039425		49	.8542384	.6160107	1.184595	0.344942		CD74	0.24889	CCHCR1	1.0122e-16	No	6:31148433:G:A	synonymous_variant		2.08e-13	0.0494189	A	1		nhl_inc	0	A	1054	198157	0.295944	336569	1.15831	0.0376866	9.63524e-05			variant_not_in_PRS
100	1.171758	.9819281	1.398285	0.0787944	3.0896		49	.9975079	.7330812	1.357315	0.987332		TNF	0.8033	CCHCR1	1.0122e-16	No	6:31148433:G:A	synonymous_variant		1.39e-11	-0.0479363	A	0		nhl_inc	0	A	1054	198157	0.295944	336569	1.15831	0.0376866	9.63524e-05			variant_not_in_PRS
99	.8431479	.678239	1.048153	0.12443	2.36065		48	.8340528	.6090973	1.14209	0.257844		TNFRSF9	0.32153	CCHCR1	1.0122e-16	No	6:31148433:G:A	synonymous_variant		2.16e-11	0.0454387	A	1		nhl_inc	0	A	1054	198157	0.295944	336569	1.15831	0.0376866	9.63524e-05			variant_not_in_PRS
102	.9693116	.7915717	1.186961	0.762969	0.0909527		50	.9365265	.6995887	1.253711	0.65947		IL2RA	0.054709	CCHCR1	1.0122e-16	No	6:31148433:G:A	synonymous_variant		4.65e-11	0.0461789	A	1		nhl_inc	0	A	1054	198157	0.295944	336569	1.15831	0.0376866	9.63524e-05			variant_not_in_PRS
103	.8939858	.7195352	1.110732	0.311638	1.02372		50	.882418	.6456406	1.206029	0.432606		C1QA	0.0038204	CCHCR1	1.0122e-16	No	6:31148433:G:A	synonymous_variant		1.8e-10	0.0443647	A	1		nhl_inc	0	A	1054	198157	0.295944	336569	1.15831	0.0376866	9.63524e-05			variant_not_in_PRS
103	1.187603	.9311246	1.514728	0.166026	1.91846		50	1.14965	.8112397	1.629229	0.433055		IL15RA	2.332e-06	CCHCR1	1.0122e-16	No	6:31148433:G:A	synonymous_variant		2.87e-10	0.0443699	A	1		nhl_inc	0	A	1054	198157	0.295944	336569	1.15831	0.0376866	9.63524e-05			variant_not_in_PRS
101	.921005	.7624666	1.112508	0.393226	0.728942		49	.995607	.7476138	1.325863	0.975969		CR2	4.7399e-19	CCHCR1	1.0122e-16	No	6:31148433:G:A	synonymous_variant		1.14e-09	0.0429685	A	1		nhl_inc	0	A	1054	198157	0.295944	336569	1.15831	0.0376866	9.63524e-05			variant_not_in_PRS
100	1.006616	.8094667	1.251783	0.952715	0.00351621		50	1.027104	.7528398	1.401283	0.86601		ITGB7	2.3661e-06	CCHCR1	1.0122e-16	No	6:31148433:G:A	synonymous_variant		1.15e-09	0.0432244	A	1		nhl_inc	0	A	1054	198157	0.295944	336569	1.15831	0.0376866	9.63524e-05			variant_not_in_PRS
101	1.021206	.8181174	1.274708	0.85285	0.0344042		49	.7952022	.5623983	1.124375	0.19475		EPHA2	1.073e-05	CCHCR1	1.0122e-16	No	6:31148433:G:A	synonymous_variant		6.47e-09	0.0399512	A	1		nhl_inc	0	A	1054	198157	0.295944	336569	1.15831	0.0376866	9.63524e-05			variant_not_in_PRS
103	.9590731	.7703863	1.193974	0.70851	0.139769		50	.816963	.5835355	1.143767	0.23898		LILRB4	4.7133e-13	HLA-DQB1	0.0089259	No	6:32661939:T:C	non_coding_transcript_exon_variant		1.18e-155	-0.195743	C	0		nhl_inc	0	C	952	176707	0.264623	335683	1.15681	0.0373662	9.68333e-05			variant_not_in_PRS
102	1.024631	.8269796	1.269522	0.823898	0.0495214		49	.7944737	.5711859	1.105049	0.171742		RNASET2	0.00026891	HLA-DQB1	0.0089259	No	6:32661939:T:C	non_coding_transcript_exon_variant		1.37e-129	0.177724	C	1		nhl_inc	0	C	952	176707	0.264623	335683	1.15681	0.0373662	9.68333e-05		C	0.177724
99	.9395755	.7416767	1.190279	0.605508	0.266768		48	.9715031	.690138	1.367579	0.868387		BTN3A2	1.1002e-10	HLA-DQB1	0.0089259	No	6:32661939:T:C	non_coding_transcript_exon_variant		5.57e-111	-0.16865	C	0		nhl_inc	0	C	952	176707	0.264623	335683	1.15681	0.0373662	9.68333e-05			variant_not_in_PRS
102	1.002836	.8163371	1.231943	0.978475	0.000727955		49	.9013161	.6627769	1.225708	0.507704		BTN2A1	3.3959e-21	HLA-DQB1	0.0089259	No	6:32661939:T:C	non_coding_transcript_exon_variant		6.73e-70	0.129633	C	1		nhl_inc	0	C	952	176707	0.264623	335683	1.15681	0.0373662	9.68333e-05			variant_not_in_PRS
100	.9534193	.7792397	1.166532	0.643054	0.21477		49	.9642775	.7205704	1.29041	0.806673		LTA	0.19685	HLA-DQB1	0.0089259	No	6:32661939:T:C	non_coding_transcript_exon_variant		1.29e-57	0.119876	C	1		nhl_inc	0	C	952	176707	0.264623	335683	1.15681	0.0373662	9.68333e-05			variant_not_in_PRS
96	.9761514	.7720933	1.23414	0.840125	0.0406962		47	.9897335	.7117625	1.376263	0.951082		CD74	0.24889	HLA-DQB1	0.0089259	No	6:32661939:T:C	non_coding_transcript_exon_variant		1.78e-56	0.113409	C	1		nhl_inc	0	C	952	176707	0.264623	335683	1.15681	0.0373662	9.68333e-05			variant_not_in_PRS
100	.9277299	.7477512	1.151028	0.495418	0.464737		50	.8064443	.5748466	1.13135	0.212962		ICAM3	2.7302e-25	HLA-DQB1	0.0089259	No	6:32661939:T:C	non_coding_transcript_exon_variant		1.96e-52	-0.114186	C	0		nhl_inc	0	C	952	176707	0.264623	335683	1.15681	0.0373662	9.68333e-05		T	0.114186
100	.8929824	.7012379	1.137157	0.358735	0.842318		50	.7539755	.4908129	1.15824	0.1973		CD1C	1.5963e-08	HLA-DQB1	0.0089259	No	6:32661939:T:C	non_coding_transcript_exon_variant		1.11e-39	0.0970509	C	1		nhl_inc	0	C	952	176707	0.264623	335683	1.15681	0.0373662	9.68333e-05		C	0.0970509
101	1.155021	.9523286	1.400853	0.143239	2.14281		50	1.081825	.8059727	1.452089	0.600497		ADA2	#N/A	HLA-DQB1	0.0089259	No	6:32661939:T:C	non_coding_transcript_exon_variant		7.21e-34	0.0896324	C	1		nhl_inc	0	C	952	176707	0.264623	335683	1.15681	0.0373662	9.68333e-05			variant_not_in_PRS
100	.904524	.7027881	1.164168	0.435765	0.607409		50	.8924322	.6197375	1.285117	0.540747		IL12B	0.00011439	HLA-DQB1	0.0089259	No	6:32661939:T:C	non_coding_transcript_exon_variant		3.36e-25	0.0767816	C	1		nhl_inc	0	C	952	176707	0.264623	335683	1.15681	0.0373662	9.68333e-05		C	0.0767816
99	.9387833	.7575311	1.163403	0.563833	0.333111		48	.9516805	.6982291	1.297133	0.753941		IL12A_IL12B	#N/A	HLA-DQB1	0.0089259	No	6:32661939:T:C	non_coding_transcript_exon_variant		6.04e-23	0.073684	C	1		nhl_inc	0	C	952	176707	0.264623	335683	1.15681	0.0373662	9.68333e-05		C	0.073684
101	1.03064	.8362888	1.270159	0.777117	0.080133		50	1.102227	.8175278	1.48607	0.523187		ROBO1	7.2696e-16	HLA-DQB1	0.0089259	No	6:32661939:T:C	non_coding_transcript_exon_variant		4.16e-22	-0.072334	C	0		nhl_inc	0	C	952	176707	0.264623	335683	1.15681	0.0373662	9.68333e-05			variant_not_in_PRS
100	.9573652	.7799991	1.175063	0.676835	0.173711		50	.9731253	.7309095	1.295609	0.852016		ITGB7	2.3661e-06	HLA-DQB1	0.0089259	No	6:32661939:T:C	non_coding_transcript_exon_variant		7.37e-22	0.0727075	C	1		nhl_inc	0	C	952	176707	0.264623	335683	1.15681	0.0373662	9.68333e-05		C	0.0727075
100	.9995948	.8247332	1.211531	0.996704	1.70626e-05		50	.9966245	.7685319	1.292413	0.979657		TNFRSF8	0.86407	HLA-DQB1	0.0089259	No	6:32661939:T:C	non_coding_transcript_exon_variant		8.32e-21	0.0698048	C	1		nhl_inc	0	C	952	176707	0.264623	335683	1.15681	0.0373662	9.68333e-05			variant_not_in_PRS
97	1.004587	.8231201	1.226061	0.964087	0.00202728		49	1.02572	.7735243	1.360141	0.859994		FCER2	7.6122e-12	HLA-DQB1	0.0089259	No	6:32661939:T:C	non_coding_transcript_exon_variant		2.45e-20	0.0700046	C	1		nhl_inc	0	C	952	176707	0.264623	335683	1.15681	0.0373662	9.68333e-05		C	0.0700046
100	.9486766	.7733518	1.163749	0.613295	0.255404		49	1.035111	.7754539	1.381712	0.814844		SIGLEC6	0.0058774	HLA-DQB1	0.0089259	No	6:32661939:T:C	non_coding_transcript_exon_variant		4.3e-20	0.0693635	C	1		nhl_inc	0	C	952	176707	0.264623	335683	1.15681	0.0373662	9.68333e-05		C	0.0693635
100	.8287037	.6755429	1.01659	0.0715214	3.24775		50	.7988704	.5952005	1.072233	0.134787		EPHA2	1.073e-05	HLA-DQB1	0.0089259	No	6:32661939:T:C	non_coding_transcript_exon_variant		3.38e-19	0.0656013	C	1		nhl_inc	0	C	952	176707	0.264623	335683	1.15681	0.0373662	9.68333e-05		C	0.0656013
101	.889772	.713063	1.110273	0.301176	1.06898		50	.9025893	.6569699	1.240038	0.527119		IL2RA	0.054709	HLA-DQB1	0.0089259	No	6:32661939:T:C	non_coding_transcript_exon_variant		5.3e-19	0.066428	C	1		nhl_inc	0	C	952	176707	0.264623	335683	1.15681	0.0373662	9.68333e-05			variant_not_in_PRS
100	1.044869	.8733638	1.250054	0.631368	0.23021		50	.9662174	.712977	1.309405	0.824615		EBI3_IL27	#N/A	HLA-DQB1	0.0089259	No	6:32661939:T:C	non_coding_transcript_exon_variant		1.61e-18	0.0645066	C	1		nhl_inc	0	C	952	176707	0.264623	335683	1.15681	0.0373662	9.68333e-05		C	0.0645066
100	.9711616	.7930157	1.189327	0.777164	0.0800982		50	.9227567	.6866329	1.24008	0.593977		TNFRSF9	0.32153	HLA-DQB1	0.0089259	No	6:32661939:T:C	non_coding_transcript_exon_variant		1.8e-16	0.0595087	C	1		nhl_inc	0	C	952	176707	0.264623	335683	1.15681	0.0373662	9.68333e-05			variant_not_in_PRS
100	1.131465	.961087	1.332047	0.137992	2.20021		50	.9488517	.6814928	1.321099	0.755863		TNFRSF4	0.00015133	HLA-DQB1	0.0089259	No	6:32661939:T:C	non_coding_transcript_exon_variant		1.81e-16	0.0599881	C	1		nhl_inc	0	C	952	176707	0.264623	335683	1.15681	0.0373662	9.68333e-05			variant_not_in_PRS
100	1.056058	.875055	1.274501	0.56963	0.323302		50	1.135682	.8995414	1.433813	0.284712		IL15RA	2.332e-06	HLA-DQB1	0.0089259	No	6:32661939:T:C	non_coding_transcript_exon_variant		2.73e-14	0.0571192	C	1		nhl_inc	0	C	952	176707	0.264623	335683	1.15681	0.0373662	9.68333e-05		C	0.0571192
102	1.084898	.8929727	1.318074	0.412017	0.672973		50	1.16947	.8880372	1.540092	0.265033		CXCL9	0.0029304	HLA-DQB1	0.0089259	No	6:32661939:T:C	non_coding_transcript_exon_variant		1.97e-13	0.0509928	C	1		nhl_inc	0	C	952	176707	0.264623	335683	1.15681	0.0373662	9.68333e-05			variant_not_in_PRS
97	1.080541	.8735205	1.336624	0.475329	0.509561		46	.9999836	.7316839	1.366666	0.999918		FCRL5	4.6105e-17	HLA-DQB1	0.0089259	No	6:32661939:T:C	non_coding_transcript_exon_variant		2e-13	-0.053121	C	0		nhl_inc	0	C	952	176707	0.264623	335683	1.15681	0.0373662	9.68333e-05		T	0.053121
99	1.091742	.883615	1.348891	0.416005	0.661572		49	1.262706	.9405454	1.695215	0.120638		IFNL1	0.00028469	HLA-DQB1	0.0089259	No	6:32661939:T:C	non_coding_transcript_exon_variant		1.8e-12	0.0541947	C	1		nhl_inc	0	C	952	176707	0.264623	335683	1.15681	0.0373662	9.68333e-05		C	0.0541947
101	1.042369	.8485448	1.280467	0.692598	0.156287		49	.9695417	.7166261	1.311718	0.841037		TNFRSF1B	0.50201	HLA-DQB1	0.0089259	No	6:32661939:T:C	non_coding_transcript_exon_variant		3.82e-12	0.0510268	C	1		nhl_inc	0	C	952	176707	0.264623	335683	1.15681	0.0373662	9.68333e-05			variant_not_in_PRS
101	1.200478	.9725839	1.481772	0.0889145	2.89392		50	1.156226	.8520067	1.569069	0.351421		XCL1	0.0012982	HLA-DQB1	0.0089259	No	6:32661939:T:C	non_coding_transcript_exon_variant		4.18e-12	0.0519846	C	1		nhl_inc	0	C	952	176707	0.264623	335683	1.15681	0.0373662	9.68333e-05		C	0.0519846
99	.8665117	.6961283	1.078598	0.199619	1.64516		49	.7604684	.5470292	1.057187	0.103291		VCAM1	0.79791	HLA-DQB1	0.0089259	No	6:32661939:T:C	non_coding_transcript_exon_variant		9.02e-12	0.0504141	C	1		nhl_inc	0	C	952	176707	0.264623	335683	1.15681	0.0373662	9.68333e-05		C	0.0504141
100	1.067553	.878607	1.297132	0.510699	0.432634		48	1.000588	.7474729	1.339416	0.996847		SPINT1	1.0175e-05	HLA-DQB1	0.0089259	No	6:32661939:T:C	non_coding_transcript_exon_variant		1.28e-11	-0.0514942	C	0		nhl_inc	0	C	952	176707	0.264623	335683	1.15681	0.0373662	9.68333e-05			variant_not_in_PRS
100	1.078875	.9358916	1.243703	0.29529	1.09535		50	.9623897	.7190309	1.288114	0.796603		MMP12	#N/A	HLA-DQB1	0.0089259	No	6:32661939:T:C	non_coding_transcript_exon_variant		1.41e-11	0.04753	C	1		nhl_inc	0	C	952	176707	0.264623	335683	1.15681	0.0373662	9.68333e-05		C	0.04753
100	.9324728	.7562	1.149835	0.513123	0.427692		50	1.082758	.833135	1.407172	0.55208		SIGLEC1	5.3298e-46	HLA-DQB1	0.0089259	No	6:32661939:T:C	non_coding_transcript_exon_variant		6.49e-11	0.0484007	C	1		nhl_inc	0	C	952	176707	0.264623	335683	1.15681	0.0373662	9.68333e-05		C	0.0484007
102	.852126	.6928033	1.048088	0.129714	2.29593		50	.768055	.5719648	1.031372	0.0793308		CSF1	0.99634	HLA-DQB1	0.0089259	No	6:32661939:T:C	non_coding_transcript_exon_variant		2.54e-10	0.0472681	C	1		nhl_inc	0	C	952	176707	0.264623	335683	1.15681	0.0373662	9.68333e-05		C	0.0472681
100	1.02909	.8396973	1.261199	0.7823	0.0763545		50	1.218809	.9076024	1.636726	0.188357		IL18BP	1.484e-08	HLA-DQB1	0.0089259	No	6:32661939:T:C	non_coding_transcript_exon_variant		6.12e-10	0.0444175	C	1		nhl_inc	0	C	952	176707	0.264623	335683	1.15681	0.0373662	9.68333e-05		C	0.0444175
102	1.092052	.8995564	1.325739	0.37344	0.792185		50	1.072401	.8096603	1.420404	0.625917		IL10	0.0058874	HLA-DQB1	0.0089259	No	6:32661939:T:C	non_coding_transcript_exon_variant		6.37e-10	-0.0477733	C	0		nhl_inc	0	C	952	176707	0.264623	335683	1.15681	0.0373662	9.68333e-05			variant_not_in_PRS
103	1.088488	.8770361	1.350922	0.441664	0.591956		50	1.326668	.9713435	1.811972	0.0755408		SLAMF8	5.341e-06	HLA-DQB1	0.0089259	No	6:32661939:T:C	non_coding_transcript_exon_variant		7.02e-10	0.0469809	C	1		nhl_inc	0	C	952	176707	0.264623	335683	1.15681	0.0373662	9.68333e-05		C	0.0469809
100	.9474353	.7645548	1.174061	0.621683	0.243509		50	.7507842	.5567019	1.012529	0.0603307		GZMA	2.0457e-06	HLA-DQB1	0.0089259	No	6:32661939:T:C	non_coding_transcript_exon_variant		2.4e-09	-0.0446698	C	0		nhl_inc	0	C	952	176707	0.264623	335683	1.15681	0.0373662	9.68333e-05			variant_not_in_PRS
100	1.147513	.9266356	1.421041	0.207151	1.59123		49	1.230049	.9104652	1.661811	0.177372		QPCT	1.1987e-15	HLA-DQB1	0.0089259	No	6:32661939:T:C	non_coding_transcript_exon_variant		2.74e-09	-0.0442487	C	0		nhl_inc	0	C	952	176707	0.264623	335683	1.15681	0.0373662	9.68333e-05			variant_not_in_PRS
100	1.028854	.847842	1.248512	0.773257	0.0830118		50	1.022147	.785233	1.330541	0.870656		TNFRSF13B	2.0908e-15	HLA-DQB1	0.0089259	No	6:32661939:T:C	non_coding_transcript_exon_variant		2.97e-09	-0.0442079	C	0		nhl_inc	0	C	952	176707	0.264623	335683	1.15681	0.0373662	9.68333e-05		T	0.0442079
100	1.002772	.8238189	1.220597	0.977983	0.00076162		50	1.108378	.9030915	1.36033	0.324817		TNFSF13B	0.98193	MICB	4.0609e-05	No	6:31506180:C:G	missense_variant		1.36e-18	-0.0780035	G	0		lung_inc	0	G	909	96520	0.144638	336803	1.15255	0.0365451	0.000102365		C	0.0780035
100	.6707565	.4755293	.9461336	0.0228779	5.17775		50	.7701424	.4936145	1.201584	0.249811		SFTPD	7.4927e-05	MICB	4.0609e-05	No	6:31506180:C:G	missense_variant		1.63e-13	-0.0666618	G	0		lung_inc	0	G	909	96520	0.144638	336803	1.15255	0.0365451	0.000102365		C	0.0666618
100	.8758997	.6885289	1.11426	0.2806	1.16418		50	.869075	.615049	1.228018	0.42631		MMP9	1.8869e-17	MICB	4.0609e-05	No	6:31506180:C:G	missense_variant		2.28e-13	0.0671067	G	1		lung_inc	0	G	909	96520	0.144638	336803	1.15255	0.0365451	0.000102365		G	0.0671067
100	.9402484	.7523247	1.175114	0.588119	0.293291		50	.9559629	.7023067	1.301233	0.774676		SPINT1	1.0175e-05	MICB	4.0609e-05	No	6:31506180:C:G	missense_variant		4.24e-11	-0.061326	G	0		lung_inc	0	G	909	96520	0.144638	336803	1.15255	0.0365451	0.000102365		C	0.061326
101	1.047472	.8537483	1.285152	0.656673	0.19759		49	.9570725	.7091727	1.291629	0.774217		TNR	0.52437	MICB	4.0609e-05	No	6:31506180:C:G	missense_variant		7.22e-11	-0.0590748	G	0		lung_inc	0	G	909	96520	0.144638	336803	1.15255	0.0365451	0.000102365		C	0.0590748
100	.824551	.6215633	1.09383	0.18091	1.79013		50	.903396	.6300148	1.295405	0.580624		TREM2	3.2892e-09	MICB	4.0609e-05	No	6:31506180:C:G	missense_variant		2.52e-10	-0.0546203	G	0		lung_inc	0	G	909	96520	0.144638	336803	1.15255	0.0365451	0.000102365			variant_not_in_PRS
100	.980699	.7945897	1.210399	0.85596	0.0329495		49	1.032484	.7661072	1.39148	0.833692		MMP12	#N/A	MICB	4.0609e-05	No	6:31506180:C:G	missense_variant		2.8e-09	0.0511213	G	1		lung_inc	0	G	909	96520	0.144638	336803	1.15255	0.0365451	0.000102365		G	0.0511213
100	.7440263	.6092907	.9085567	0.00372237	8.41451		50	.8533352	.6392626	1.139095	0.281823		TNFSF13B	0.98193	TNXB	0.018547	No	6:32067917:C:T	synonymous_variant		2e-19	-0.0831498	T	0		lung_inc	0	T	837	88319	0.132349	336822	1.15799	0.0378022	0.000104296			variant_not_in_PRS
99	.9520149	.7786399	1.163994	0.631634	0.229852		48	.8810739	.6608845	1.174625	0.388153		TREM2	3.2892e-09	TNXB	0.018547	No	6:32067917:C:T	synonymous_variant		1.02e-14	-0.069459	T	0		lung_inc	0	T	837	88319	0.132349	336822	1.15799	0.0378022	0.000104296			variant_not_in_PRS
100	.8649973	.7020684	1.065737	0.173186	1.85515		50	.7868021	.5824169	1.062911	0.118192		SFTPD	7.4927e-05	TNXB	0.018547	No	6:32067917:C:T	synonymous_variant		2.78e-14	-0.0715119	T	0		lung_inc	0	T	837	88319	0.132349	336822	1.15799	0.0378022	0.000104296			variant_not_in_PRS
100	.9104152	.7474386	1.108928	0.351034	0.869717		50	.8160205	.6181786	1.07718	0.151239		TNR	0.52437	TNXB	0.018547	No	6:32067917:C:T	synonymous_variant		2.57e-13	-0.0690341	T	0		lung_inc	0	T	837	88319	0.132349	336822	1.15799	0.0378022	0.000104296			variant_not_in_PRS
100	1.063162	.8706598	1.298227	0.547865	0.361156		49	1.172425	.8870493	1.549611	0.263663		SPINT1	1.0175e-05	TNXB	0.018547	No	6:32067917:C:T	synonymous_variant		3.03e-13	-0.0705135	T	0		lung_inc	0	T	837	88319	0.132349	336822	1.15799	0.0378022	0.000104296			variant_not_in_PRS
100	1.146489	.9738019	1.3498	0.100747	2.69368		50	.9725174	.7156298	1.321619	0.858667		MMP9	1.8869e-17	TNXB	0.018547	No	6:32067917:C:T	synonymous_variant		3.55e-10	0.0597143	T	1		lung_inc	0	T	837	88319	0.132349	336822	1.15799	0.0378022	0.000104296			variant_not_in_PRS
100	1.006583	.8258305	1.226898	0.948192	0.0042221		49	.8838692	.656804	1.189434	0.415154		MSLN	5.8751e-25	TNXB	0.018547	No	6:32067917:C:T	synonymous_variant		9.54e-10	-0.0577723	T	0		lung_inc	0	T	837	88319	0.132349	336822	1.15799	0.0378022	0.000104296			variant_not_in_PRS
99	1.002559	.8177812	1.229088	0.980382	0.000604694		48	1.060484	.7963329	1.412257	0.687833		TNFSF13B	0.98193	TNXB	0.018547	No	6:32096949:T:C	missense_variant		4.15e-20	-0.0848003	C	0		lung_inc	0	C	836	88201	0.132172	336822	1.15806	0.0378198	0.000104422		T	0.0848003
101	.9844713	.8076354	1.200026	0.87688	0.024002		49	.8057296	.6063208	1.070721	0.136501		TREM2	3.2892e-09	TNXB	0.018547	No	6:32096949:T:C	missense_variant		1.2e-14	-0.0693214	C	0		lung_inc	0	C	836	88201	0.132172	336822	1.15806	0.0378198	0.000104422			variant_not_in_PRS
102	1.126091	.9266305	1.368487	0.232524	1.42536		49	1.14449	.8611	1.521144	0.352505		SFTPD	7.4927e-05	TNXB	0.018547	No	6:32096949:T:C	missense_variant		4.54e-14	-0.0709827	C	0		lung_inc	0	C	836	88201	0.132172	336822	1.15806	0.0378198	0.000104422			variant_not_in_PRS
100	.9894219	.8092968	1.209637	0.917391	0.010758		49	.9578085	.7178606	1.27796	0.769533		TNR	0.52437	TNXB	0.018547	No	6:32096949:T:C	missense_variant		2.05e-13	-0.0693952	C	0		lung_inc	0	C	836	88201	0.132172	336822	1.15806	0.0378198	0.000104422		T	0.0693952
102	1.068082	.8694421	1.312104	0.530421	0.393586		50	1.004771	.7512811	1.34379	0.974405		SPINT1	1.0175e-05	TNXB	0.018547	No	6:32096949:T:C	missense_variant		2.81e-13	-0.0706794	C	0		lung_inc	0	C	836	88201	0.132172	336822	1.15806	0.0378198	0.000104422			variant_not_in_PRS
100	.8534268	.6858589	1.061935	0.155274	2.01966		49	.8151177	.5900873	1.125964	0.214902		MMP9	1.8869e-17	TNXB	0.018547	No	6:32096949:T:C	missense_variant		2.22e-10	0.0604604	C	1		lung_inc	0	C	836	88201	0.132172	336822	1.15806	0.0378198	0.000104422		C	0.0604604
99	.9625117	.784856	1.18038	0.713606	0.134702		49	.9718046	.7260347	1.30077	0.847535		MSLN	5.8751e-25	TNXB	0.018547	No	6:32096949:T:C	missense_variant		1.2e-09	-0.0574736	C	0		lung_inc	0	C	836	88201	0.132172	336822	1.15806	0.0378198	0.000104422			variant_not_in_PRS
100	.9582409	.7759184	1.183405	0.692008	0.15692		49	1.048577	.8011466	1.372424	0.729778		BTN3A2	1.1002e-10	MICB	4.0609e-05	No	6:31506180:C:G	missense_variant		0	-0.391208	G	0		nhl_inc	0	G	543	96886	0.144638	336803	1.19949	0.0472322	0.000117599		C	0.391208
102	.8325243	.6683647	1.037004	0.101901	2.67553		50	.8360368	.610398	1.145085	0.264497		BTN2A1	3.3959e-21	MICB	4.0609e-05	No	6:31506180:C:G	missense_variant		7.16e-177	0.253428	G	1		nhl_inc	0	G	543	96886	0.144638	336803	1.19949	0.0472322	0.000117599		G	0.253428
99	.9874528	.8041837	1.212488	0.904053	0.0145307		48	1.023714	.7610114	1.377103	0.876895		RNASET2	0.00026891	MICB	4.0609e-05	No	6:31506180:C:G	missense_variant		6.1e-143	0.227922	G	1		nhl_inc	0	G	543	96886	0.144638	336803	1.19949	0.0472322	0.000117599		G	0.227922
99	.9391421	.7687756	1.147263	0.538686	0.37798		48	.9493529	.7103029	1.268855	0.725467		CD1C	1.5963e-08	MICB	4.0609e-05	No	6:31506180:C:G	missense_variant		1.86e-125	0.214285	G	1		nhl_inc	0	G	543	96886	0.144638	336803	1.19949	0.0472322	0.000117599		G	0.214285
99	1.050143	.8589315	1.283921	0.63329	0.227625		49	1.20359	.9010705	1.607674	0.209604		ICAM3	2.7302e-25	MICB	4.0609e-05	No	6:31506180:C:G	missense_variant		1.61e-94	-0.188572	G	0		nhl_inc	0	G	543	96886	0.144638	336803	1.19949	0.0472322	0.000117599		C	0.188572
99	.9937026	.8086556	1.221094	0.952087	0.00361035		48	.9975833	.7388069	1.346999	0.9874		GZMA	2.0457e-06	MICB	4.0609e-05	No	6:31506180:C:G	missense_variant		5.09e-79	-0.171884	G	0		nhl_inc	0	G	543	96886	0.144638	336803	1.19949	0.0472322	0.000117599		C	0.171884
99	.9423037	.7623843	1.164683	0.582502	0.302208		50	.9519204	.7046122	1.28603	0.748192		CD74	0.24889	MICB	4.0609e-05	No	6:31506180:C:G	missense_variant		2.88e-64	0.148003	G	1		nhl_inc	0	G	543	96886	0.144638	336803	1.19949	0.0472322	0.000117599		G	0.148003
100	.9241701	.7526042	1.134847	0.451662	0.566478		50	.9501234	.7107604	1.270097	0.729732		TNFRSF4	0.00015133	MICB	4.0609e-05	No	6:31506180:C:G	missense_variant		6.84e-57	0.141526	G	1		nhl_inc	0	G	543	96886	0.144638	336803	1.19949	0.0472322	0.000117599		G	0.141526
100	1.029718	.8433287	1.257301	0.773776	0.0826215		49	1.103787	.8274353	1.472436	0.501829		TNFRSF8	0.86407	MICB	4.0609e-05	No	6:31506180:C:G	missense_variant		1.3e-52	0.139126	G	1		nhl_inc	0	G	543	96886	0.144638	336803	1.19949	0.0472322	0.000117599		G	0.139126
97	.8908122	.7283843	1.089461	0.260281	1.26726		47	.8660537	.6463305	1.160473	0.335461		LILRB4	4.7133e-13	MICB	4.0609e-05	No	6:31506180:C:G	missense_variant		2.11e-48	-0.131937	G	0		nhl_inc	0	G	543	96886	0.144638	336803	1.19949	0.0472322	0.000117599			variant_not_in_PRS
100	.9988611	.8080561	1.234721	0.991594	0.000111007		49	.8147902	.6033662	1.100299	0.181434		IL12B	0.00011439	MICB	4.0609e-05	No	6:31506180:C:G	missense_variant		1.41e-46	0.12962	G	1		nhl_inc	0	G	543	96886	0.144638	336803	1.19949	0.0472322	0.000117599		G	0.12962
100	.8670446	.7042552	1.067463	0.178741	1.80806		49	.9489703	.7031088	1.280804	0.732089		ADA2	#N/A	MICB	4.0609e-05	No	6:31506180:C:G	missense_variant		2.73e-45	0.127414	G	1		nhl_inc	0	G	543	96886	0.144638	336803	1.19949	0.0472322	0.000117599		G	0.127414
102	1.145735	.9261583	1.41737	0.210099	1.57074		50	1.178783	.8687331	1.599488	0.290839		IL2RA	0.054709	MICB	4.0609e-05	No	6:31506180:C:G	missense_variant		3.03e-42	0.124029	G	1		nhl_inc	0	G	543	96886	0.144638	336803	1.19949	0.0472322	0.000117599		G	0.124029
100	.887931	.7131335	1.105573	0.287933	1.12926		49	.9131596	.6710743	1.242575	0.563241		IL12A_IL12B	#N/A	MICB	4.0609e-05	No	6:31506180:C:G	missense_variant		4.71e-42	0.12408	G	1		nhl_inc	0	G	543	96886	0.144638	336803	1.19949	0.0472322	0.000117599		G	0.12408
102	.9678965	.7867331	1.190777	0.757623	0.0952364		50	1.11839	.8363941	1.495462	0.450376		TNFRSF9	0.32153	MICB	4.0609e-05	No	6:31506180:C:G	missense_variant		9.24e-42	0.119525	G	1		nhl_inc	0	G	543	96886	0.144638	336803	1.19949	0.0472322	0.000117599		G	0.119525
100	1.018837	.8201533	1.265652	0.866102	0.02843		50	1.035441	.7586185	1.413278	0.826315		SIGLEC6	0.0058774	MICB	4.0609e-05	No	6:31506180:C:G	missense_variant		2.69e-41	0.124268	G	1		nhl_inc	0	G	543	96886	0.144638	336803	1.19949	0.0472322	0.000117599		G	0.124268
101	.9470402	.7646054	1.173004	0.618201	0.248404		49	.9389942	.689567	1.278643	0.689458		LTA	0.19685	MICB	4.0609e-05	No	6:31506180:C:G	missense_variant		3.04e-30	0.104673	G	1		nhl_inc	0	G	543	96886	0.144638	336803	1.19949	0.0472322	0.000117599			variant_not_in_PRS
96	1.131489	.9353246	1.368795	0.203486	1.61718		47	1.195224	.9189311	1.554588	0.183644		EPHA2	1.073e-05	MICB	4.0609e-05	No	6:31506180:C:G	missense_variant		9.95e-25	0.0920022	G	1		nhl_inc	0	G	543	96886	0.144638	336803	1.19949	0.0472322	0.000117599		G	0.0920022
99	.9663866	.7926359	1.178225	0.735279	0.11432		50	.9605578	.7264536	1.270104	0.777676		CXCL9	0.0029304	MICB	4.0609e-05	No	6:31506180:C:G	missense_variant		3.61e-24	0.0859485	G	1		nhl_inc	0	G	543	96886	0.144638	336803	1.19949	0.0472322	0.000117599		G	0.0859485
103	.9258412	.7441521	1.151891	0.489375	0.477901		50	.8513651	.6175682	1.173672	0.325926		ITGB7	2.3661e-06	MICB	4.0609e-05	No	6:31506180:C:G	missense_variant		1.93e-22	0.090127	G	1		nhl_inc	0	G	543	96886	0.144638	336803	1.19949	0.0472322	0.000117599		G	0.090127
100	.767665	.6167332	.9555341	0.0179238	5.60359		50	.7720018	.5657376	1.053469	0.102775		IL15RA	2.332e-06	MICB	4.0609e-05	No	6:31506180:C:G	missense_variant		5.7e-21	0.086197	G	1		nhl_inc	0	G	543	96886	0.144638	336803	1.19949	0.0472322	0.000117599		G	0.086197
100	.9020015	.7303338	1.11402	0.338299	0.916867		50	.7752	.5750921	1.044937	0.0946368		FCER2	7.6122e-12	MICB	4.0609e-05	No	6:31506180:C:G	missense_variant		1.47e-20	0.085999	G	1		nhl_inc	0	G	543	96886	0.144638	336803	1.19949	0.0472322	0.000117599		G	0.085999
100	1.156478	.9576867	1.396532	0.130866	2.2822		50	1.125353	.8548813	1.481397	0.399771		ROBO1	7.2696e-16	MICB	4.0609e-05	No	6:31506180:C:G	missense_variant		1.05e-18	-0.0807752	G	0		nhl_inc	0	G	543	96886	0.144638	336803	1.19949	0.0472322	0.000117599		C	0.0807752
101	1.083901	.8701179	1.350209	0.472287	0.516621		49	.8648829	.6341949	1.179483	0.359104		TNFRSF1B	0.50201	MICB	4.0609e-05	No	6:31506180:C:G	missense_variant		3.2e-18	0.078109	G	1		nhl_inc	0	G	543	96886	0.144638	336803	1.19949	0.0472322	0.000117599		G	0.078109
100	.9434199	.777048	1.145413	0.556262	0.346218		49	.8267339	.6208512	1.10089	0.192862		IL18BP	1.484e-08	MICB	4.0609e-05	No	6:31506180:C:G	missense_variant		2.89e-15	0.0692281	G	1		nhl_inc	0	G	543	96886	0.144638	336803	1.19949	0.0472322	0.000117599		G	0.0692281
100	.8536937	.6681301	1.090795	0.205879	1.60017		49	.6715791	.4468234	1.009389	0.0554907		VCAM1	0.79791	MICB	4.0609e-05	No	6:31506180:C:G	missense_variant		2.32e-14	0.0688907	G	1		nhl_inc	0	G	543	96886	0.144638	336803	1.19949	0.0472322	0.000117599		G	0.0688907
103	.9760056	.7948579	1.198437	0.816648	0.053758		50	.8192112	.6017364	1.115284	0.205219		CSF1	0.99634	MICB	4.0609e-05	No	6:31506180:C:G	missense_variant		2.51e-14	0.069534	G	1		nhl_inc	0	G	543	96886	0.144638	336803	1.19949	0.0472322	0.000117599		G	0.069534
100	1.082075	.8932797	1.310773	0.42005	0.650174		50	1.023211	.7744836	1.351818	0.871716		CD5	2.3074e-10	MICB	4.0609e-05	No	6:31506180:C:G	missense_variant		3.11e-12	-0.0637813	G	0		nhl_inc	0	G	543	96886	0.144638	336803	1.19949	0.0472322	0.000117599		C	0.0637813
100	.8940059	.6878301	1.161982	0.402242	0.701613		50	.9265911	.6578333	1.30515	0.662674		C1QA	0.0038204	MICB	4.0609e-05	No	6:31506180:C:G	missense_variant		1.17e-11	0.06145	G	1		nhl_inc	0	G	543	96886	0.144638	336803	1.19949	0.0472322	0.000117599		G	0.06145
99	1.045464	.8496095	1.286467	0.674426	0.176468		48	1.038014	.7742263	1.391676	0.803051		SPINT1	1.0175e-05	MICB	4.0609e-05	No	6:31506180:C:G	missense_variant		4.24e-11	-0.061326	G	0		nhl_inc	0	G	543	96886	0.144638	336803	1.19949	0.0472322	0.000117599		C	0.061326
100	1.08844	.9362209	1.265409	0.270222	1.21562		49	.9550798	.6831413	1.335269	0.788066		PDCD1	0.41706	MICB	4.0609e-05	No	6:31506180:C:G	missense_variant		1.76e-10	0.0584015	G	1		nhl_inc	0	G	543	96886	0.144638	336803	1.19949	0.0472322	0.000117599		G	0.0584015
100	1.049259	.8546193	1.288227	0.646011	0.210966		50	1.120327	.8356374	1.502005	0.447511		SIGLEC1	5.3298e-46	MICB	4.0609e-05	No	6:31506180:C:G	missense_variant		3.69e-10	0.0567479	G	1		nhl_inc	0	G	543	96886	0.144638	336803	1.19949	0.0472322	0.000117599		G	0.0567479
100	.8688512	.7084457	1.065576	0.177007	1.82257		49	.8367617	.6220147	1.125649	0.23889		QPCT	1.1987e-15	MICB	4.0609e-05	No	6:31506180:C:G	missense_variant		7.27e-10	-0.0559531	G	0		nhl_inc	0	G	543	96886	0.144638	336803	1.19949	0.0472322	0.000117599		C	0.0559531
99	.9213939	.7571064	1.121331	0.413894	0.667588		48	.9622686	.7250345	1.277127	0.790006		MMP12	#N/A	MICB	4.0609e-05	No	6:31506180:C:G	missense_variant		2.8e-09	0.0511213	G	1		nhl_inc	0	G	543	96886	0.144638	336803	1.19949	0.0472322	0.000117599		G	0.0511213
96	.9291851	.7595254	1.136743	0.475222	0.509807		47	.7735421	.5763798	1.038148	0.0871618		ADAM8	2.1983e-14	MICB	4.0609e-05	No	6:31506180:C:G	missense_variant		3.64e-09	0.0542939	G	1		nhl_inc	0	G	543	96886	0.144638	336803	1.19949	0.0472322	0.000117599		G	0.0542939
96	.8922367	.7279735	1.093565	0.272041	1.20642		47	.9021055	.6724421	1.210207	0.491929		TNFRSF14	0.80752	MICB	4.0609e-05	No	6:31506180:C:G	missense_variant		4.02e-09	0.0531333	G	1		nhl_inc	0	G	543	96886	0.144638	336803	1.19949	0.0472322	0.000117599		G	0.0531333
100	1.014181	.8302562	1.23885	0.890302	0.0190225		49	1.1619	.8917413	1.513906	0.266413		TNFSF13B	0.98193	C6orf10	1.4756e-16	No	6:32335915:T:A	missense_variant		1.41e-17	-0.0796933	A	0		lung_inc	0	A	824	86868	0.130382	336290	1.15681	0.0379799	0.000125387			variant_not_in_PRS
101	.8451964	.6872163	1.039494	0.111144	2.53789		49	.8156886	.6060414	1.097859	0.17894		TREM2	3.2892e-09	C6orf10	1.4756e-16	No	6:32335915:T:A	missense_variant		2.73e-16	-0.0743716	A	0		lung_inc	0	A	824	86868	0.130382	336290	1.15681	0.0379799	0.000125387		T	0.0743716
102	1.030288	.8395716	1.264327	0.775113	0.0816207		49	.859861	.6426433	1.1505	0.309492		SFTPD	7.4927e-05	C6orf10	1.4756e-16	No	6:32335915:T:A	missense_variant		2.83e-15	-0.0751606	A	0		lung_inc	0	A	824	86868	0.130382	336290	1.15681	0.0379799	0.000125387			variant_not_in_PRS
100	.9174179	.7502803	1.121788	0.40092	0.705566		49	.8237988	.6114127	1.109961	0.202605		SPINT1	1.0175e-05	C6orf10	1.4756e-16	No	6:32335915:T:A	missense_variant		8.58e-13	-0.0700046	A	0		lung_inc	0	A	824	86868	0.130382	336290	1.15681	0.0379799	0.000125387			variant_not_in_PRS
100	.8693422	.7099181	1.064568	0.175535	1.83503		50	.8646314	.6473329	1.154873	0.324658		TNR	0.52437	C6orf10	1.4756e-16	No	6:32335915:T:A	missense_variant		1.09e-12	-0.0680143	A	0		lung_inc	0	A	824	86868	0.130382	336290	1.15681	0.0379799	0.000125387		T	0.0680143
100	1.005537	.8289077	1.219804	0.955319	0.00313919		50	.960684	.727294	1.268969	0.777588		MMP9	1.8869e-17	C6orf10	1.4756e-16	No	6:32335915:T:A	missense_variant		5.27e-10	0.0598715	A	1		lung_inc	0	A	824	86868	0.130382	336290	1.15681	0.0379799	0.000125387		A	0.0598715
100	1.044605	.867173	1.25834	0.645909	0.211098		50	1.163997	.9366735	1.446489	0.170736		MSLN	5.8751e-25	C6orf10	1.4756e-16	No	6:32335915:T:A	missense_variant		5.64e-09	-0.0556768	A	0		lung_inc	0	A	824	86868	0.130382	336290	1.15681	0.0379799	0.000125387			variant_not_in_PRS
96	1.041215	.8481786	1.278185	0.699463	0.149031		47	1.09564	.8175807	1.468267	0.540852		BTN3A2	1.1002e-10	TCF19	0.00093832	No	6:31161533:C:T	missense_variant		0	-0.400125	T	0		nhl_inc	0	T	579	103982	0.155221	336813	1.19303	0.0461159	0.000129561		C	0.400125
99	.9977344	.816088	1.219812	0.982351	0.000489355		48	1.056235	.7893629	1.413333	0.712733		BTN2A1	3.3959e-21	TCF19	0.00093832	No	6:31161533:C:T	missense_variant		1.46e-177	0.246944	T	1		nhl_inc	0	T	579	103982	0.155221	336813	1.19303	0.0461159	0.000129561		T	0.246944
100	.8774968	.7147705	1.07727	0.211759	1.55936		50	.7100264	.5293073	.9524477	0.0223097		RNASET2	0.00026891	TCF19	0.00093832	No	6:31161533:C:T	missense_variant		5.78e-121	0.203718	T	1		nhl_inc	0	T	579	103982	0.155221	336813	1.19303	0.0461159	0.000129561		T	0.203718
100	1.110222	.906564	1.359631	0.311896	1.02263		50	1.18352	.8949504	1.565137	0.237355		CD1C	1.5963e-08	TCF19	0.00093832	No	6:31161533:C:T	missense_variant		4.46e-119	0.202775	T	1		nhl_inc	0	T	579	103982	0.155221	336813	1.19303	0.0461159	0.000129561		T	0.202775
99	.8819683	.7200307	1.080326	0.224945	1.47254		50	.8722277	.6539584	1.163348	0.352209		ICAM3	2.7302e-25	TCF19	0.00093832	No	6:31161533:C:T	missense_variant		1.42e-90	-0.179452	T	0		nhl_inc	0	T	579	103982	0.155221	336813	1.19303	0.0461159	0.000129561		C	0.179452
95	.9226863	.7477912	1.138486	0.453008	0.563115		47	.9125234	.673951	1.235548	0.553831		GZMA	2.0457e-06	TCF19	0.00093832	No	6:31161533:C:T	missense_variant		7.05e-76	-0.163617	T	0		nhl_inc	0	T	579	103982	0.155221	336813	1.19303	0.0461159	0.000129561			variant_not_in_PRS
101	1.05958	.8670125	1.294916	0.571724	0.319806		50	.9392608	.7001593	1.260014	0.675914		TNFRSF4	0.00015133	TCF19	0.00093832	No	6:31161533:C:T	missense_variant		8.44e-56	0.136149	T	1		nhl_inc	0	T	579	103982	0.155221	336813	1.19303	0.0461159	0.000129561		T	0.136149
101	1.115644	.9121817	1.364488	0.286771	1.13472		50	1.044646	.7829403	1.393829	0.766575		IL12B	0.00011439	TCF19	0.00093832	No	6:31161533:C:T	missense_variant		6.39e-51	0.131918	T	1		nhl_inc	0	T	579	103982	0.155221	336813	1.19303	0.0461159	0.000129561			variant_not_in_PRS
98	.8920924	.7002179	1.136545	0.355429	0.853981		48	.8163484	.5618303	1.186167	0.287147		CD74	0.24889	TCF19	0.00093832	No	6:31161533:C:T	missense_variant		1.05e-50	0.127379	T	1		nhl_inc	0	T	579	103982	0.155221	336813	1.19303	0.0461159	0.000129561		T	0.127379
99	1.041264	.835738	1.297333	0.718518	0.129917		48	.9497725	.6830887	1.320572	0.759269		TNFRSF8	0.86407	TCF19	0.00093832	No	6:31161533:C:T	missense_variant		1.56e-48	0.129738	T	1		nhl_inc	0	T	579	103982	0.155221	336813	1.19303	0.0461159	0.000129561		T	0.129738
100	1.024696	.8353031	1.25703	0.815003	0.0547452		49	.963299	.7147171	1.298339	0.806044		IL12A_IL12B	#N/A	TCF19	0.00093832	No	6:31161533:C:T	missense_variant		7.35e-48	0.128924	T	1		nhl_inc	0	T	579	103982	0.155221	336813	1.19303	0.0461159	0.000129561			variant_not_in_PRS
100	1.121292	.9335723	1.346758	0.220704	1.49979		49	1.231182	.9589129	1.580757	0.102901		LILRB4	4.7133e-13	TCF19	0.00093832	No	6:31161533:C:T	missense_variant		6.6e-43	-0.120357	T	0		nhl_inc	0	T	579	103982	0.155221	336813	1.19303	0.0461159	0.000129561			variant_not_in_PRS
102	.9815442	.8037986	1.198595	0.854989	0.0333998		49	1.045489	.7858955	1.390831	0.760002		ADA2	#N/A	TCF19	0.00093832	No	6:31161533:C:T	missense_variant		1.31e-38	0.114029	T	1		nhl_inc	0	T	579	103982	0.155221	336813	1.19303	0.0461159	0.000129561		T	0.114029
101	1.006221	.8117051	1.247351	0.954876	0.00320184		50	1.004451	.7384891	1.366198	0.977423		TNFRSF9	0.32153	TCF19	0.00093832	No	6:31161533:C:T	missense_variant		1.63e-36	0.108296	T	1		nhl_inc	0	T	579	103982	0.155221	336813	1.19303	0.0461159	0.000129561		T	0.108296
100	.9164116	.7485107	1.121975	0.397908	0.714638		50	1.062608	.7967053	1.417257	0.679406		IL2RA	0.054709	TCF19	0.00093832	No	6:31161533:C:T	missense_variant		4.05e-36	0.11115	T	1		nhl_inc	0	T	579	103982	0.155221	336813	1.19303	0.0461159	0.000129561		T	0.11115
102	1.023583	.8398821	1.247463	0.817343	0.0533439		49	1.048956	.789884	1.393	0.741219		SIGLEC6	0.0058774	TCF19	0.00093832	No	6:31161533:C:T	missense_variant		4.62e-36	0.112462	T	1		nhl_inc	0	T	579	103982	0.155221	336813	1.19303	0.0461159	0.000129561		T	0.112462
99	.9305772	.7473351	1.158749	0.520178	0.413539		48	.9816891	.7175135	1.343129	0.908013		LTA	0.19685	TCF19	0.00093832	No	6:31161533:C:T	missense_variant		1.2e-32	0.10594	T	1		nhl_inc	0	T	579	103982	0.155221	336813	1.19303	0.0461159	0.000129561			variant_not_in_PRS
100	1.016331	.8146608	1.267925	0.88586	0.020605		50	.8616818	.6159711	1.205407	0.384738		CXCL9	0.0029304	TCF19	0.00093832	No	6:31161533:C:T	missense_variant		1.32e-25	0.0862051	T	1		nhl_inc	0	T	579	103982	0.155221	336813	1.19303	0.0461159	0.000129561		T	0.0862051
99	.9929334	.815701	1.208674	0.943642	0.00499758		49	.9395435	.7109353	1.241663	0.661112		EPHA2	1.073e-05	TCF19	0.00093832	No	6:31161533:C:T	missense_variant		4.42e-22	0.0840656	T	1		nhl_inc	0	T	579	103982	0.155221	336813	1.19303	0.0461159	0.000129561		T	0.0840656
101	.9384744	.7674559	1.147602	0.536145	0.382731		50	.8298451	.6203139	1.110152	0.209051		IL15RA	2.332e-06	TCF19	0.00093832	No	6:31161533:C:T	missense_variant		1.23e-20	0.0829957	T	1		nhl_inc	0	T	579	103982	0.155221	336813	1.19303	0.0461159	0.000129561		T	0.0829957
100	1.042298	.8531071	1.273445	0.685197	0.164334		49	1.184256	.8822335	1.589673	0.260238		ITGB7	2.3661e-06	TCF19	0.00093832	No	6:31161533:C:T	missense_variant		9.66e-20	0.0817025	T	1		nhl_inc	0	T	579	103982	0.155221	336813	1.19303	0.0461159	0.000129561		T	0.0817025
101	.8290223	.6588549	1.04314	0.109676	2.55888		50	.8798891	.6351062	1.219016	0.441713		FCER2	7.6122e-12	TCF19	0.00093832	No	6:31161533:C:T	missense_variant		1.59e-16	0.0741868	T	1		nhl_inc	0	T	579	103982	0.155221	336813	1.19303	0.0461159	0.000129561			variant_not_in_PRS
100	.9112977	.737666	1.125799	0.389093	0.741774		50	.9377038	.6954572	1.264331	0.673156		ROBO1	7.2696e-16	TCF19	0.00093832	No	6:31161533:C:T	missense_variant		3.88e-15	-0.0699236	T	0		nhl_inc	0	T	579	103982	0.155221	336813	1.19303	0.0461159	0.000129561		C	0.0699236
101	1.017218	.8333675	1.241628	0.866709	0.0281701		50	1.043178	.7857392	1.384964	0.770023		TNFRSF1B	0.50201	TCF19	0.00093832	No	6:31161533:C:T	missense_variant		7.8e-15	0.0677764	T	1		nhl_inc	0	T	579	103982	0.155221	336813	1.19303	0.0461159	0.000129561		T	0.0677764
99	1.084674	.8894762	1.322708	0.42201	0.644711		48	1.139917	.8555688	1.518767	0.371062		CSF1	0.99634	TCF19	0.00093832	No	6:31161533:C:T	missense_variant		9.72e-13	0.0633048	T	1		nhl_inc	0	T	579	103982	0.155221	336813	1.19303	0.0461159	0.000129561		T	0.0633048
99	1.109243	.9056037	1.358675	0.31642	1.00369		49	1.074881	.7975924	1.44857	0.635255		CD5	2.3074e-10	TCF19	0.00093832	No	6:31161533:C:T	missense_variant		1.17e-12	-0.0631696	T	0		nhl_inc	0	T	579	103982	0.155221	336813	1.19303	0.0461159	0.000129561		C	0.0631696
101	1.04317	.8514181	1.278106	0.683403	0.166321		49	.9990019	.7458741	1.338034	0.994656		FCRL5	4.6105e-17	TCF19	0.00093832	No	6:31161533:C:T	missense_variant		2.05e-12	-0.0603514	T	0		nhl_inc	0	T	579	103982	0.155221	336813	1.19303	0.0461159	0.000129561		C	0.0603514
103	.904907	.7305152	1.12093	0.360288	0.836889		50	1.09017	.827026	1.437041	0.540192		IL18BP	1.484e-08	TCF19	0.00093832	No	6:31161533:C:T	missense_variant		3.92e-12	0.0591686	T	1		nhl_inc	0	T	579	103982	0.155221	336813	1.19303	0.0461159	0.000129561		T	0.0591686
96	.8732533	.7025566	1.085423	0.221971	1.49158		45	.8786658	.6342428	1.217284	0.436721		SPINT1	1.0175e-05	TCF19	0.00093832	No	6:31161533:C:T	missense_variant		1.43e-11	-0.0610305	T	0		nhl_inc	0	T	579	103982	0.155221	336813	1.19303	0.0461159	0.000129561		C	0.0610305
102	1.056048	.8519365	1.309062	0.618729	0.247658		49	1.052018	.770926	1.435602	0.749184		QPCT	1.1987e-15	TCF19	0.00093832	No	6:31161533:C:T	missense_variant		3.85e-11	-0.0583759	T	0		nhl_inc	0	T	579	103982	0.155221	336813	1.19303	0.0461159	0.000129561		C	0.0583759
100	.8551518	.6890266	1.06133	0.155649	2.01599		50	.8224648	.6031428	1.121539	0.216786		VCAM1	0.79791	TCF19	0.00093832	No	6:31161533:C:T	missense_variant		9.18e-11	0.0568778	T	1		nhl_inc	0	T	579	103982	0.155221	336813	1.19303	0.0461159	0.000129561		T	0.0568778
102	.9615479	.6982295	1.32417	0.810202	0.0576793		49	.9191448	.5780347	1.461551	0.721628		C1QA	0.0038204	TCF19	0.00093832	No	6:31161533:C:T	missense_variant		9.66e-11	0.0569706	T	1		nhl_inc	0	T	579	103982	0.155221	336813	1.19303	0.0461159	0.000129561		T	0.0569706
102	.9206249	.744277	1.138757	0.445884	0.581094		49	.9627265	.7078598	1.309359	0.808704		TNFRSF13B	2.0908e-15	TCF19	0.00093832	No	6:31161533:C:T	missense_variant		5.33e-10	-0.0549998	T	0		nhl_inc	0	T	579	103982	0.155221	336813	1.19303	0.0461159	0.000129561			variant_not_in_PRS
102	1.057374	.8606131	1.299121	0.595379	0.282021		49	.9806655	.7177509	1.339887	0.90242		CCL21	0.036239	TCF19	0.00093832	No	6:31161533:C:T	missense_variant		4.63e-09	0.0521864	T	1		nhl_inc	0	T	579	103982	0.155221	336813	1.19303	0.0461159	0.000129561		T	0.0521864
103	.9510714	.7739843	1.168676	0.633211	0.227732		50	.9894424	.7335983	1.334513	0.944566		PDCD1	0.41706	TCF19	0.00093832	No	6:31161533:C:T	missense_variant		6.7e-09	0.051562	T	1		nhl_inc	0	T	579	103982	0.155221	336813	1.19303	0.0461159	0.000129561		T	0.051562
100	1.205624	.9898051	1.468501	0.0631492	3.45268		50	1.202676	.9071389	1.594496	0.199626		SIGLEC1	5.3298e-46	TCF19	0.00093832	No	6:31161533:C:T	missense_variant		9.65e-09	0.0505176	T	1		nhl_inc	0	T	579	103982	0.155221	336813	1.19303	0.0461159	0.000129561		T	0.0505176
99	.9753983	.7919476	1.201344	0.814733	0.0549078		49	1.100078	.8342306	1.450643	0.49917		BTN3A2	1.1002e-10	BTN3A2	1.1002e-10	Yes	6:26365358:T:C	splice_region_variant		0	-0.958532	C	0		nhl_inc	0	C	507	89994	0.134351	336809	1.20344	0.048511	0.000134855			variant_not_in_PRS
103	.9921892	.813955	1.209452	0.938133	0.00602443		50	1.004405	.7550727	1.33607	0.975913		BTN2A1	3.3959e-21	BTN3A2	1.1002e-10	No	6:26365358:T:C	splice_region_variant		0	0.373201	C	1		nhl_inc	0	C	507	89994	0.134351	336809	1.20344	0.048511	0.000134855			variant_not_in_PRS
100	1.022623	.8117087	1.288342	0.849447	0.0360331		50	1.03997	.7497611	1.442509	0.81439		CD1C	1.5963e-08	BTN3A2	1.1002e-10	No	6:26365358:T:C	splice_region_variant		1.14e-37	0.119741	C	1		nhl_inc	0	C	507	89994	0.134351	336809	1.20344	0.048511	0.000134855		C	0.119741
101	1.085597	.8892508	1.325297	0.419751	0.651013		50	1.104391	.8299814	1.469525	0.495678		RNASET2	0.00026891	BTN3A2	1.1002e-10	No	6:26365358:T:C	splice_region_variant		2.19e-37	0.118928	C	1		nhl_inc	0	C	507	89994	0.134351	336809	1.20344	0.048511	0.000134855			variant_not_in_PRS
96	.9091427	.7231598	1.142957	0.414667	0.665381		47	1.114471	.8657135	1.434708	0.400348		GZMA	2.0457e-06	BTN3A2	1.1002e-10	No	6:26365358:T:C	splice_region_variant		1.18e-27	-0.103239	C	0		nhl_inc	0	C	507	89994	0.134351	336809	1.20344	0.048511	0.000134855			variant_not_in_PRS
100	1.018981	.8317905	1.248298	0.855925	0.0329656		49	1.117577	.8368275	1.492516	0.451383		ICAM3	2.7302e-25	BTN3A2	1.1002e-10	No	6:26365358:T:C	splice_region_variant		2.71e-26	-0.100627	C	0		nhl_inc	0	C	507	89994	0.134351	336809	1.20344	0.048511	0.000134855			variant_not_in_PRS
100	.9111495	.7185102	1.155437	0.442611	0.589503		49	.9327599	.6714275	1.295808	0.678142		TNFRSF4	0.00015133	BTN3A2	1.1002e-10	No	6:26365358:T:C	splice_region_variant		2.84e-26	0.0978441	C	1		nhl_inc	0	C	507	89994	0.134351	336809	1.20344	0.048511	0.000134855			variant_not_in_PRS
100	1.01667	.8266859	1.250314	0.875531	0.0245353		49	1.105621	.8239268	1.483624	0.503378		CD74	0.24889	BTN3A2	1.1002e-10	No	6:26365358:T:C	splice_region_variant		4.09e-20	0.0833491	C	1		nhl_inc	0	C	507	89994	0.134351	336809	1.20344	0.048511	0.000134855		C	0.0833491
102	1.139763	.9175059	1.41586	0.237192	1.39721		50	1.157022	.8474857	1.579614	0.358521		TNFRSF9	0.32153	BTN3A2	1.1002e-10	No	6:26365358:T:C	splice_region_variant		7.41e-20	0.0834516	C	1		nhl_inc	0	C	507	89994	0.134351	336809	1.20344	0.048511	0.000134855		C	0.0834516
102	1.115574	.9054659	1.374436	0.304307	1.05523		49	1.251224	.9229697	1.696221	0.148841		TNFRSF8	0.86407	BTN3A2	1.1002e-10	No	6:26365358:T:C	splice_region_variant		4.26e-18	0.0819545	C	1		nhl_inc	0	C	507	89994	0.134351	336809	1.20344	0.048511	0.000134855		C	0.0819545
103	1.10141	.8958728	1.354103	0.359369	0.840096		50	1.014248	.7537615	1.364755	0.92557		IL12B	0.00011439	BTN3A2	1.1002e-10	No	6:26365358:T:C	splice_region_variant		8.26e-18	0.0806252	C	1		nhl_inc	0	C	507	89994	0.134351	336809	1.20344	0.048511	0.000134855			variant_not_in_PRS
103	.9614273	.7888417	1.171772	0.696779	0.151844		50	.8632444	.6556326	1.136598	0.294764		LTA	0.19685	BTN3A2	1.1002e-10	No	6:26365358:T:C	splice_region_variant		2.13e-17	0.0805428	C	1		nhl_inc	0	C	507	89994	0.134351	336809	1.20344	0.048511	0.000134855		C	0.0805428
100	.8879707	.715933	1.101349	0.279531	1.16937		50	.8404938	.6177217	1.143605	0.268755		IL12A_IL12B	#N/A	BTN3A2	1.1002e-10	No	6:26365358:T:C	splice_region_variant		1.2e-16	0.0783433	C	1		nhl_inc	0	C	507	89994	0.134351	336809	1.20344	0.048511	0.000134855			variant_not_in_PRS
103	1.087775	.8888696	1.331191	0.414165	0.666814		50	1.139277	.8459537	1.534307	0.390607		IL2RA	0.054709	BTN3A2	1.1002e-10	No	6:26365358:T:C	splice_region_variant		1.57e-16	0.077847	C	1		nhl_inc	0	C	507	89994	0.134351	336809	1.20344	0.048511	0.000134855		C	0.077847
99	1.012581	.8386118	1.22264	0.896574	0.0168976		48	1.172911	.9780153	1.406646	0.0853963		SIGLEC6	0.0058774	BTN3A2	1.1002e-10	No	6:26365358:T:C	splice_region_variant		5.56e-13	0.0689366	C	1		nhl_inc	0	C	507	89994	0.134351	336809	1.20344	0.048511	0.000134855		C	0.0689366
102	.9931557	.7910572	1.246886	0.952822	0.00350035		49	.9352966	.6808237	1.284885	0.679716		ADA2	#N/A	BTN3A2	1.1002e-10	No	6:26365358:T:C	splice_region_variant		6.04e-12	0.0644375	C	1		nhl_inc	0	C	507	89994	0.134351	336809	1.20344	0.048511	0.000134855			variant_not_in_PRS
98	.962605	.7834265	1.182764	0.716849	0.131532		48	1.075594	.8018397	1.442811	0.62677		LILRB4	4.7133e-13	BTN3A2	1.1002e-10	No	6:26365358:T:C	splice_region_variant		2.6e-11	-0.0623399	C	0		nhl_inc	0	C	507	89994	0.134351	336809	1.20344	0.048511	0.000134855			variant_not_in_PRS
100	1.007504	.8257935	1.229198	0.941273	0.00542729		50	.917172	.6898992	1.219315	0.551766		EPHA2	1.073e-05	BTN3A2	1.1002e-10	No	6:26365358:T:C	splice_region_variant		2.99e-10	0.0584107	C	1		nhl_inc	0	C	507	89994	0.134351	336809	1.20344	0.048511	0.000134855			variant_not_in_PRS
99	.883312	.7131425	1.094087	0.25579	1.2914		48	.8874186	.6510964	1.209516	0.449663		IL15RA	2.332e-06	BTN3A2	1.1002e-10	No	6:26365358:T:C	splice_region_variant		2.34e-09	0.0567459	C	1		nhl_inc	0	C	507	89994	0.134351	336809	1.20344	0.048511	0.000134855		C	0.0567459
102	.982797	.8025882	1.203469	0.866659	0.0281915		49	.7740563	.5715854	1.048248	0.0978436		CXCL9	0.0029304	BTN3A2	1.1002e-10	No	6:26365358:T:C	splice_region_variant		6.8e-09	0.0509418	C	1		nhl_inc	0	C	507	89994	0.134351	336809	1.20344	0.048511	0.000134855		C	0.0509418
103	1.055281	.8771066	1.26965	0.568501	0.325197		50	.9305538	.6847124	1.264663	0.645633		TNFSF13B	0.98193	C6orf10	1.4756e-16	No	6:32293475:T:G	missense_variant		8.6e-18	-0.0796088	G	0		lung_inc	0	G	830	87612	0.13129	336819	1.15542	0.0379081	0.000138525		T	0.0796088
99	1.084525	.8836045	1.331133	0.437626	0.6025		48	1.176015	.8804126	1.570867	0.272348		TREM2	3.2892e-09	C6orf10	1.4756e-16	No	6:32293475:T:G	missense_variant		4.49e-16	-0.0732434	G	0		lung_inc	0	G	830	87612	0.13129	336819	1.15542	0.0379081	0.000138525			variant_not_in_PRS
100	.9854838	.8053671	1.205883	0.887083	0.0201628		50	1.053536	.7890502	1.406676	0.723642		SFTPD	7.4927e-05	C6orf10	1.4756e-16	No	6:32293475:T:G	missense_variant		5.82e-16	-0.0764002	G	0		lung_inc	0	G	830	87612	0.13129	336819	1.15542	0.0379081	0.000138525			variant_not_in_PRS
96	1.001657	.8237394	1.218003	0.986759	0.000275439		47	.8380385	.5784978	1.214021	0.350108		SPINT1	1.0175e-05	C6orf10	1.4756e-16	No	6:32293475:T:G	missense_variant		3.23e-13	-0.0707249	G	0		lung_inc	0	G	830	87612	0.13129	336819	1.15542	0.0379081	0.000138525		T	0.0707249
100	1.004631	.8129503	1.241507	0.96588	0.00182979		49	1.140486	.850629	1.529114	0.379598		TNR	0.52437	C6orf10	1.4756e-16	No	6:32293475:T:G	missense_variant		1.67e-12	-0.0668798	G	0		lung_inc	0	G	830	87612	0.13129	336819	1.15542	0.0379081	0.000138525			variant_not_in_PRS
100	.8074483	.6598296	.9880925	0.0378706	4.31082		49	.6824939	.5166215	.9016232	0.0071685		MSLN	5.8751e-25	C6orf10	1.4756e-16	No	6:32293475:T:G	missense_variant		2.02e-10	-0.0602783	G	0		lung_inc	0	G	830	87612	0.13129	336819	1.15542	0.0379081	0.000138525			variant_not_in_PRS
100	.9965288	.8205256	1.210285	0.972024	0.00122993		50	1.040909	.7920983	1.367876	0.773592		MMP9	1.8869e-17	C6orf10	1.4756e-16	No	6:32293475:T:G	missense_variant		1.82e-09	0.0574937	G	1		lung_inc	0	G	830	87612	0.13129	336819	1.15542	0.0379081	0.000138525			variant_not_in_PRS
103	1.03312	.8146384	1.310198	0.788093	0.0722469		50	1.048535	.7424604	1.480786	0.787848		SFTPD	7.4927e-05	POU5F1	0.95371	No	6:31170330:G:A	synonymous_variant		2.02e-14	-0.0555232	A	0		lung_inc	0	A	1557	171592	0.257033	336822	1.12134	0.0301407	0.00014488			variant_not_in_PRS
96	1.005243	.8092689	1.248675	0.962302	0.00223394		47	.8606095	.6163964	1.201579	0.378019		MMP9	1.8869e-17	POU5F1	0.95371	No	6:31170330:G:A	synonymous_variant		2.51e-10	0.0465353	A	1		lung_inc	0	A	1557	171592	0.257033	336822	1.12134	0.0301407	0.00014488		A	0.0465353
99	1.076549	.8836558	1.311548	0.464059	0.536087		49	.8710716	.642719	1.180556	0.373534		CR2	4.7399e-19	BTNL2	8.5607e-11	No	6:32396067:C:T	synonymous_variant		1.94e-49	-0.104534	T	0		nhldiffuse_inc	0	T	433	203860	0.303269	336818	0.8087	0.0559058	0.000145896		C	0.104534
100	.9663647	.7703281	1.212289	0.767406	0.0874796		50	.873744	.5930248	1.287347	0.494876		CD22	0.8044	BTNL2	8.5607e-11	No	6:32396067:C:T	synonymous_variant		5.93e-31	-0.0800231	T	0		nhldiffuse_inc	0	T	433	203860	0.303269	336818	0.8087	0.0559058	0.000145896			variant_not_in_PRS
99	1.014947	.8335966	1.235751	0.882557	0.0218237		49	1.15554	.885815	1.507395	0.286442		GZMA	2.0457e-06	BTNL2	8.5607e-11	No	6:32396067:C:T	synonymous_variant		3.16e-30	0.0805454	T	1		nhldiffuse_inc	0	T	433	203860	0.303269	336818	0.8087	0.0559058	0.000145896			variant_not_in_PRS
100	.9898704	.8081417	1.212465	0.921631	0.00967847		49	1.042389	.7791159	1.394625	0.779854		RNASET2	0.00026891	BTNL2	8.5607e-11	No	6:32396067:C:T	synonymous_variant		5.54e-18	-0.0599423	T	0		nhldiffuse_inc	0	T	433	203860	0.303269	336818	0.8087	0.0559058	0.000145896			variant_not_in_PRS
100	1.091224	.8888181	1.339722	0.404284	0.695548		49	1.257552	.9295839	1.701232	0.137181		TNFRSF4	0.00015133	BTNL2	8.5607e-11	No	6:32396067:C:T	synonymous_variant		8.39e-15	-0.0533312	T	0		nhldiffuse_inc	0	T	433	203860	0.303269	336818	0.8087	0.0559058	0.000145896			variant_not_in_PRS
98	1.125215	.9220314	1.373173	0.245618	1.34806		49	1.125015	.8472734	1.493801	0.415475		SIGLEC10	6.8352e-06	BTNL2	8.5607e-11	No	6:32396067:C:T	synonymous_variant		2.05e-13	0.0519089	T	1		nhldiffuse_inc	0	T	433	203860	0.303269	336818	0.8087	0.0559058	0.000145896		T	0.0519089
99	1.096666	.9033703	1.331321	0.350957	0.869996		49	1.256205	.988483	1.596437	0.0621481		IL10	0.0058874	BTNL2	8.5607e-11	No	6:32396067:C:T	synonymous_variant		2.79e-09	-0.0432377	T	0		nhldiffuse_inc	0	T	433	203860	0.303269	336818	0.8087	0.0559058	0.000145896			variant_not_in_PRS
96	.9727435	.7787373	1.215082	0.807626	0.059287		47	1.056271	.8431366	1.323282	0.634009		DCTPP1	0.46087	CORO1A	0.97024	No	16:30186830:A:G	synonymous_variant		2.42e-17	0.0532757	G	1		nhl_inc	1	A	1666	323696	0.482988	336822	1.14352	0.0353257	0.000146834			variant_not_in_PRS
99	1.025915	.8403706	1.252425	0.801539	0.06318		48	1.064069	.7974281	1.419868	0.67307		SFTPD	7.4927e-05	EHMT2-AS1	#N/A	No	6:31883457:A:G	non_coding_transcript_exon_variant		8.78e-12	-0.0511022	G	0		lung_inc	0	G	1444	158477	0.237414	336798	1.12439	0.0308909	0.000147435			variant_not_in_PRS
100	.6798419	.4615916	1.001285	0.050765	3.81601		49	.6340269	.3477038	1.156128	0.13711		TNR	0.52437	EHMT2-AS1	#N/A	No	6:31883457:A:G	non_coding_transcript_exon_variant		3.1e-10	-0.0473166	G	0		lung_inc	0	G	1444	158477	0.237414	336798	1.12439	0.0308909	0.000147435		A	0.0473166
100	.9769528	.7939663	1.202113	0.825598	0.0485547		50	.9606286	.7139372	1.292561	0.790811		SPINT1	1.0175e-05	EHMT2-AS1	#N/A	No	6:31883457:A:G	non_coding_transcript_exon_variant		4.81e-09	-0.0451138	G	0		lung_inc	0	G	1444	158477	0.237414	336798	1.12439	0.0308909	0.000147435		A	0.0451138
96	.9579205	.7638845	1.201244	0.709701	0.138576		47	1.0589	.7830985	1.431837	0.710071		SFTPD	7.4927e-05	CCHCR1	1.0122e-16	No	6:31144960:C:A	missense_variant		2e-14	-0.0554311	A	0		lung_inc	0	A	1563	172521	0.258446	336790	1.12091	0.0301161	0.000150575			variant_not_in_PRS
99	.9631367	.7736709	1.199001	0.736817	0.112944		49	1.122841	.8690046	1.450822	0.375553		MMP9	1.8869e-17	CCHCR1	1.0122e-16	No	6:31144960:C:A	missense_variant		1.51e-09	0.0443694	A	1		lung_inc	0	A	1563	172521	0.258446	336790	1.12091	0.0301161	0.000150575			variant_not_in_PRS
96	.845625	.6595001	1.084278	0.186162	1.74773		47	1.047421	.795951	1.378341	0.740831		BTN3A2	1.1002e-10	PSORS1C1	0.00026534	No	6:31117579:C:T	non_coding_transcript_exon_variant		0	-0.397773	T	0		nhl_inc	0	T	576	103685	0.154975	336381	1.18963	0.0461593	0.000168678		C	0.397773
96	1.014626	.8251054	1.247677	0.890528	0.0189436		47	.8528409	.6095928	1.193153	0.352812		BTN2A1	3.3959e-21	PSORS1C1	0.00026534	No	6:31117579:C:T	non_coding_transcript_exon_variant		3.68e-168	0.248517	T	1		nhl_inc	0	T	576	103685	0.154975	336381	1.18963	0.0461593	0.000168678		T	0.248517
101	.960279	.7914738	1.165087	0.681138	0.168848		50	.9482565	.7221446	1.245167	0.702252		CD1C	1.5963e-08	PSORS1C1	0.00026534	No	6:31117579:C:T	non_coding_transcript_exon_variant		6.13e-108	0.199576	T	1		nhl_inc	0	T	576	103685	0.154975	336381	1.18963	0.0461593	0.000168678		T	0.199576
100	.9318159	.7605467	1.141654	0.495551	0.464452		50	.7522178	.565743	1.000157	0.0501262		RNASET2	0.00026891	PSORS1C1	0.00026534	No	6:31117579:C:T	non_coding_transcript_exon_variant		5.17e-107	0.197816	T	1		nhl_inc	0	T	576	103685	0.154975	336381	1.18963	0.0461593	0.000168678		T	0.197816
100	1.022291	.8367522	1.248971	0.829179	0.0465498		49	1.013115	.7611402	1.348507	0.928838		ICAM3	2.7302e-25	PSORS1C1	0.00026534	No	6:31117579:C:T	non_coding_transcript_exon_variant		2.89e-86	-0.181097	T	0		nhl_inc	0	T	576	103685	0.154975	336381	1.18963	0.0461593	0.000168678		C	0.181097
96	.8962539	.7216078	1.113168	0.321941	0.981045		47	.9260145	.6795739	1.261824	0.626341		GZMA	2.0457e-06	PSORS1C1	0.00026534	No	6:31117579:C:T	non_coding_transcript_exon_variant		3.01e-71	-0.163647	T	0		nhl_inc	0	T	576	103685	0.154975	336381	1.18963	0.0461593	0.000168678		C	0.163647
99	.9635298	.790263	1.174786	0.713382	0.134923		49	1.062707	.8010922	1.409757	0.673162		TNFRSF4	0.00015133	PSORS1C1	0.00026534	No	6:31117579:C:T	non_coding_transcript_exon_variant		4.21e-53	0.137309	T	1		nhl_inc	0	T	576	103685	0.154975	336381	1.18963	0.0461593	0.000168678		T	0.137309
100	1.023221	.8327569	1.257248	0.827083	0.0477179		49	1.099581	.819635	1.475143	0.526586		IL12B	0.00011439	PSORS1C1	0.00026534	No	6:31117579:C:T	non_coding_transcript_exon_variant		5.14e-47	0.130928	T	1		nhl_inc	0	T	576	103685	0.154975	336381	1.18963	0.0461593	0.000168678			variant_not_in_PRS
100	.9567801	.7867792	1.163514	0.658017	0.195942		49	.8146914	.6120493	1.084426	0.160165		TNFRSF8	0.86407	PSORS1C1	0.00026534	No	6:31117579:C:T	non_coding_transcript_exon_variant		7.27e-45	0.128905	T	1		nhl_inc	0	T	576	103685	0.154975	336381	1.18963	0.0461593	0.000168678		T	0.128905
102	1.150716	.9330739	1.419125	0.18939	1.72236		49	1.112249	.8189977	1.510502	0.495699		CD74	0.24889	PSORS1C1	0.00026534	No	6:31117579:C:T	non_coding_transcript_exon_variant		1.31e-44	0.123367	T	1		nhl_inc	0	T	576	103685	0.154975	336381	1.18963	0.0461593	0.000168678		T	0.123367
99	1.175104	.9544364	1.44679	0.128382	2.31196		49	1.201197	.8916025	1.618293	0.228018		IL12A_IL12B	#N/A	PSORS1C1	0.00026534	No	6:31117579:C:T	non_coding_transcript_exon_variant		1.77e-43	0.126875	T	1		nhl_inc	0	T	576	103685	0.154975	336381	1.18963	0.0461593	0.000168678			variant_not_in_PRS
100	1.013508	.8216556	1.250156	0.900275	0.0157036		50	.8723059	.6453367	1.179102	0.37428		LILRB4	4.7133e-13	PSORS1C1	0.00026534	No	6:31117579:C:T	non_coding_transcript_exon_variant		1.4e-39	-0.119349	T	0		nhl_inc	0	T	576	103685	0.154975	336381	1.18963	0.0461593	0.000168678			variant_not_in_PRS
99	1.011218	.8256961	1.238425	0.914092	0.0116378		49	.9331965	.6922638	1.257982	0.650011		TNFRSF9	0.32153	PSORS1C1	0.00026534	No	6:31117579:C:T	non_coding_transcript_exon_variant		1.62e-35	0.110331	T	1		nhl_inc	0	T	576	103685	0.154975	336381	1.18963	0.0461593	0.000168678		T	0.110331
96	.9426921	.7634848	1.163964	0.583287	0.300951		47	1.006925	.7461239	1.358886	0.964012		ADA2	#N/A	PSORS1C1	0.00026534	No	6:31117579:C:T	non_coding_transcript_exon_variant		2.14e-33	0.109261	T	1		nhl_inc	0	T	576	103685	0.154975	336381	1.18963	0.0461593	0.000168678		T	0.109261
100	.9572603	.7830372	1.170247	0.67	0.181602		49	1.057018	.7978222	1.400422	0.69925		IL2RA	0.054709	PSORS1C1	0.00026534	No	6:31117579:C:T	non_coding_transcript_exon_variant		2.54e-31	0.106743	T	1		nhl_inc	0	T	576	103685	0.154975	336381	1.18963	0.0461593	0.000168678		T	0.106743
103	.98112	.7867236	1.223551	0.865655	0.0286218		50	.9627776	.6971411	1.329631	0.817863		SIGLEC6	0.0058774	PSORS1C1	0.00026534	No	6:31117579:C:T	non_coding_transcript_exon_variant		1.03e-30	0.106943	T	1		nhl_inc	0	T	576	103685	0.154975	336381	1.18963	0.0461593	0.000168678		T	0.106943
101	.952243	.7679	1.18084	0.655768	0.198705		49	.8942632	.6568454	1.217496	0.477775		LTA	0.19685	PSORS1C1	0.00026534	No	6:31117579:C:T	non_coding_transcript_exon_variant		1.49e-27	0.100329	T	1		nhl_inc	0	T	576	103685	0.154975	336381	1.18963	0.0461593	0.000168678		T	0.100329
102	.9994303	.8210377	1.216584	0.995468	3.22661e-05		49	.8592271	.6433257	1.147586	0.304137		CXCL9	0.0029304	PSORS1C1	0.00026534	No	6:31117579:C:T	non_coding_transcript_exon_variant		1.44e-22	0.0834381	T	1		nhl_inc	0	T	576	103685	0.154975	336381	1.18963	0.0461593	0.000168678		T	0.0834381
99	.8540109	.6943301	1.050415	0.135111	2.23278		49	.7921436	.5901578	1.063261	0.120775		EPHA2	1.073e-05	PSORS1C1	0.00026534	No	6:31117579:C:T	non_coding_transcript_exon_variant		4.63e-20	0.0827112	T	1		nhl_inc	0	T	576	103685	0.154975	336381	1.18963	0.0461593	0.000168678		T	0.0827112
100	.973829	.7925117	1.19663	0.800823	0.0636463		50	.9432824	.702261	1.267024	0.698121		IL15RA	2.332e-06	PSORS1C1	0.00026534	No	6:31117579:C:T	non_coding_transcript_exon_variant		6.15e-19	0.0820371	T	1		nhl_inc	0	T	576	103685	0.154975	336381	1.18963	0.0461593	0.000168678		T	0.0820371
96	.9475778	.7733012	1.161131	0.603573	0.269641		47	1.008557	.7539467	1.349151	0.954228		ITGB7	2.3661e-06	PSORS1C1	0.00026534	No	6:31117579:C:T	non_coding_transcript_exon_variant		2.15e-17	0.078828	T	1		nhl_inc	0	T	576	103685	0.154975	336381	1.18963	0.0461593	0.000168678		T	0.078828
100	.8431495	.6844147	1.038699	0.108895	2.57018		50	.8446671	.6254448	1.140728	0.270841		FCER2	7.6122e-12	PSORS1C1	0.00026534	No	6:31117579:C:T	non_coding_transcript_exon_variant		4.47e-14	0.0702689	T	1		nhl_inc	0	T	576	103685	0.154975	336381	1.18963	0.0461593	0.000168678		T	0.0702689
103	.9034816	.7284549	1.120562	0.355558	0.853523		50	.928631	.6783943	1.271172	0.643937		ROBO1	7.2696e-16	PSORS1C1	0.00026534	No	6:31117579:C:T	non_coding_transcript_exon_variant		2.39e-13	-0.0673783	T	0		nhl_inc	0	T	576	103685	0.154975	336381	1.18963	0.0461593	0.000168678		C	0.0673783
102	.9841316	.8045183	1.203845	0.876368	0.0242037		49	.9280828	.6952676	1.238858	0.612527		TNFRSF1B	0.50201	PSORS1C1	0.00026534	No	6:31117579:C:T	non_coding_transcript_exon_variant		9.34e-13	0.0644861	T	1		nhl_inc	0	T	576	103685	0.154975	336381	1.18963	0.0461593	0.000168678			variant_not_in_PRS
100	1.071057	.852579	1.345521	0.555356	0.347809		50	.9838577	.7153634	1.353125	0.920276		CD5	2.3074e-10	PSORS1C1	0.00026534	No	6:31117579:C:T	non_coding_transcript_exon_variant		3.72e-12	-0.0639166	T	0		nhl_inc	0	T	576	103685	0.154975	336381	1.18963	0.0461593	0.000168678		C	0.0639166
101	.9474733	.7645129	1.174219	0.622096	0.242933		50	.9103401	.6708994	1.235236	0.546339		FCRL5	4.6105e-17	PSORS1C1	0.00026534	No	6:31117579:C:T	non_coding_transcript_exon_variant		3.73e-12	-0.0616985	T	0		nhl_inc	0	T	576	103685	0.154975	336381	1.18963	0.0461593	0.000168678			variant_not_in_PRS
102	.9756856	.8021521	1.186761	0.805417	0.0606844		50	.9696992	.7335712	1.281834	0.828905		IL18BP	1.484e-08	PSORS1C1	0.00026534	No	6:31117579:C:T	non_coding_transcript_exon_variant		2.79e-11	0.0587444	T	1		nhl_inc	0	T	576	103685	0.154975	336381	1.18963	0.0461593	0.000168678		T	0.0587444
100	.9484473	.7668176	1.173098	0.625545	0.23815		48	.9070098	.6665219	1.234268	0.534645		C1QA	0.0038204	PSORS1C1	0.00026534	No	6:31117579:C:T	non_coding_transcript_exon_variant		3.56e-11	0.0603262	T	1		nhl_inc	0	T	576	103685	0.154975	336381	1.18963	0.0461593	0.000168678		T	0.0603262
100	.902459	.7125877	1.142922	0.39446	0.72515		49	.8016732	.5612299	1.145128	0.224339		SPINT1	1.0175e-05	PSORS1C1	0.00026534	No	6:31117579:C:T	non_coding_transcript_exon_variant		6.81e-11	-0.061063	T	0		nhl_inc	0	T	576	103685	0.154975	336381	1.18963	0.0461593	0.000168678		C	0.061063
100	.8724226	.7126809	1.067969	0.185943	1.74948		49	.8452329	.631511	1.131285	0.258241		QPCT	1.1987e-15	PSORS1C1	0.00026534	No	6:31117579:C:T	non_coding_transcript_exon_variant		1.07e-10	-0.0589579	T	0		nhl_inc	0	T	576	103685	0.154975	336381	1.18963	0.0461593	0.000168678		C	0.0589579
100	.9728657	.7953093	1.190062	0.789039	0.0715877		50	1.036893	.7783335	1.381344	0.804477		CSF1	0.99634	PSORS1C1	0.00026534	No	6:31117579:C:T	non_coding_transcript_exon_variant		1.25e-10	0.0590747	T	1		nhl_inc	0	T	576	103685	0.154975	336381	1.18963	0.0461593	0.000168678			variant_not_in_PRS
99	.9029358	.7168002	1.137406	0.386015	0.751457		50	.8307201	.5811166	1.187534	0.309043		TNFRSF13B	2.0908e-15	PSORS1C1	0.00026534	No	6:31117579:C:T	non_coding_transcript_exon_variant		2.43e-10	-0.0579923	T	0		nhl_inc	0	T	576	103685	0.154975	336381	1.18963	0.0461593	0.000168678		C	0.0579923
103	.9405697	.7596421	1.16459	0.574048	0.315956		50	.7773362	.5760133	1.049024	0.0995547		VCAM1	0.79791	PSORS1C1	0.00026534	No	6:31117579:C:T	non_coding_transcript_exon_variant		8.54e-10	0.0556591	T	1		nhl_inc	0	T	576	103685	0.154975	336381	1.18963	0.0461593	0.000168678		T	0.0556591
102	1.037814	.8507567	1.266001	0.714339	0.133982		50	1.085258	.8173507	1.440979	0.571643		PDCD1	0.41706	PSORS1C1	0.00026534	No	6:31117579:C:T	non_coding_transcript_exon_variant		2.5e-09	0.0548505	T	1		nhl_inc	0	T	576	103685	0.154975	336381	1.18963	0.0461593	0.000168678			variant_not_in_PRS
100	.9748197	.8012931	1.185925	0.798732	0.0650193		50	1.000597	.7579546	1.320916	0.996639		BTN3A2	1.1002e-10	C6orf15	0.010531	No	6:31111867:G:A	synonymous_variant		0	-0.406008	A	0		nhl_inc	0	A	576	103666	0.154745	336819	1.18927	0.0462145	0.000176281			variant_not_in_PRS
100	.9885804	.8107924	1.205353	0.909601	0.0128919		49	.9328108	.7057482	1.232927	0.625051		BTN2A1	3.3959e-21	C6orf15	0.010531	No	6:31111867:G:A	synonymous_variant		7.71e-179	0.247929	A	1		nhl_inc	0	A	576	103666	0.154745	336819	1.18927	0.0462145	0.000176281		A	0.247929
100	1.040147	.8524369	1.269191	0.698281	0.150266		50	.893306	.6674222	1.195638	0.448095		CD1C	1.5963e-08	C6orf15	0.010531	No	6:31111867:G:A	synonymous_variant		2.65e-118	0.20213	A	1		nhl_inc	0	A	576	103666	0.154745	336819	1.18927	0.0462145	0.000176281		A	0.20213
100	.9966852	.8170239	1.215854	0.973882	0.00107193		49	1.009588	.7555671	1.349011	0.948548		RNASET2	0.00026891	C6orf15	0.010531	No	6:31111867:G:A	synonymous_variant		1.08e-117	0.20096	A	1		nhl_inc	0	A	576	103666	0.154745	336819	1.18927	0.0462145	0.000176281		A	0.20096
101	.9441294	.7748991	1.150318	0.568369	0.325419		50	1.020372	.7698378	1.35244	0.888425		ICAM3	2.7302e-25	C6orf15	0.010531	No	6:31111867:G:A	synonymous_variant		1.02e-87	-0.17652	A	0		nhl_inc	0	A	576	103666	0.154745	336819	1.18927	0.0462145	0.000176281		G	0.17652
100	.9594645	.7859045	1.171354	0.684412	0.165202		50	.8368703	.625984	1.118802	0.229299		GZMA	2.0457e-06	C6orf15	0.010531	No	6:31111867:G:A	synonymous_variant		2.63e-74	-0.16191	A	0		nhl_inc	0	A	576	103666	0.154745	336819	1.18927	0.0462145	0.000176281		G	0.16191
99	.9385954	.7696328	1.144652	0.531442	0.391633		49	.9713045	.7314334	1.28984	0.840548		TNFRSF4	0.00015133	C6orf15	0.010531	No	6:31111867:G:A	synonymous_variant		3.57e-56	0.136664	A	1		nhl_inc	0	A	576	103666	0.154745	336819	1.18927	0.0462145	0.000176281		A	0.136664
100	1.12903	.9087646	1.402682	0.273087	1.20118		49	1.058592	.7755452	1.444941	0.719825		IL12B	0.00011439	C6orf15	0.010531	No	6:31111867:G:A	synonymous_variant		5.8e-52	0.133328	A	1		nhl_inc	0	A	576	103666	0.154745	336819	1.18927	0.0462145	0.000176281		A	0.133328
99	1.06463	.8641927	1.311557	0.556214	0.346301		48	1.311343	.9840095	1.747565	0.0643213		CD74	0.24889	C6orf15	0.010531	No	6:31111867:G:A	synonymous_variant		3.81e-49	0.125371	A	1		nhl_inc	0	A	576	103666	0.154745	336819	1.18927	0.0462145	0.000176281		A	0.125371
99	.9999071	.8163355	1.224759	0.999284	8.06018e-07		49	1.082325	.80792	1.44993	0.595918		IL12A_IL12B	#N/A	C6orf15	0.010531	No	6:31111867:G:A	synonymous_variant		8.04e-49	0.130286	A	1		nhl_inc	0	A	576	103666	0.154745	336819	1.18927	0.0462145	0.000176281		A	0.130286
100	.9942234	.8080562	1.223282	0.956325	0.00299935		50	.8707571	.6411995	1.182499	0.375427		TNFRSF8	0.86407	C6orf15	0.010531	No	6:31111867:G:A	synonymous_variant		9.69e-49	0.13005	A	1		nhl_inc	0	A	576	103666	0.154745	336819	1.18927	0.0462145	0.000176281		A	0.13005
100	1.021274	.8243948	1.265171	0.847227	0.0371169		50	1.094496	.8101398	1.47866	0.556359		LILRB4	4.7133e-13	C6orf15	0.010531	No	6:31111867:G:A	synonymous_variant		5.77e-41	-0.1175	A	0		nhl_inc	0	A	576	103666	0.154745	336819	1.18927	0.0462145	0.000176281			variant_not_in_PRS
100	.9995134	.8186858	1.220281	0.996186	2.28486e-05		49	1.023401	.7709946	1.358439	0.872815		ADA2	#N/A	C6orf15	0.010531	No	6:31111867:G:A	synonymous_variant		5.69e-37	0.111509	A	1		nhl_inc	0	A	576	103666	0.154745	336819	1.18927	0.0462145	0.000176281		A	0.111509
102	.9803237	.7637537	1.258304	0.876015	0.0243432		50	.9616236	.6715966	1.376898	0.83081		TNFRSF9	0.32153	C6orf15	0.010531	No	6:31111867:G:A	synonymous_variant		6.7e-37	0.108903	A	1		nhl_inc	0	A	576	103666	0.154745	336819	1.18927	0.0462145	0.000176281		A	0.108903
99	1.133767	.9144716	1.40565	0.252321	1.31041		50	1.09155	.804439	1.481134	0.573751		IL2RA	0.054709	C6orf15	0.010531	No	6:31111867:G:A	synonymous_variant		2.42e-35	0.109892	A	1		nhl_inc	0	A	576	103666	0.154745	336819	1.18927	0.0462145	0.000176281		A	0.109892
103	1.001786	.8168563	1.228582	0.986328	0.000293643		50	1.351513	1.029714	1.77388	0.0299314		SIGLEC6	0.0058774	C6orf15	0.010531	No	6:31111867:G:A	synonymous_variant		4.12e-35	0.110911	A	1		nhl_inc	0	A	576	103666	0.154745	336819	1.18927	0.0462145	0.000176281		A	0.110911
102	1.001596	.814383	1.231846	0.987948	0.000228194		50	1.258494	.9303925	1.7023	0.135746		LTA	0.19685	C6orf15	0.010531	No	6:31111867:G:A	synonymous_variant		6.69e-32	0.104664	A	1		nhl_inc	0	A	576	103666	0.154745	336819	1.18927	0.0462145	0.000176281			variant_not_in_PRS
102	.9665285	.7886271	1.184561	0.742892	0.107601		49	1.221192	.9492904	1.570974	0.119946		CXCL9	0.0029304	C6orf15	0.010531	No	6:31111867:G:A	synonymous_variant		1.12e-24	0.0845271	A	1		nhl_inc	0	A	576	103666	0.154745	336819	1.18927	0.0462145	0.000176281		A	0.0845271
100	.934651	.7568687	1.154193	0.530126	0.39415		50	.9007495	.6656824	1.218824	0.498119		EPHA2	1.073e-05	C6orf15	0.010531	No	6:31111867:G:A	synonymous_variant		1.48e-21	0.0830203	A	1		nhl_inc	0	A	576	103666	0.154745	336819	1.18927	0.0462145	0.000176281		A	0.0830203
99	.9266752	.7541168	1.138719	0.468854	0.524676		50	1.016082	.7671883	1.345724	0.911386		IL15RA	2.332e-06	C6orf15	0.010531	No	6:31111867:G:A	synonymous_variant		3.74e-20	0.081926	A	1		nhl_inc	0	A	576	103666	0.154745	336819	1.18927	0.0462145	0.000176281		A	0.081926
99	.9560851	.7804813	1.171199	0.664487	0.188119		48	.9371563	.6993244	1.255872	0.66388		ITGB7	2.3661e-06	C6orf15	0.010531	No	6:31111867:G:A	synonymous_variant		1.56e-18	0.0789726	A	1		nhl_inc	0	A	576	103666	0.154745	336819	1.18927	0.0462145	0.000176281		A	0.0789726
100	.9392984	.7753357	1.137935	0.522304	0.409342		50	.9241736	.7071056	1.207877	0.563739		FCER2	7.6122e-12	C6orf15	0.010531	No	6:31111867:G:A	synonymous_variant		2.97e-15	0.0710029	A	1		nhl_inc	0	A	576	103666	0.154745	336819	1.18927	0.0462145	0.000176281		A	0.0710029
102	.9063482	.734138	1.118954	0.360411	0.836461		50	1.032995	.7705293	1.384865	0.828171		TNFRSF1B	0.50201	C6orf15	0.010531	No	6:31111867:G:A	synonymous_variant		2.25e-14	0.0666154	A	1		nhl_inc	0	A	576	103666	0.154745	336819	1.18927	0.0462145	0.000176281		A	0.0666154
100	.7460827	.5699889	.9765793	0.0329659	4.54755		49	.5589267	.3738649	.8355935	0.00457678		ROBO1	7.2696e-16	C6orf15	0.010531	No	6:31111867:G:A	synonymous_variant		6.11e-14	-0.0668012	A	0		nhl_inc	0	A	576	103666	0.154745	336819	1.18927	0.0462145	0.000176281			variant_not_in_PRS
99	.8688974	.7022713	1.075058	0.195771	1.67364		48	.8446524	.6169588	1.156378	0.292152		FCRL5	4.6105e-17	C6orf15	0.010531	No	6:31111867:G:A	synonymous_variant		1.32e-13	-0.0635532	A	0		nhl_inc	0	A	576	103666	0.154745	336819	1.18927	0.0462145	0.000176281			variant_not_in_PRS
100	1.178799	.9497873	1.46303	0.13556	2.22765		47	1.035498	.7555205	1.419228	0.828299		CD5	2.3074e-10	C6orf15	0.010531	No	6:31111867:G:A	synonymous_variant		1.43e-12	-0.0629407	A	0		nhl_inc	0	A	576	103666	0.154745	336819	1.18927	0.0462145	0.000176281		G	0.0629407
103	1.149161	.9281138	1.422856	0.202117	1.62701		50	1.271125	.9315207	1.734538	0.130361		IL18BP	1.484e-08	C6orf15	0.010531	No	6:31111867:G:A	synonymous_variant		2.5e-12	0.0597317	A	1		nhl_inc	0	A	576	103666	0.154745	336819	1.18927	0.0462145	0.000176281		A	0.0597317
100	.934701	.7639748	1.14358	0.511685	0.43062		50	.9791771	.7357015	1.303229	0.885293		CSF1	0.99634	C6orf15	0.010531	No	6:31111867:G:A	synonymous_variant		3.25e-12	0.0618311	A	1		nhl_inc	0	A	576	103666	0.154745	336819	1.18927	0.0462145	0.000176281		A	0.0618311
99	1.023085	.8228924	1.271981	0.837241	0.042199		50	.8736551	.640028	1.192562	0.394908		VCAM1	0.79791	C6orf15	0.010531	No	6:31111867:G:A	synonymous_variant		3.67e-11	0.0580996	A	1		nhl_inc	0	A	576	103666	0.154745	336819	1.18927	0.0462145	0.000176281		A	0.0580996
99	1.104214	.9748025	1.250805	0.119067	2.42955		50	.9679519	.7080718	1.323214	0.838194		QPCT	1.1987e-15	C6orf15	0.010531	No	6:31111867:G:A	synonymous_variant		5.25e-11	-0.0579657	A	0		nhl_inc	0	A	576	103666	0.154745	336819	1.18927	0.0462145	0.000176281		G	0.0579657
100	.9979418	.8075498	1.233222	0.984781	0.000363868		49	.9156862	.6733922	1.24516	0.574319		SPINT1	1.0175e-05	C6orf15	0.010531	No	6:31111867:G:A	synonymous_variant		6.26e-11	-0.059072	A	0		nhl_inc	0	A	576	103666	0.154745	336819	1.18927	0.0462145	0.000176281			variant_not_in_PRS
99	1.05496	.8672642	1.283278	0.592474	0.286496		48	1.117006	.8560777	1.457464	0.414973		C1QA	0.0038204	C6orf15	0.010531	No	6:31111867:G:A	synonymous_variant		1.47e-10	0.0564262	A	1		nhl_inc	0	A	576	103666	0.154745	336819	1.18927	0.0462145	0.000176281		A	0.0564262
100	.8760523	.70897	1.082511	0.220334	1.5022		50	.8769212	.6480925	1.186545	0.394605		TNFRSF13B	2.0908e-15	C6orf15	0.010531	No	6:31111867:G:A	synonymous_variant		1.81e-10	-0.0564863	A	0		nhl_inc	0	A	576	103666	0.154745	336819	1.18927	0.0462145	0.000176281		G	0.0564863
100	.9405049	.7594549	1.164716	0.573936	0.316142		50	.8687476	.6276202	1.202514	0.396313		CCL21	0.036239	C6orf15	0.010531	No	6:31111867:G:A	synonymous_variant		3.65e-09	0.052552	A	1		nhl_inc	0	A	576	103666	0.154745	336819	1.18927	0.0462145	0.000176281		A	0.052552
102	.9590849	.776588	1.184468	0.698073	0.150485		50	.8963346	.6622914	1.213085	0.478423		SIGLEC1	5.3298e-46	C6orf15	0.010531	No	6:31111867:G:A	synonymous_variant		3.85e-09	0.0518848	A	1		nhl_inc	0	A	576	103666	0.154745	336819	1.18927	0.0462145	0.000176281		A	0.0518848
101	1.064859	.8708528	1.302085	0.540273	0.375034		50	1.163511	.8788622	1.540352	0.29009		PDCD1	0.41706	C6orf15	0.010531	No	6:31111867:G:A	synonymous_variant		5.79e-09	0.0517894	A	1		nhl_inc	0	A	576	103666	0.154745	336819	1.18927	0.0462145	0.000176281			variant_not_in_PRS
96	1.019792	.8282913	1.255567	0.853477	0.0341082		47	1.121871	.858725	1.465655	0.399115		ADAM8	2.1983e-14	C6orf15	0.010531	No	6:31111867:G:A	synonymous_variant		7e-09	0.0518239	A	1		nhl_inc	0	A	576	103666	0.154745	336819	1.18927	0.0462145	0.000176281			variant_not_in_PRS
99	.8376873	.6802941	1.031495	0.0953289	2.782		49	.8366317	.6199625	1.129024	0.24345		RNASET2	0.00026891	HLA-DQA1	0.023947	No	6:32642029:C:T	missense_variant		5.86e-119	0.173727	T	1		nhldiffuse_inc	0	T	449	155307	0.233463	333577	1.22857	0.0549085	0.000177593			variant_not_in_PRS
102	1.023052	.8401726	1.245739	0.820568	0.0514446		49	1.067145	.802143	1.419695	0.655449		CD74	0.24889	HLA-DQA1	0.023947	No	6:32642029:C:T	missense_variant		4.68e-95	0.150933	T	1		nhldiffuse_inc	0	T	449	155307	0.233463	333577	1.22857	0.0549085	0.000177593		T	0.150933
96	.987984	.8013158	1.218137	0.909917	0.0128014		47	1.130895	.8878881	1.44041	0.318964		ICAM3	2.7302e-25	HLA-DQA1	0.023947	No	6:32642029:C:T	missense_variant		2.07e-43	-0.105806	T	0		nhldiffuse_inc	0	T	449	155307	0.233463	333577	1.22857	0.0549085	0.000177593			variant_not_in_PRS
100	.9603147	.779348	1.183302	0.703867	0.14448		50	.8439149	.6269218	1.136014	0.263121		GZMA	2.0457e-06	HLA-DQA1	0.023947	No	6:32642029:C:T	missense_variant		7.19e-35	-0.0941067	T	0		nhldiffuse_inc	0	T	449	155307	0.233463	333577	1.22857	0.0549085	0.000177593			variant_not_in_PRS
100	.8337832	.6482534	1.072411	0.156903	2.00382		50	.9596248	.7083293	1.300073	0.790216		ROBO1	7.2696e-16	HLA-DQA1	0.023947	No	6:32642029:C:T	missense_variant		3.13e-31	-0.0887404	T	0		nhldiffuse_inc	0	T	449	155307	0.233463	333577	1.22857	0.0549085	0.000177593		C	0.0887404
101	1.204851	.9961852	1.457225	0.0547855	3.6886		49	1.201686	.9198132	1.569938	0.177946		TNFRSF8	0.86407	HLA-DQA1	0.023947	No	6:32642029:C:T	missense_variant		2.42e-29	0.0856156	T	1		nhldiffuse_inc	0	T	449	155307	0.233463	333577	1.22857	0.0549085	0.000177593			variant_not_in_PRS
102	.9081848	.7394399	1.115438	0.358467	0.843258		50	.8691223	.6469281	1.167631	0.351765		CXCL9	0.0029304	HLA-DQA1	0.023947	No	6:32642029:C:T	missense_variant		4.91e-21	0.0665652	T	1		nhldiffuse_inc	0	T	449	155307	0.233463	333577	1.22857	0.0549085	0.000177593			variant_not_in_PRS
103	1.151282	.9258326	1.431631	0.20518	1.60511		50	1.047792	.7642233	1.436581	0.771857		TNFRSF9	0.32153	HLA-DQA1	0.023947	No	6:32642029:C:T	missense_variant		1.3e-18	0.0648766	T	1		nhldiffuse_inc	0	T	449	155307	0.233463	333577	1.22857	0.0549085	0.000177593			variant_not_in_PRS
100	.8812523	.7072707	1.098032	0.259934	1.26911		49	1.213257	.9305857	1.581793	0.153182		CD5	2.3074e-10	HLA-DQA1	0.023947	No	6:32642029:C:T	missense_variant		2.42e-18	-0.06673	T	0		nhldiffuse_inc	0	T	449	155307	0.233463	333577	1.22857	0.0549085	0.000177593		C	0.06673
101	1.00933	.8288769	1.22907	0.926372	0.00853958		50	1.025672	.774686	1.357972	0.859491		IL12B	0.00011439	HLA-DQA1	0.023947	No	6:32642029:C:T	missense_variant		8.08e-15	0.0586796	T	1		nhldiffuse_inc	0	T	449	155307	0.233463	333577	1.22857	0.0549085	0.000177593			variant_not_in_PRS
100	.8393764	.6075568	1.159649	0.288335	1.12738		50	1.00825	.747055	1.360767	0.957169		TNFRSF4	0.00015133	HLA-DQA1	0.023947	No	6:32642029:C:T	missense_variant		1.29e-14	0.0573097	T	1		nhldiffuse_inc	0	T	449	155307	0.233463	333577	1.22857	0.0549085	0.000177593			variant_not_in_PRS
100	.9792169	.8019261	1.195703	0.836722	0.0424725		49	.8430843	.631008	1.126437	0.248255		IL12A_IL12B	#N/A	HLA-DQA1	0.023947	No	6:32642029:C:T	missense_variant		9.78e-14	0.0567938	T	1		nhldiffuse_inc	0	T	449	155307	0.233463	333577	1.22857	0.0549085	0.000177593			variant_not_in_PRS
100	1.260846	1.014176	1.567511	0.0369158	4.35429		50	1.176935	.8580294	1.614368	0.312323		TNFRSF1B	0.50201	HLA-DQA1	0.023947	No	6:32642029:C:T	missense_variant		1.04e-13	0.0557652	T	1		nhldiffuse_inc	0	T	449	155307	0.233463	333577	1.22857	0.0549085	0.000177593		T	0.0557652
100	1.126759	.9534266	1.331603	0.161408	1.96099		49	1.168004	.9288157	1.468787	0.184069		IL2RA	0.054709	HLA-DQA1	0.023947	No	6:32642029:C:T	missense_variant		1.19e-11	0.0516675	T	1		nhldiffuse_inc	0	T	449	155307	0.233463	333577	1.22857	0.0549085	0.000177593			variant_not_in_PRS
96	.7999615	.6205906	1.031176	0.0848945	2.96862		47	.9610012	.7245439	1.274627	0.782507		SIGLEC6	0.0058774	HLA-DQA1	0.023947	No	6:32642029:C:T	missense_variant		3.53e-11	0.051079	T	1		nhldiffuse_inc	0	T	449	155307	0.233463	333577	1.22857	0.0549085	0.000177593			variant_not_in_PRS
102	1.017877	.8324882	1.244551	0.86286	0.0298372		49	.8798753	.6484669	1.193863	0.411119		CR2	4.7399e-19	HLA-DQA1	0.023947	No	6:32642029:C:T	missense_variant		6.08e-10	0.047409	T	1		nhldiffuse_inc	0	T	449	155307	0.233463	333577	1.22857	0.0549085	0.000177593			variant_not_in_PRS
100	1.093493	.9036902	1.32316	0.358171	0.844296		50	1.03621	.7793787	1.377675	0.806641		LTA	0.19685	HLA-DQA1	0.023947	No	6:32642029:C:T	missense_variant		9.06e-10	0.0468976	T	1		nhldiffuse_inc	0	T	449	155307	0.233463	333577	1.22857	0.0549085	0.000177593			variant_not_in_PRS
99	.9029163	.7131614	1.14316	0.396202	0.719824		49	.832616	.5898321	1.175334	0.297657		RRM2	0.74515	HLA-DQA1	0.023947	No	6:32642029:C:T	missense_variant		3.19e-09	-0.0466187	T	0		nhldiffuse_inc	0	T	449	155307	0.233463	333577	1.22857	0.0549085	0.000177593		C	0.0466187
100	1.03324	.8453408	1.262905	0.749492	0.101958		50	1.040429	.7822252	1.383862	0.785374		BTN3A2	1.1002e-10	BTN3A2	1.1002e-10	Yes	6:26373450:G:A	3_prime_UTR_variant		0	-0.959247	A	0		nhl_inc	0	A	502	89200	0.133189	336748	1.20025	0.0486969	0.000178037			variant_not_in_PRS
101	1.094758	.9006788	1.330658	0.363188	0.826839		50	1.100462	.8282057	1.462218	0.509164		BTN2A1	3.3959e-21	BTN3A2	1.1002e-10	No	6:26373450:G:A	3_prime_UTR_variant		0	0.377473	A	1		nhl_inc	0	A	502	89200	0.133189	336748	1.20025	0.0486969	0.000178037			variant_not_in_PRS
101	1.05175	.8489256	1.303033	0.644375	0.213066		50	1.077764	.7913202	1.467894	0.634715		RNASET2	0.00026891	BTN3A2	1.1002e-10	No	6:26373450:G:A	3_prime_UTR_variant		6.65e-38	0.121139	A	1		nhl_inc	0	A	502	89200	0.133189	336748	1.20025	0.0486969	0.000178037			variant_not_in_PRS
100	.9389053	.7689778	1.146383	0.536007	0.382991		49	.9172818	.6867033	1.225283	0.558874		CD1C	1.5963e-08	BTN3A2	1.1002e-10	No	6:26373450:G:A	3_prime_UTR_variant		1.6e-37	0.121004	A	1		nhl_inc	0	A	502	89200	0.133189	336748	1.20025	0.0486969	0.000178037			variant_not_in_PRS
100	1.034033	.8593907	1.244166	0.722915	0.125716		50	1.177607	.9565214	1.449794	0.123325		GZMA	2.0457e-06	BTN3A2	1.1002e-10	No	6:26373450:G:A	3_prime_UTR_variant		2.53e-28	-0.105855	A	0		nhl_inc	0	A	502	89200	0.133189	336748	1.20025	0.0486969	0.000178037		G	0.105855
96	.8342308	.6671856	1.0431	0.111874	2.52755		47	.937476	.6882057	1.277033	0.682255		TNFRSF4	0.00015133	BTN3A2	1.1002e-10	No	6:26373450:G:A	3_prime_UTR_variant		1.2e-26	0.0997722	A	1		nhl_inc	0	A	502	89200	0.133189	336748	1.20025	0.0486969	0.000178037			variant_not_in_PRS
99	1.041184	.8805262	1.231155	0.63694	0.222767		49	.7661132	.5553504	1.056863	0.104579		ICAM3	2.7302e-25	BTN3A2	1.1002e-10	No	6:26373450:G:A	3_prime_UTR_variant		6.29e-26	-0.10111	A	0		nhl_inc	0	A	502	89200	0.133189	336748	1.20025	0.0486969	0.000178037			variant_not_in_PRS
101	1.125657	.9167796	1.382125	0.25836	1.27752		49	1.114138	.8309206	1.493891	0.470145		CD74	0.24889	BTN3A2	1.1002e-10	No	6:26373450:G:A	3_prime_UTR_variant		4.35e-20	0.0842391	A	1		nhl_inc	0	A	502	89200	0.133189	336748	1.20025	0.0486969	0.000178037			variant_not_in_PRS
102	1.021199	.8402689	1.241087	0.833018	0.0444503		50	.950754	.7195276	1.256287	0.722446		TNFRSF9	0.32153	BTN3A2	1.1002e-10	No	6:26373450:G:A	3_prime_UTR_variant		1.31e-19	0.0839228	A	1		nhl_inc	0	A	502	89200	0.133189	336748	1.20025	0.0486969	0.000178037			variant_not_in_PRS
96	.8494974	.6498001	1.110566	0.232884	1.42316		47	.8655232	.5921229	1.26516	0.455884		IL12B	0.00011439	BTN3A2	1.1002e-10	No	6:26373450:G:A	3_prime_UTR_variant		1.15e-18	0.0836672	A	1		nhl_inc	0	A	502	89200	0.133189	336748	1.20025	0.0486969	0.000178037			variant_not_in_PRS
100	1.09181	.9093339	1.310904	0.346516	0.886173		50	1.15402	.913503	1.457862	0.229635		TNFRSF8	0.86407	BTN3A2	1.1002e-10	No	6:26373450:G:A	3_prime_UTR_variant		5.94e-18	0.0825697	A	1		nhl_inc	0	A	502	89200	0.133189	336748	1.20025	0.0486969	0.000178037			variant_not_in_PRS
99	.9117446	.7322649	1.135215	0.408758	0.68241		49	1.132876	.8697841	1.475548	0.354819		IL12A_IL12B	#N/A	BTN3A2	1.1002e-10	No	6:26373450:G:A	3_prime_UTR_variant		3.49e-17	0.0806373	A	1		nhl_inc	0	A	502	89200	0.133189	336748	1.20025	0.0486969	0.000178037		A	0.0806373
102	1.074007	.8701554	1.325616	0.506155	0.442009		50	1.085831	.8078366	1.459488	0.585253		LTA	0.19685	BTN3A2	1.1002e-10	No	6:26373450:G:A	3_prime_UTR_variant		4.94e-17	0.0805988	A	1		nhl_inc	0	A	502	89200	0.133189	336748	1.20025	0.0486969	0.000178037			variant_not_in_PRS
100	.9558186	.7759142	1.177436	0.671042	0.180386		49	.8483568	.6242834	1.152857	0.29328		IL2RA	0.054709	BTN3A2	1.1002e-10	No	6:26373450:G:A	3_prime_UTR_variant		2.85e-16	0.078076	A	1		nhl_inc	0	A	502	89200	0.133189	336748	1.20025	0.0486969	0.000178037			variant_not_in_PRS
100	1.09577	.9053898	1.326182	0.347603	0.88219		49	1.02245	.7602982	1.374991	0.883224		ADA2	#N/A	BTN3A2	1.1002e-10	No	6:26373450:G:A	3_prime_UTR_variant		1.06e-12	0.0675315	A	1		nhl_inc	0	A	502	89200	0.133189	336748	1.20025	0.0486969	0.000178037		A	0.0675315
103	.8827459	.721457	1.080093	0.225695	1.46779		50	.754282	.5644951	1.007876	0.0565323		SIGLEC6	0.0058774	BTN3A2	1.1002e-10	No	6:26373450:G:A	3_prime_UTR_variant		1.65e-12	0.06834	A	1		nhl_inc	0	A	502	89200	0.133189	336748	1.20025	0.0486969	0.000178037			variant_not_in_PRS
103	.8982388	.7203223	1.1201	0.340638	0.90803		50	.776539	.5617937	1.073371	0.125702		LILRB4	4.7133e-13	BTN3A2	1.1002e-10	No	6:26373450:G:A	3_prime_UTR_variant		4.98e-11	-0.062198	A	0		nhl_inc	0	A	502	89200	0.133189	336748	1.20025	0.0486969	0.000178037			variant_not_in_PRS
102	1.119985	.9246711	1.356555	0.246473	1.34319		49	.9819478	.723882	1.332015	0.906781		EPHA2	1.073e-05	BTN3A2	1.1002e-10	No	6:26373450:G:A	3_prime_UTR_variant		1.29e-10	0.0603214	A	1		nhl_inc	0	A	502	89200	0.133189	336748	1.20025	0.0486969	0.000178037		A	0.0603214
37	1.065427	.7762523	1.462327	0.694859	0.153876		17	1.253334	.8583523	1.830071	0.242349		IL15RA	2.332e-06	BTN3A2	1.1002e-10	No	6:26373450:G:A	3_prime_UTR_variant		7e-09	0.0556685	A	1		nhl_inc	0	A	502	89200	0.133189	336748	1.20025	0.0486969	0.000178037			variant_not_in_PRS
99	1.070885	.9017151	1.271793	0.435	0.609436		50	1.097303	.8632914	1.394747	0.448001		IL18BP	1.484e-08	BTN3A2	1.1002e-10	No	6:26373450:G:A	3_prime_UTR_variant		7.27e-09	0.053244	A	1		nhl_inc	0	A	502	89200	0.133189	336748	1.20025	0.0486969	0.000178037		A	0.053244
100	.9446713	.7618862	1.171309	0.603917	0.269129		49	.9727913	.7164774	1.320799	0.859672		CXCL9	0.0029304	BTN3A2	1.1002e-10	No	6:26373450:G:A	3_prime_UTR_variant		8.84e-09	0.0511776	A	1		nhl_inc	0	A	502	89200	0.133189	336748	1.20025	0.0486969	0.000178037			variant_not_in_PRS
96	.9241089	.7265704	1.175354	0.520081	0.413732		47	.9554275	.68994	1.323074	0.783694		BTN3A2	1.1002e-10	BTN2A1	3.3959e-21	No	6:26468098:G:A	missense_variant		0	-0.899867	A	0		nhl_inc	0	A	463	81728	0.122009	336823	1.20761	0.0503761	0.000180559			variant_not_in_PRS
102	1.190084	.9842825	1.438917	0.0724268	3.22715		50	1.386342	1.068089	1.799425	0.0140884		BTN2A1	3.3959e-21	BTN2A1	3.3959e-21	Yes	6:26468098:G:A	missense_variant		0	0.407315	A	1		nhl_inc	0	A	463	81728	0.122009	336823	1.20761	0.0503761	0.000180559			variant_not_in_PRS
102	.9534712	.7756071	1.172124	0.651049	0.20458		49	.9654436	.7135487	1.306262	0.819661		CD1C	1.5963e-08	BTN2A1	3.3959e-21	No	6:26468098:G:A	missense_variant		2.59e-54	0.150532	A	1		nhl_inc	0	A	463	81728	0.122009	336823	1.20761	0.0503761	0.000180559			variant_not_in_PRS
100	1.093811	.8810091	1.358014	0.416618	0.659836		50	1.141626	.8364916	1.558067	0.403853		RNASET2	0.00026891	BTN2A1	3.3959e-21	No	6:26468098:G:A	missense_variant		2.74e-42	0.131846	A	1		nhl_inc	0	A	463	81728	0.122009	336823	1.20761	0.0503761	0.000180559			variant_not_in_PRS
102	1.178497	.9764079	1.422414	0.0870418	2.92825		49	1.286478	.9981491	1.658093	0.0516962		GZMA	2.0457e-06	BTN2A1	3.3959e-21	No	6:26468098:G:A	missense_variant		8.35e-33	-0.117521	A	0		nhl_inc	0	A	463	81728	0.122009	336823	1.20761	0.0503761	0.000180559			variant_not_in_PRS
101	1.049296	.8546996	1.288197	0.645676	0.211396		49	1.021559	.7626016	1.36845	0.886292		ICAM3	2.7302e-25	BTN2A1	3.3959e-21	No	6:26468098:G:A	missense_variant		2.27e-31	-0.114973	A	0		nhl_inc	0	A	463	81728	0.122009	336823	1.20761	0.0503761	0.000180559			variant_not_in_PRS
102	1.098307	.8985631	1.342453	0.359879	0.838316		50	1.042407	.775076	1.401943	0.783543		TNFRSF4	0.00015133	BTN2A1	3.3959e-21	No	6:26468098:G:A	missense_variant		3.48e-30	0.109541	A	1		nhl_inc	0	A	463	81728	0.122009	336823	1.20761	0.0503761	0.000180559			variant_not_in_PRS
100	.9235787	.7318643	1.165513	0.503042	0.448513		50	.8764108	.6198702	1.239124	0.455317		CD74	0.24889	BTN2A1	3.3959e-21	No	6:26468098:G:A	missense_variant		3.33e-22	0.0914015	A	1		nhl_inc	0	A	463	81728	0.122009	336823	1.20761	0.0503761	0.000180559			variant_not_in_PRS
103	.9286209	.7576488	1.138175	0.475655	0.50881		50	1.047086	.782962	1.40031	0.756381		TNFRSF9	0.32153	BTN2A1	3.3959e-21	No	6:26468098:G:A	missense_variant		3.21e-21	0.0899724	A	1		nhl_inc	0	A	463	81728	0.122009	336823	1.20761	0.0503761	0.000180559			variant_not_in_PRS
100	.9655054	.7907541	1.178876	0.730406	0.11874		49	1.030463	.7721441	1.375201	0.838512		TNFRSF8	0.86407	BTN2A1	3.3959e-21	No	6:26468098:G:A	missense_variant		1.11e-20	0.0916461	A	1		nhl_inc	0	A	463	81728	0.122009	336823	1.20761	0.0503761	0.000180559			variant_not_in_PRS
100	1.04402	.8504062	1.281715	0.680613	0.169437		50	1.210921	.9216167	1.591041	0.169455		IL12B	0.00011439	BTN2A1	3.3959e-21	No	6:26468098:G:A	missense_variant		8.66e-20	0.0887865	A	1		nhl_inc	0	A	463	81728	0.122009	336823	1.20761	0.0503761	0.000180559			variant_not_in_PRS
100	.9618786	.7843739	1.179553	0.708838	0.13944		49	1.145627	.8686785	1.51087	0.33561		IL2RA	0.054709	BTN2A1	3.3959e-21	No	6:26468098:G:A	missense_variant		3.03e-19	0.088059	A	1		nhl_inc	0	A	463	81728	0.122009	336823	1.20761	0.0503761	0.000180559			variant_not_in_PRS
96	1.052044	.8755132	1.26417	0.588251	0.293084		47	1.061812	.8264371	1.364222	0.639022		IL12A_IL12B	#N/A	BTN2A1	3.3959e-21	No	6:26468098:G:A	missense_variant		1.11e-17	0.0841548	A	1		nhl_inc	0	A	463	81728	0.122009	336823	1.20761	0.0503761	0.000180559			variant_not_in_PRS
102	1.018458	.8422119	1.231587	0.85036	0.0355922		49	1.099935	.8436441	1.434085	0.481585		SIGLEC6	0.0058774	BTN2A1	3.3959e-21	No	6:26468098:G:A	missense_variant		2.87e-15	0.0785134	A	1		nhl_inc	0	A	463	81728	0.122009	336823	1.20761	0.0503761	0.000180559			variant_not_in_PRS
102	1.025892	.8330964	1.263305	0.809804	0.0579261		49	.7340406	.5393284	.9990492	0.0492971		LTA	0.19685	BTN2A1	3.3959e-21	No	6:26468098:G:A	missense_variant		8.02e-15	0.076663	A	1		nhl_inc	0	A	463	81728	0.122009	336823	1.20761	0.0503761	0.000180559		A	0.076663
103	.8866215	.7166486	1.096908	0.267785	1.22806		50	.7804262	.5741927	1.060733	0.113332		ADA2	#N/A	BTN2A1	3.3959e-21	No	6:26468098:G:A	missense_variant		2.35e-13	0.0713784	A	1		nhl_inc	0	A	463	81728	0.122009	336823	1.20761	0.0503761	0.000180559			variant_not_in_PRS
100	.993463	.8124451	1.214813	0.949046	0.00408382		49	1.005245	.7543138	1.339652	0.971519		LILRB4	4.7133e-13	BTN2A1	3.3959e-21	No	6:26468098:G:A	missense_variant		2.78e-11	-0.064769	A	0		nhl_inc	0	A	463	81728	0.122009	336823	1.20761	0.0503761	0.000180559			variant_not_in_PRS
100	.9500384	.77115	1.170425	0.63015	0.231858		50	.8836961	.6542811	1.193553	0.42011		EPHA2	1.073e-05	BTN2A1	3.3959e-21	No	6:26468098:G:A	missense_variant		4.68e-10	0.0600785	A	1		nhl_inc	0	A	463	81728	0.122009	336823	1.20761	0.0503761	0.000180559			variant_not_in_PRS
101	.9866677	.8080729	1.204734	0.895187	0.0173563		50	1.001874	.7537594	1.331661	0.989709		CXCL9	0.0029304	BTN2A1	3.3959e-21	No	6:26468098:G:A	missense_variant		8.75e-10	0.0559967	A	1		nhl_inc	0	A	463	81728	0.122009	336823	1.20761	0.0503761	0.000180559			variant_not_in_PRS
99	.8990535	.7259543	1.113427	0.329431	0.951135		48	1.034741	.7804132	1.371952	0.812432		IL15RA	2.332e-06	BTN2A1	3.3959e-21	No	6:26468098:G:A	missense_variant		9.76e-10	0.0604158	A	1		nhl_inc	0	A	463	81728	0.122009	336823	1.20761	0.0503761	0.000180559			variant_not_in_PRS
102	1.000243	.8154481	1.226916	0.99814	5.437e-06		50	1.066281	.7992559	1.422517	0.662568		LTA	0.19685	PRRC2A	1	No	6:31630746:C:T	missense_variant		0	-1.26816	T	0		nhl_inc	0	T	63	8141	0.0121785	336823	1.61275	0.127923	0.000186841		C	1.26816
100	.9408819	.7664764	1.154972	0.560181	0.339392		49	.8971697	.6618634	1.216132	0.484449		LILRB4	4.7133e-13	PRRC2A	1	No	6:31630746:C:T	missense_variant		4.33e-26	-0.301137	T	0		nhl_inc	0	T	63	8141	0.0121785	336823	1.61275	0.127923	0.000186841		C	0.301137
99	.9514455	.7315268	1.237478	0.710535	0.137743		49	.8923611	.618069	1.288381	0.543353		CD74	0.24889	PRRC2A	1	No	6:31630746:C:T	missense_variant		2.19e-19	-0.249087	T	0		nhl_inc	0	T	63	8141	0.0121785	336823	1.61275	0.127923	0.000186841		C	0.249087
99	1.078527	.9022759	1.289207	0.406323	0.689534		48	1.071376	.823448	1.393952	0.607668		BTN3A2	1.1002e-10	BTN2A2	1.3821e-11	No	6:26392287:G:C	missense_variant		0	-0.914569	C	0		nhl_inc	0	C	510	90956	0.135779	336819	1.19685	0.0483815	0.00020393			variant_not_in_PRS
99	.900953	.7269423	1.116617	0.340805	0.907401		48	.9098541	.6656917	1.24357	0.553454		BTN2A1	3.3959e-21	BTN2A2	1.3821e-11	No	6:26392287:G:C	missense_variant		0	0.38015	C	1		nhl_inc	0	C	510	90956	0.135779	336819	1.19685	0.0483815	0.00020393			variant_not_in_PRS
102	1.051823	.8528338	1.297242	0.636785	0.222971		50	.9313324	.6839228	1.268243	0.651583		CD1C	1.5963e-08	BTN2A2	1.3821e-11	No	6:26392287:G:C	missense_variant		6.3e-41	0.124033	C	1		nhl_inc	0	C	510	90956	0.135779	336819	1.19685	0.0483815	0.00020393			variant_not_in_PRS
101	.9690408	.7881712	1.191416	0.765431	0.089017		48	1.210303	.9284814	1.577666	0.158158		RNASET2	0.00026891	BTN2A2	1.3821e-11	No	6:26392287:G:C	missense_variant		4.35e-39	0.120711	C	1		nhl_inc	0	C	510	90956	0.135779	336819	1.19685	0.0483815	0.00020393			variant_not_in_PRS
101	1.117476	.8889622	1.40473	0.341306	0.905521		50	1.007703	.7295881	1.391834	0.962856		TNFRSF4	0.00015133	BTN2A2	1.3821e-11	No	6:26392287:G:C	missense_variant		1.75e-28	0.101322	C	1		nhl_inc	0	C	510	90956	0.135779	336819	1.19685	0.0483815	0.00020393			variant_not_in_PRS
99	.8955254	.7318233	1.095846	0.28402	1.14775		48	.9514734	.7111188	1.273067	0.737747		ICAM3	2.7302e-25	BTN2A2	1.3821e-11	No	6:26392287:G:C	missense_variant		4.27e-27	-0.101462	C	0		nhl_inc	0	C	510	90956	0.135779	336819	1.19685	0.0483815	0.00020393			variant_not_in_PRS
99	.9093247	.7267266	1.137803	0.405897	0.690786		48	.8959313	.6434595	1.247464	0.515242		GZMA	2.0457e-06	BTN2A2	1.3821e-11	No	6:26392287:G:C	missense_variant		4.98e-26	-0.0991753	C	0		nhl_inc	0	C	510	90956	0.135779	336819	1.19685	0.0483815	0.00020393			variant_not_in_PRS
100	1.137499	.9310161	1.389775	0.207464	1.58904		50	1.068982	.8043719	1.42064	0.645721		TNFRSF9	0.32153	BTN2A2	1.3821e-11	No	6:26392287:G:C	missense_variant		3.91e-21	0.0856303	C	1		nhl_inc	0	C	510	90956	0.135779	336819	1.19685	0.0483815	0.00020393		C	0.0856303
100	1.048551	.8465264	1.298788	0.664174	0.188493		49	1.24526	.9138565	1.696844	0.164721		CD74	0.24889	BTN2A2	1.3821e-11	No	6:26392287:G:C	missense_variant		1.04e-20	0.0839847	C	1		nhl_inc	0	C	510	90956	0.135779	336819	1.19685	0.0483815	0.00020393			variant_not_in_PRS
101	.8776932	.7082117	1.087733	0.233362	1.42025		49	.8536724	.6264771	1.163261	0.316301		TNFRSF8	0.86407	BTN2A2	1.3821e-11	No	6:26392287:G:C	missense_variant		2.21e-19	0.0844146	C	1		nhl_inc	0	C	510	90956	0.135779	336819	1.19685	0.0483815	0.00020393			variant_not_in_PRS
103	.9434997	.7683222	1.158618	0.578894	0.308026		50	1.024642	.7625823	1.376759	0.87168		LTA	0.19685	BTN2A2	1.3821e-11	No	6:26392287:G:C	missense_variant		4.54e-19	0.0840164	C	1		nhl_inc	0	C	510	90956	0.135779	336819	1.19685	0.0483815	0.00020393		C	0.0840164
100	.8834278	.7175083	1.087715	0.242892	1.36373		50	.8601016	.6405348	1.154933	0.316279		IL12B	0.00011439	BTN2A2	1.3821e-11	No	6:26392287:G:C	missense_variant		4.96e-19	0.0829194	C	1		nhl_inc	0	C	510	90956	0.135779	336819	1.19685	0.0483815	0.00020393			variant_not_in_PRS
100	.8410465	.6339711	1.115759	0.229983	1.44097		50	.6654527	.4009145	1.104543	0.115172		IL2RA	0.054709	BTN2A2	1.3821e-11	No	6:26392287:G:C	missense_variant		1.36e-17	0.0799401	C	1		nhl_inc	0	C	510	90956	0.135779	336819	1.19685	0.0483815	0.00020393			variant_not_in_PRS
99	.9537147	.7748369	1.173888	0.654747	0.199967		48	1.190042	.9504256	1.490069	0.129336		IL12A_IL12B	#N/A	BTN2A2	1.3821e-11	No	6:26392287:G:C	missense_variant		3.95e-17	0.078921	C	1		nhl_inc	0	C	510	90956	0.135779	336819	1.19685	0.0483815	0.00020393			variant_not_in_PRS
99	1.116579	.8513924	1.464364	0.425416	0.635306		49	1.307911	.9031477	1.894076	0.155381		SIGLEC6	0.0058774	BTN2A2	1.3821e-11	No	6:26392287:G:C	missense_variant		7.42e-15	0.0737654	C	1		nhl_inc	0	C	510	90956	0.135779	336819	1.19685	0.0483815	0.00020393		C	0.0737654
99	.9361681	.7584004	1.155604	0.539274	0.376888		50	1.095314	.8220146	1.459478	0.534173		ADA2	#N/A	BTN2A2	1.3821e-11	No	6:26392287:G:C	missense_variant		5.25e-12	0.0641074	C	1		nhl_inc	0	C	510	90956	0.135779	336819	1.19685	0.0483815	0.00020393			variant_not_in_PRS
100	.8896131	.7173712	1.103211	0.286722	1.13495		49	.8486378	.6173238	1.166626	0.312113		LILRB4	4.7133e-13	BTN2A2	1.3821e-11	No	6:26392287:G:C	missense_variant		3.01e-11	-0.0616525	C	0		nhl_inc	0	C	510	90956	0.135779	336819	1.19685	0.0483815	0.00020393			variant_not_in_PRS
102	1.031413	.844481	1.259724	0.761766	0.0919072		49	.8806121	.6784463	1.14302	0.339363		EPHA2	1.073e-05	BTN2A2	1.3821e-11	No	6:26392287:G:C	missense_variant		2.57e-10	0.0581795	C	1		nhl_inc	0	C	510	90956	0.135779	336819	1.19685	0.0483815	0.00020393			variant_not_in_PRS
102	.9039908	.727528	1.123255	0.362314	0.829857		50	.7475912	.5481647	1.01957	0.0661308		IL15RA	2.332e-06	BTN2A2	1.3821e-11	No	6:26392287:G:C	missense_variant		1.54e-09	0.0569287	C	1		nhl_inc	0	C	510	90956	0.135779	336819	1.19685	0.0483815	0.00020393			variant_not_in_PRS
100	1.020737	.8381805	1.243054	0.838234	0.0416787		50	.9020806	.6778372	1.200509	0.479743		CXCL9	0.0029304	BTN2A2	1.3821e-11	No	6:26392287:G:C	missense_variant		2.72e-09	0.0518576	C	1		nhl_inc	0	C	510	90956	0.135779	336819	1.19685	0.0483815	0.00020393			variant_not_in_PRS
102	.972821	.7941645	1.191668	0.790113	0.0708431		50	1.078015	.8092219	1.436091	0.607696		MMP9	1.8869e-17	CDSN	0.46391	No	6:31116271:A:G	synonymous_variant		4.45e-21	0.0679476	G	1		lung_inc	0	G	1666	184131	0.27581	336821	1.11589	0.0295788	0.000209619		G	0.0679476
100	.8581615	.6704597	1.098412	0.224513	1.47529		49	.9214412	.6621971	1.282177	0.627408		TNR	0.52437	CDSN	0.46391	No	6:31116271:A:G	synonymous_variant		3.3e-20	-0.0658256	G	0		lung_inc	0	G	1666	184131	0.27581	336821	1.11589	0.0295788	0.000209619		A	0.0658256
100	.8398926	.6733772	1.047585	0.121712	2.39516		49	.7004279	.4990424	.9830812	0.0395308		PLAUR	0.0053378	CDSN	0.46391	No	6:31116271:A:G	synonymous_variant		2.28e-10	0.0447284	G	1		lung_inc	0	G	1666	184131	0.27581	336821	1.11589	0.0295788	0.000209619		G	0.0447284
101	.9480878	.7698614	1.167574	0.615845	0.25175		50	.8291909	.604819	1.136799	0.244624		TNFSF13B	0.98193	NOTCH4	2.0544e-23	No	6:32223881:T:TAGCAGC	disruptive_inframe_insertion		1.08e-16	-0.0760288	TAGCAGC	0		lung_inc	0	TAGCAGC	848	90241	0.136042	334782	1.15192	0.0381599	0.000210307			variant_not_in_PRS
102	.9566432	.7823929	1.169702	0.665701	0.186672		49	.9383582	.6985547	1.260483	0.672629		SFTPD	7.4927e-05	NOTCH4	2.0544e-23	No	6:32223881:T:TAGCAGC	disruptive_inframe_insertion		4.35e-16	-0.0758905	TAGCAGC	0		lung_inc	0	TAGCAGC	848	90241	0.136042	334782	1.15192	0.0381599	0.000210307		T	0.0758905
40	.9094595	.6534128	1.265841	0.573726	0.316488		15	.9695301	.552588	1.701066	0.914093		TREM2	3.2892e-09	NOTCH4	2.0544e-23	No	6:32223881:T:TAGCAGC	disruptive_inframe_insertion		2.92e-15	-0.0704133	TAGCAGC	0		lung_inc	0	TAGCAGC	848	90241	0.136042	334782	1.15192	0.0381599	0.000210307			variant_not_in_PRS
103	.9291703	.7595337	1.136694	0.475068	0.510164		50	.8683945	.6502801	1.159668	0.33898		TNR	0.52437	NOTCH4	2.0544e-23	No	6:32223881:T:TAGCAGC	disruptive_inframe_insertion		9.06e-12	-0.0639034	TAGCAGC	0		lung_inc	0	TAGCAGC	848	90241	0.136042	334782	1.15192	0.0381599	0.000210307			variant_not_in_PRS
100	1.067426	.8713704	1.307593	0.528577	0.397126		50	.8841142	.6501346	1.202302	0.432277		SPINT1	1.0175e-05	NOTCH4	2.0544e-23	No	6:32223881:T:TAGCAGC	disruptive_inframe_insertion		1.37e-11	-0.0649487	TAGCAGC	0		lung_inc	0	TAGCAGC	848	90241	0.136042	334782	1.15192	0.0381599	0.000210307			variant_not_in_PRS
99	1.062221	.8716348	1.294479	0.549657	0.357933		48	1.289855	.9912553	1.678404	0.0581472		MSLN	5.8751e-25	NOTCH4	2.0544e-23	No	6:32223881:T:TAGCAGC	disruptive_inframe_insertion		1.64e-10	-0.0599682	TAGCAGC	0		lung_inc	0	TAGCAGC	848	90241	0.136042	334782	1.15192	0.0381599	0.000210307		T	0.0599682
103	.9999568	.8179542	1.222457	0.999664	1.77351e-07		50	1.111867	.8361071	1.478575	0.465912		MMP9	1.8869e-17	NOTCH4	2.0544e-23	No	6:32223881:T:TAGCAGC	disruptive_inframe_insertion		4.62e-09	0.0554249	TAGCAGC	1		lung_inc	0	TAGCAGC	848	90241	0.136042	334782	1.15192	0.0381599	0.000210307			variant_not_in_PRS
102	.823907	.6943366	.9776566	0.0264996	4.92312		49	.7476939	.5961203	.9378076	0.0118874		RNASET2	0.00026891	HLA-DQA1	0.023947	No	6:32642175:T:C	missense_variant		9.32e-118	0.172501	C	1		nhl_inc	0	C	457	78944	0.130921	303241	1.17692	0.0440174	0.000214903			variant_not_in_PRS
103	1.046424	.8595625	1.273908	0.651167	0.204432		50	.9521541	.7196919	1.259702	0.731365		BTN3A2	1.1002e-10	HLA-DQA1	0.023947	No	6:32642175:T:C	missense_variant		1.52e-111	-0.172139	C	0		nhl_inc	0	C	457	78944	0.130921	303241	1.17692	0.0440174	0.000214903			variant_not_in_PRS
101	.9979968	.8180006	1.2176	0.984234	0.000390492		50	.9428952	.7126404	1.247546	0.680614		LILRB4	4.7133e-13	HLA-DQA1	0.023947	No	6:32642175:T:C	missense_variant		1.45e-108	-0.166181	C	0		nhl_inc	0	C	457	78944	0.130921	303241	1.17692	0.0440174	0.000214903			variant_not_in_PRS
96	.9979845	.8044168	1.238131	0.985368	0.00033634		47	.92229	.6740002	1.262045	0.613179		CD74	0.24889	HLA-DQA1	0.023947	No	6:32642175:T:C	missense_variant		5.17e-92	0.148186	C	1		nhl_inc	0	C	457	78944	0.130921	303241	1.17692	0.0440174	0.000214903			variant_not_in_PRS
102	1.136658	.9328298	1.385023	0.203954	1.61383		49	.8958603	.6617927	1.212715	0.476624		BTN2A1	3.3959e-21	HLA-DQA1	0.023947	No	6:32642175:T:C	missense_variant		5.11e-79	0.140345	C	1		nhl_inc	0	C	457	78944	0.130921	303241	1.17692	0.0440174	0.000214903		C	0.140345
103	1.07712	.8840132	1.31241	0.461136	0.543136		50	1.152902	.8662625	1.534388	0.329275		ICAM3	2.7302e-25	HLA-DQA1	0.023947	No	6:32642175:T:C	missense_variant		9.25e-43	-0.104748	C	0		nhl_inc	0	C	457	78944	0.130921	303241	1.17692	0.0440174	0.000214903			variant_not_in_PRS
101	.9490396	.7748947	1.162321	0.613074	0.255723		50	.9270412	.6936076	1.239037	0.608761		ADA2	#N/A	HLA-DQA1	0.023947	No	6:32642175:T:C	missense_variant		9.5e-37	0.0952963	C	1		nhl_inc	0	C	457	78944	0.130921	303241	1.17692	0.0440174	0.000214903			variant_not_in_PRS
96	1.076567	.9031963	1.283218	0.410221	0.678159		47	1.147483	.9310218	1.414271	0.197104		CD1C	1.5963e-08	HLA-DQA1	0.023947	No	6:32642175:T:C	missense_variant		1.3e-34	0.0921261	C	1		nhl_inc	0	C	457	78944	0.130921	303241	1.17692	0.0440174	0.000214903			variant_not_in_PRS
103	1.107026	.9087776	1.348522	0.312548	1.01988		50	1.059481	.7983076	1.406101	0.68908		GZMA	2.0457e-06	HLA-DQA1	0.023947	No	6:32642175:T:C	missense_variant		8.79e-34	-0.0923981	C	0		nhl_inc	0	C	457	78944	0.130921	303241	1.17692	0.0440174	0.000214903			variant_not_in_PRS
102	.9543191	.7767815	1.172434	0.656165	0.198216		50	1.007287	.7515067	1.350123	0.961257		ROBO1	7.2696e-16	HLA-DQA1	0.023947	No	6:32642175:T:C	missense_variant		4.53e-30	-0.0867864	C	0		nhl_inc	0	C	457	78944	0.130921	303241	1.17692	0.0440174	0.000214903			variant_not_in_PRS
102	.9535883	.7810244	1.164279	0.640791	0.217709		50	1.088698	.8215804	1.442663	0.554065		TNFRSF8	0.86407	HLA-DQA1	0.023947	No	6:32642175:T:C	missense_variant		1.13e-29	0.0860125	C	1		nhl_inc	0	C	457	78944	0.130921	303241	1.17692	0.0440174	0.000214903		C	0.0860125
100	.9933419	.810652	1.217203	0.948632	0.00415048		49	.9702721	.7199141	1.307695	0.842895		CXCL9	0.0029304	HLA-DQA1	0.023947	No	6:32642175:T:C	missense_variant		3.15e-21	0.0668324	C	1		nhl_inc	0	C	457	78944	0.130921	303241	1.17692	0.0440174	0.000214903		C	0.0668324
99	.9648776	.7894094	1.179349	0.72699	0.121894		48	1.157569	.8690176	1.541932	0.317189		TNFRSF9	0.32153	HLA-DQA1	0.023947	No	6:32642175:T:C	missense_variant		6.54e-19	0.0652822	C	1		nhl_inc	0	C	457	78944	0.130921	303241	1.17692	0.0440174	0.000214903		C	0.0652822
101	.9996676	.7915352	1.262528	0.997773	7.7905e-06		50	.9974781	.7132787	1.394914	0.988226		SPINT1	1.0175e-05	HLA-DQA1	0.023947	No	6:32642175:T:C	missense_variant		3.71e-18	-0.0673071	C	0		nhl_inc	0	C	457	78944	0.130921	303241	1.17692	0.0440174	0.000214903		T	0.0673071
103	1.193315	.9928437	1.434265	0.0596426	3.5473		50	1.191275	.9146911	1.551493	0.194133		FCER2	7.6122e-12	HLA-DQA1	0.023947	No	6:32642175:T:C	missense_variant		4.77e-18	0.0667532	C	1		nhl_inc	0	C	457	78944	0.130921	303241	1.17692	0.0440174	0.000214903			variant_not_in_PRS
99	.967954	.7822698	1.197713	0.764385	0.0898366		49	.9617065	.710506	1.301719	0.800428		CD5	2.3074e-10	HLA-DQA1	0.023947	No	6:32642175:T:C	missense_variant		3.17e-17	-0.0643202	C	0		nhl_inc	0	C	457	78944	0.130921	303241	1.17692	0.0440174	0.000214903			variant_not_in_PRS
101	1.074838	.8812954	1.310885	0.476167	0.507629		49	1.099722	.8280769	1.460478	0.511377		ITGB7	2.3661e-06	HLA-DQA1	0.023947	No	6:32642175:T:C	missense_variant		2.32e-16	0.0632522	C	1		nhl_inc	0	C	457	78944	0.130921	303241	1.17692	0.0440174	0.000214903			variant_not_in_PRS
98	1.202068	.9709577	1.488189	0.0911384	2.85415		49	1.14978	.8456027	1.563376	0.37333		IL12B	0.00011439	HLA-DQA1	0.023947	No	6:32642175:T:C	missense_variant		2.09e-15	0.0598804	C	1		nhl_inc	0	C	457	78944	0.130921	303241	1.17692	0.0440174	0.000214903			variant_not_in_PRS
100	.8618443	.701892	1.058248	0.155764	2.01487		49	.9110033	.6793216	1.2217	0.533586		TNFRSF4	0.00015133	HLA-DQA1	0.023947	No	6:32642175:T:C	missense_variant		3.41e-15	0.0584175	C	1		nhl_inc	0	C	457	78944	0.130921	303241	1.17692	0.0440174	0.000214903			variant_not_in_PRS
102	1.007098	.8190576	1.238309	0.946523	0.00449887		50	.9511535	.7009962	1.290582	0.747728		IL12A_IL12B	#N/A	HLA-DQA1	0.023947	No	6:32642175:T:C	missense_variant		5.22e-14	0.0573572	C	1		nhl_inc	0	C	457	78944	0.130921	303241	1.17692	0.0440174	0.000214903			variant_not_in_PRS
102	.911562	.7434104	1.117748	0.373458	0.792126		50	.8379018	.6269505	1.119832	0.232035		CD300E	0.023692	HLA-DQA1	0.023947	No	6:32642175:T:C	missense_variant		5.29e-14	0.0559465	C	1		nhl_inc	0	C	457	78944	0.130921	303241	1.17692	0.0440174	0.000214903			variant_not_in_PRS
102	.8890823	.731181	1.081083	0.238611	1.38878		49	.8188321	.6201043	1.081247	0.158771		IL15RA	2.332e-06	HLA-DQA1	0.023947	No	6:32642175:T:C	missense_variant		5.4e-14	0.0575298	C	1		nhl_inc	0	C	457	78944	0.130921	303241	1.17692	0.0440174	0.000214903			variant_not_in_PRS
99	.8980848	.7263901	1.110362	0.320742	0.985918		49	1.03928	.7728134	1.397624	0.798799		EPHA2	1.073e-05	HLA-DQA1	0.023947	No	6:32642175:T:C	missense_variant		1.23e-13	0.0553319	C	1		nhl_inc	0	C	457	78944	0.130921	303241	1.17692	0.0440174	0.000214903			variant_not_in_PRS
99	1.138158	.9198147	1.40833	0.233718	1.41809		49	1.222994	.9020773	1.658078	0.194865		TNFRSF1B	0.50201	HLA-DQA1	0.023947	No	6:32642175:T:C	missense_variant		3.66e-13	0.0543025	C	1		nhl_inc	0	C	457	78944	0.130921	303241	1.17692	0.0440174	0.000214903			variant_not_in_PRS
100	.9625248	.7846592	1.180709	0.714058	0.134258		50	.8616592	.6407392	1.15875	0.324564		IL2RA	0.054709	HLA-DQA1	0.023947	No	6:32642175:T:C	missense_variant		3.63e-12	0.0527869	C	1		nhl_inc	0	C	457	78944	0.130921	303241	1.17692	0.0440174	0.000214903			variant_not_in_PRS
103	1.15874	.9506902	1.41232	0.144521	2.12915		50	1.26157	.9515225	1.672644	0.106386		SIGLEC6	0.0058774	HLA-DQA1	0.023947	No	6:32642175:T:C	missense_variant		1.31e-11	0.0520873	C	1		nhl_inc	0	C	457	78944	0.130921	303241	1.17692	0.0440174	0.000214903			variant_not_in_PRS
103	1.117563	.9271322	1.347107	0.243548	1.35994		50	.9919584	.733782	1.340972	0.958136		QPCT	1.1987e-15	HLA-DQA1	0.023947	No	6:32642175:T:C	missense_variant		6.96e-11	-0.0494154	C	0		nhl_inc	0	C	457	78944	0.130921	303241	1.17692	0.0440174	0.000214903		T	0.0494154
101	1.010147	.829231	1.230533	0.920137	0.0100524		50	.9791417	.7392313	1.296913	0.88314		CR2	4.7399e-19	HLA-DQA1	0.023947	No	6:32642175:T:C	missense_variant		1.17e-10	0.0493415	C	1		nhl_inc	0	C	457	78944	0.130921	303241	1.17692	0.0440174	0.000214903			variant_not_in_PRS
102	1.015825	.8266627	1.248273	0.881281	0.022304		50	.9500839	.7085659	1.273924	0.732226		LTA	0.19685	HLA-DQA1	0.023947	No	6:32642175:T:C	missense_variant		7.46e-10	0.0470597	C	1		nhl_inc	0	C	457	78944	0.130921	303241	1.17692	0.0440174	0.000214903			variant_not_in_PRS
103	1.070524	.8554208	1.339716	0.551536	0.354573		50	1.09067	.7878044	1.509969	0.601021		IFNL1	0.00028469	HLA-DQA1	0.023947	No	6:32642175:T:C	missense_variant		6.36e-09	0.0455436	C	1		nhl_inc	0	C	457	78944	0.130921	303241	1.17692	0.0440174	0.000214903			variant_not_in_PRS
102	.9221272	.7412243	1.147181	0.466844	0.529437		50	.7450261	.5384885	1.030781	0.0755786		LY9	2.6039e-13	PCP4L1	0.052717	No	1:161284490:G:C	3_prime_UTR_variant		2.15e-12	0.0674476	C	1		leuk_inc	0	C	207	88100	0.131099	336796	0.762121	0.0734622	0.000217461		C	0.0674476
100	1.022665	.8205126	1.274621	0.841913	0.0397794		50	1.023988	.7429677	1.411302	0.884849		BTN3A2	1.1002e-10	BTN2A1	3.3959e-21	No	6:26468317:G:C	missense_variant		0	-0.899956	C	0		nhl_inc	0	C	462	81723	0.122002	336819	1.20463	0.0504189	0.000221986			variant_not_in_PRS
100	1.14935	.9630695	1.371662	0.122862	2.38045		49	1.256213	1.028318	1.534614	0.0255243		BTN2A1	3.3959e-21	BTN2A1	3.3959e-21	Yes	6:26468317:G:C	missense_variant		0	0.407889	C	1		nhl_inc	0	C	462	81723	0.122002	336819	1.20463	0.0504189	0.000221986			variant_not_in_PRS
102	.969131	.7900782	1.188762	0.763523	0.0905154		49	.9377211	.6932406	1.268421	0.67652		CD1C	1.5963e-08	BTN2A1	3.3959e-21	No	6:26468317:G:C	missense_variant		9.61e-54	0.149736	C	1		nhl_inc	0	C	462	81723	0.122002	336819	1.20463	0.0504189	0.000221986			variant_not_in_PRS
102	.9761567	.7996631	1.191604	0.812529	0.0562468		49	1.03767	.7798055	1.380806	0.799736		RNASET2	0.00026891	BTN2A1	3.3959e-21	No	6:26468317:G:C	missense_variant		1.7e-42	0.132187	C	1		nhl_inc	0	C	462	81723	0.122002	336819	1.20463	0.0504189	0.000221986			variant_not_in_PRS
103	.8934833	.7320676	1.09049	0.267923	1.22735		50	.8486777	.6373387	1.130096	0.261467		GZMA	2.0457e-06	BTN2A1	3.3959e-21	No	6:26468317:G:C	missense_variant		4.84e-33	-0.117971	C	0		nhl_inc	0	C	462	81723	0.122002	336819	1.20463	0.0504189	0.000221986			variant_not_in_PRS
96	.8749688	.6848509	1.117864	0.285262	1.14185		47	.8379752	.5830183	1.204426	0.339562		ICAM3	2.7302e-25	BTN2A1	3.3959e-21	No	6:26468317:G:C	missense_variant		2.52e-31	-0.11489	C	0		nhl_inc	0	C	462	81723	0.122002	336819	1.20463	0.0504189	0.000221986			variant_not_in_PRS
100	.9059945	.7429098	1.10488	0.329574	0.950571		49	.9478455	.7128718	1.26027	0.712498		TNFRSF4	0.00015133	BTN2A1	3.3959e-21	No	6:26468317:G:C	missense_variant		3.12e-30	0.109639	C	1		nhl_inc	0	C	462	81723	0.122002	336819	1.20463	0.0504189	0.000221986			variant_not_in_PRS
103	.8462969	.6807998	1.052025	0.1328	2.25946		50	.9379953	.6874613	1.279832	0.686404		CD74	0.24889	BTN2A1	3.3959e-21	No	6:26468317:G:C	missense_variant		4.36e-22	0.0911538	C	1		nhl_inc	0	C	462	81723	0.122002	336819	1.20463	0.0504189	0.000221986			variant_not_in_PRS
102	1.011268	.8298282	1.23238	0.911565	0.0123355		49	.9761103	.7309967	1.303414	0.869818		TNFRSF9	0.32153	BTN2A1	3.3959e-21	No	6:26468317:G:C	missense_variant		3.54e-21	0.089878	C	1		nhl_inc	0	C	462	81723	0.122002	336819	1.20463	0.0504189	0.000221986			variant_not_in_PRS
101	1.199602	.9711641	1.481773	0.0913167	2.85101		48	1.414713	1.013231	1.975277	0.0416354		TNFRSF8	0.86407	BTN2A1	3.3959e-21	No	6:26468317:G:C	missense_variant		8.07e-21	0.0919839	C	1		nhl_inc	0	C	462	81723	0.122002	336819	1.20463	0.0504189	0.000221986			variant_not_in_PRS
100	.9065294	.7517944	1.093112	0.304117	1.05606		49	.9511027	.7213828	1.253976	0.722268		IL12B	0.00011439	BTN2A1	3.3959e-21	No	6:26468317:G:C	missense_variant		8.89e-20	0.0887767	C	1		nhl_inc	0	C	462	81723	0.122002	336819	1.20463	0.0504189	0.000221986			variant_not_in_PRS
100	.9708005	.7996118	1.178639	0.764634	0.089641		50	.9092727	.6988062	1.183128	0.478907		IL2RA	0.054709	BTN2A1	3.3959e-21	No	6:26468317:G:C	missense_variant		2.2e-19	0.0884062	C	1		nhl_inc	0	C	462	81723	0.122002	336819	1.20463	0.0504189	0.000221986			variant_not_in_PRS
100	.961461	.7696541	1.201069	0.729209	0.119839		50	.9444335	.6799813	1.311734	0.733044		IL12A_IL12B	#N/A	BTN2A1	3.3959e-21	No	6:26468317:G:C	missense_variant		1.18e-17	0.0841114	C	1		nhl_inc	0	C	462	81723	0.122002	336819	1.20463	0.0504189	0.000221986			variant_not_in_PRS
99	.9873896	.8083075	1.206148	0.901086	0.0154478		48	1.049296	.7862557	1.400335	0.74382		SIGLEC6	0.0058774	BTN2A1	3.3959e-21	No	6:26468317:G:C	missense_variant		3.89e-15	0.0781388	C	1		nhl_inc	0	C	462	81723	0.122002	336819	1.20463	0.0504189	0.000221986			variant_not_in_PRS
100	1.015147	.8294876	1.242361	0.884017	0.0212808		50	.8904041	.6677407	1.187316	0.429183		LTA	0.19685	BTN2A1	3.3959e-21	No	6:26468317:G:C	missense_variant		1.01e-14	0.0763698	C	1		nhl_inc	0	C	462	81723	0.122002	336819	1.20463	0.0504189	0.000221986			variant_not_in_PRS
99	.9970488	.806557	1.232531	0.978204	0.000746447		48	1.070271	.8111785	1.412119	0.631076		ADA2	#N/A	BTN2A1	3.3959e-21	No	6:26468317:G:C	missense_variant		2.33e-13	0.0713934	C	1		nhl_inc	0	C	462	81723	0.122002	336819	1.20463	0.0504189	0.000221986			variant_not_in_PRS
99	.9909094	.8118326	1.209488	0.92845	0.0080631		50	.9541273	.7179684	1.267965	0.746204		LILRB4	4.7133e-13	BTN2A1	3.3959e-21	No	6:26468317:G:C	missense_variant		3.75e-11	-0.0643438	C	0		nhl_inc	0	C	462	81723	0.122002	336819	1.20463	0.0504189	0.000221986			variant_not_in_PRS
101	.9531198	.7794674	1.165459	0.639862	0.218923		50	.9165193	.7099168	1.183248	0.503575		EPHA2	1.073e-05	BTN2A1	3.3959e-21	No	6:26468317:G:C	missense_variant		3.22e-10	0.0606493	C	1		nhl_inc	0	C	462	81723	0.122002	336819	1.20463	0.0504189	0.000221986			variant_not_in_PRS
103	.9796897	.8014374	1.197588	0.84128	0.0401027		50	1.076912	.808733	1.434021	0.612076		IL15RA	2.332e-06	BTN2A1	3.3959e-21	No	6:26468317:G:C	missense_variant		7.92e-10	0.060753	C	1		nhl_inc	0	C	462	81723	0.122002	336819	1.20463	0.0504189	0.000221986			variant_not_in_PRS
102	.9530514	.7842218	1.158227	0.628827	0.233655		50	.9016336	.6838369	1.188797	0.462936		CXCL9	0.0029304	BTN2A1	3.3959e-21	No	6:26468317:G:C	missense_variant		9.62e-10	0.0558629	C	1		nhl_inc	0	C	462	81723	0.122002	336819	1.20463	0.0504189	0.000221986			variant_not_in_PRS
96	.9935442	.8046364	1.226803	0.952001	0.00362335		47	1.104566	.908894	1.342363	0.31745		CSF1	0.99634	BTN2A1	3.3959e-21	No	6:26468317:G:C	missense_variant		9.39e-09	0.0564487	C	1		nhl_inc	0	C	462	81723	0.122002	336819	1.20463	0.0504189	0.000221986			variant_not_in_PRS
99	.9417058	.7681987	1.154402	0.563219	0.334161		48	1.129747	.8393285	1.520654	0.421014		TNFRSF14	0.80752	PLCH2	1.8065e-18	No	1:2502461:C:T	missense_variant		5.85e-20	-0.0593203	T	0		nhl_inc	1	C	1438	320411	0.478372	336400	0.877264	0.0355224	0.000227517			variant_not_in_PRS
100	.84714	.6907937	1.038872	0.111022	2.53961		50	.8684664	.6504256	1.159601	0.339028		TNFSF13B	0.98193	NOTCH4	2.0544e-23	No	6:32200994:G:T	synonymous_variant		3.83e-15	-0.0681807	T	0		lung_inc	0	T	949	101690	0.152399	336744	1.14145	0.0358995	0.000228554		G	0.0681807
102	.980404	.8031636	1.196757	0.845768	0.0378385		49	.9930852	.7448985	1.323963	0.96228		SFTPD	7.4927e-05	NOTCH4	2.0544e-23	No	6:32200994:G:T	synonymous_variant		5.86e-15	-0.0689675	T	0		lung_inc	0	T	949	101690	0.152399	336744	1.14145	0.0358995	0.000228554			variant_not_in_PRS
101	.9308348	.760578	1.139204	0.486791	0.483611		50	.9504296	.7122383	1.268278	0.729798		TREM2	3.2892e-09	NOTCH4	2.0544e-23	No	6:32200994:G:T	synonymous_variant		4.3e-13	-0.0612197	T	0		lung_inc	0	T	949	101690	0.152399	336744	1.14145	0.0358995	0.000228554		G	0.0612197
99	.9085167	.7364261	1.120822	0.370561	0.801784		49	1.083369	.8047817	1.458392	0.597519		SPINT1	1.0175e-05	NOTCH4	2.0544e-23	No	6:32200994:G:T	synonymous_variant		5.75e-13	-0.0655395	T	0		lung_inc	0	T	949	101690	0.152399	336744	1.14145	0.0358995	0.000228554		G	0.0655395
100	1.119854	.918057	1.366009	0.264159	1.24683		50	1.278669	.9689082	1.687462	0.0824221		TNR	0.52437	NOTCH4	2.0544e-23	No	6:32200994:G:T	synonymous_variant		1.16e-11	-0.0602152	T	0		lung_inc	0	T	949	101690	0.152399	336744	1.14145	0.0358995	0.000228554		G	0.0602152
96	1.063334	.8878258	1.273536	0.504631	0.445184		47	1.025013	.779466	1.347913	0.859651		TNFSF13B	0.98193	ATF6B	3.1036e-07	No	6:32128224:C:A	5_prime_UTR_variant		1.15e-19	-0.083871	A	0		lung_inc	0	A	829	88021	0.131905	336796	1.14992	0.0379438	0.000231891			variant_not_in_PRS
102	1.031194	.8319292	1.278186	0.779188	0.0786118		49	1.120419	.8323244	1.508231	0.453405		TREM2	3.2892e-09	ATF6B	3.1036e-07	No	6:32128224:C:A	5_prime_UTR_variant		6.16e-15	-0.0701437	A	0		lung_inc	0	A	829	88021	0.131905	336796	1.14992	0.0379438	0.000231891		C	0.0701437
99	1.024627	.840363	1.249293	0.809929	0.0578484		49	1.141368	.8679123	1.500981	0.344039		SFTPD	7.4927e-05	ATF6B	3.1036e-07	No	6:32128224:C:A	5_prime_UTR_variant		2e-14	-0.0720349	A	0		lung_inc	0	A	829	88021	0.131905	336796	1.14992	0.0379438	0.000231891			variant_not_in_PRS
100	.8141228	.6563329	1.009847	0.0613702	3.49996		50	.8039829	.5927856	1.090425	0.160556		SPINT1	1.0175e-05	ATF6B	3.1036e-07	No	6:32128224:C:A	5_prime_UTR_variant		2.71e-13	-0.0707829	A	0		lung_inc	0	A	829	88021	0.131905	336796	1.14992	0.0379438	0.000231891		C	0.0707829
101	.9687399	.792368	1.18437	0.756766	0.0959331		50	1.089659	.8104927	1.46498	0.569631		TNR	0.52437	ATF6B	3.1036e-07	No	6:32128224:C:A	5_prime_UTR_variant		5.66e-13	-0.0681559	A	0		lung_inc	0	A	829	88021	0.131905	336796	1.14992	0.0379438	0.000231891			variant_not_in_PRS
100	.8374307	.6805215	1.030519	0.0937424	2.8089		50	1.141679	.8667054	1.503891	0.345967		MMP9	1.8869e-17	ATF6B	3.1036e-07	No	6:32128224:C:A	5_prime_UTR_variant		3.06e-10	0.0600469	A	1		lung_inc	0	A	829	88021	0.131905	336796	1.14992	0.0379438	0.000231891			variant_not_in_PRS
100	.8172827	.6280361	1.063555	0.13324	2.25435		50	.7568317	.5147793	1.112698	0.156514		MSLN	5.8751e-25	ATF6B	3.1036e-07	No	6:32128224:C:A	5_prime_UTR_variant		9.31e-10	-0.0578954	A	0		lung_inc	0	A	829	88021	0.131905	336796	1.14992	0.0379438	0.000231891		C	0.0578954
100	1.100812	.8927028	1.357435	0.368995	0.807045		50	.9785148	.7291361	1.313186	0.884943		BTN3A2	1.1002e-10	BTN3A2	1.1002e-10	Yes	6:26373279:G:A	missense_variant		0	-0.959864	A	0		nhl_inc	0	A	499	89164	0.133878	334868	1.19711	0.0488725	0.000232184			variant_not_in_PRS
100	1.031699	.8459954	1.258166	0.757921	0.0949945		50	.9179467	.6796765	1.239746	0.576588		BTN2A1	3.3959e-21	BTN3A2	1.1002e-10	No	6:26373279:G:A	missense_variant		0	0.375898	A	1		nhl_inc	0	A	499	89164	0.133878	334868	1.19711	0.0488725	0.000232184			variant_not_in_PRS
102	.9890365	.8117702	1.205012	0.91289	0.011967		49	1.052059	.7913861	1.398594	0.726826		RNASET2	0.00026891	BTN3A2	1.1002e-10	No	6:26373279:G:A	missense_variant		1.26e-37	0.120305	A	1		nhl_inc	0	A	499	89164	0.133878	334868	1.19711	0.0488725	0.000232184			variant_not_in_PRS
100	1.001072	.8138634	1.231343	0.991908	0.00010287		50	.9659101	.6990686	1.334608	0.833468		CD1C	1.5963e-08	BTN3A2	1.1002e-10	No	6:26373279:G:A	missense_variant		3.45e-37	0.120039	A	1		nhl_inc	0	A	499	89164	0.133878	334868	1.19711	0.0488725	0.000232184			variant_not_in_PRS
96	1.038771	.847024	1.273926	0.714853	0.133478		47	1.025098	.764825	1.373942	0.868257		GZMA	2.0457e-06	BTN3A2	1.1002e-10	No	6:26373279:G:A	missense_variant		1.64e-27	-0.103833	A	0		nhl_inc	0	A	499	89164	0.133878	334868	1.19711	0.0488725	0.000232184			variant_not_in_PRS
103	1.105196	.9054998	1.348933	0.325266	0.967652		50	.9692989	.717827	1.308867	0.838755		ICAM3	2.7302e-25	BTN3A2	1.1002e-10	No	6:26373279:G:A	missense_variant		1.87e-26	-0.101846	A	0		nhl_inc	0	A	499	89164	0.133878	334868	1.19711	0.0488725	0.000232184			variant_not_in_PRS
101	.9675994	.7892222	1.186293	0.751391	0.100366		49	1.016463	.7567567	1.365295	0.913622		TNFRSF4	0.00015133	BTN3A2	1.1002e-10	No	6:26373279:G:A	missense_variant		3.1e-25	0.0965754	A	1		nhl_inc	0	A	499	89164	0.133878	334868	1.19711	0.0488725	0.000232184			variant_not_in_PRS
100	.9101538	.6603347	1.254485	0.565258	0.330682		49	1.063862	.6771282	1.671475	0.788272		CD74	0.24889	BTN3A2	1.1002e-10	No	6:26373279:G:A	missense_variant		1.82e-19	0.0825961	A	1		nhl_inc	0	A	499	89164	0.133878	334868	1.19711	0.0488725	0.000232184			variant_not_in_PRS
101	1.185726	.9884719	1.422344	0.0664965	3.36745		49	1.307005	1.012441	1.687269	0.0398925		TNFRSF9	0.32153	BTN3A2	1.1002e-10	No	6:26373279:G:A	missense_variant		3.71e-19	0.0825471	A	1		nhl_inc	0	A	499	89164	0.133878	334868	1.19711	0.0488725	0.000232184			variant_not_in_PRS
102	.9558509	.7807138	1.170276	0.661921	0.191199		49	.9591041	.7163372	1.284145	0.779157		IL12B	0.00011439	BTN3A2	1.1002e-10	No	6:26373279:G:A	missense_variant		2e-17	0.0803634	A	1		nhl_inc	0	A	499	89164	0.133878	334868	1.19711	0.0488725	0.000232184			variant_not_in_PRS
100	.9495621	.7521533	1.198782	0.66339	0.189431		49	.8969415	.6403079	1.256433	0.527068		TNFRSF8	0.86407	BTN3A2	1.1002e-10	No	6:26373279:G:A	missense_variant		3.62e-17	0.0803528	A	1		nhl_inc	0	A	499	89164	0.133878	334868	1.19711	0.0488725	0.000232184			variant_not_in_PRS
100	.9359871	.7694078	1.138631	0.508234	0.437701		49	.9602484	.7250501	1.271743	0.777195		IL12A_IL12B	#N/A	BTN3A2	1.1002e-10	No	6:26373279:G:A	missense_variant		2.26e-16	0.0782904	A	1		nhl_inc	0	A	499	89164	0.133878	334868	1.19711	0.0488725	0.000232184			variant_not_in_PRS
100	.9750627	.7984087	1.190803	0.804423	0.0613191		50	.9407573	.7033786	1.258247	0.680617		IL2RA	0.054709	BTN3A2	1.1002e-10	No	6:26373279:G:A	missense_variant		8.48e-16	0.0765978	A	1		nhl_inc	0	A	499	89164	0.133878	334868	1.19711	0.0488725	0.000232184			variant_not_in_PRS
100	.9450872	.7704957	1.159241	0.587835	0.293738		48	.8814495	.6452005	1.204204	0.427961		LTA	0.19685	BTN3A2	1.1002e-10	No	6:26373279:G:A	missense_variant		9.03e-16	0.076962	A	1		nhl_inc	0	A	499	89164	0.133878	334868	1.19711	0.0488725	0.000232184			variant_not_in_PRS
99	.8376884	.6955718	1.008842	0.0618791	3.48629		49	.7669199	.5957443	.9872795	0.0394647		SIGLEC6	0.0058774	BTN3A2	1.1002e-10	No	6:26373279:G:A	missense_variant		6.52e-12	0.0662584	A	1		nhl_inc	0	A	499	89164	0.133878	334868	1.19711	0.0488725	0.000232184			variant_not_in_PRS
100	.9683113	.7854557	1.193736	0.762985	0.0909407		49	1.096189	.8465044	1.419521	0.486185		ADA2	#N/A	BTN3A2	1.1002e-10	No	6:26373279:G:A	missense_variant		2.04e-11	0.0633752	A	1		nhl_inc	0	A	499	89164	0.133878	334868	1.19711	0.0488725	0.000232184			variant_not_in_PRS
96	.7901823	.5905659	1.057271	0.112942	2.51256		47	1.085789	.8577459	1.37446	0.493807		LILRB4	4.7133e-13	BTN3A2	1.1002e-10	No	6:26373279:G:A	missense_variant		2.56e-11	-0.0629206	A	0		nhl_inc	0	A	499	89164	0.133878	334868	1.19711	0.0488725	0.000232184			variant_not_in_PRS
99	.9783738	.7970204	1.200992	0.834432	0.0436895		48	1.081615	.806455	1.450659	0.600414		EPHA2	1.073e-05	BTN3A2	1.1002e-10	No	6:26373279:G:A	missense_variant		7.27e-10	0.0576254	A	1		nhl_inc	0	A	499	89164	0.133878	334868	1.19711	0.0488725	0.000232184			variant_not_in_PRS
99	.9702656	.7890115	1.193158	0.774801	0.0818534		49	1.254022	.9423777	1.668728	0.120465		IL15RA	2.332e-06	BTN3A2	1.1002e-10	No	6:26373279:G:A	missense_variant		5.37e-09	0.0559291	A	1		nhl_inc	0	A	499	89164	0.133878	334868	1.19711	0.0488725	0.000232184			variant_not_in_PRS
98	1.022473	.8298185	1.259855	0.834729	0.043531		49	1.294531	.9690204	1.729387	0.0806379		SFTPD	7.4927e-05	PSORS1C1	0.00026534	No	6:31139956:C:T	3_prime_UTR_variant		7e-91	0.163735	T	1		lung_inc	0	T	984	133346	0.199458	336738	0.8781	0.0353982	0.00024034		T	0.163735
100	.9519564	.7728839	1.172519	0.643309	0.214441		49	1.071246	.7969153	1.440012	0.648412		SFTPD	7.4927e-05	CCHCR1	1.0122e-16	No	6:31150734:T:G	missense_variant		5e-90	0.162219	G	1		lung_inc	0	G	985	133490	0.199637	336799	0.878265	0.0353884	0.000244399		G	0.162219
100	.9528923	.7071733	1.28399	0.751149	0.100568		49	.8576975	.5602033	1.313175	0.479984		CD74	0.24889	HLA-DQA1	0.023947	No	6:32642175:T:C	missense_variant		5.17e-92	0.148186	C	1		leuk_inc	0	C	295	79106	0.130921	303241	1.22219	0.054838	0.000253348			variant_not_in_PRS
96	.9858538	.8018363	1.212102	0.892488	0.0182675		47	.834675	.5921807	1.176469	0.302104		ICAM3	2.7302e-25	HLA-DQA1	0.023947	No	6:32642175:T:C	missense_variant		9.25e-43	-0.104748	C	0		leuk_inc	0	C	295	79106	0.130921	303241	1.22219	0.054838	0.000253348			variant_not_in_PRS
100	.9322339	.7607587	1.142359	0.49865	0.457808		49	.7788608	.5797775	1.046305	0.0970318		TNFRSF8	0.86407	HLA-DQA1	0.023947	No	6:32642175:T:C	missense_variant		1.13e-29	0.0860125	C	1		leuk_inc	0	C	295	79106	0.130921	303241	1.22219	0.054838	0.000253348		C	0.0860125
100	.9692507	.786022	1.195192	0.770183	0.0853431		48	.8957221	.6548662	1.225163	0.490729		TNFRSF9	0.32153	HLA-DQA1	0.023947	No	6:32642175:T:C	missense_variant		6.54e-19	0.0652822	C	1		leuk_inc	0	C	295	79106	0.130921	303241	1.22219	0.054838	0.000253348		C	0.0652822
100	1.066637	.8956965	1.270201	0.46913	0.524024		49	1.097441	.8781266	1.371529	0.413691		SPINT1	1.0175e-05	HLA-DQA1	0.023947	No	6:32642175:T:C	missense_variant		3.71e-18	-0.0673071	C	0		leuk_inc	0	C	295	79106	0.130921	303241	1.22219	0.054838	0.000253348		T	0.0673071
100	.8003861	.6401964	1.000658	0.0506791	3.81885		49	.8245425	.5989644	1.135076	0.236796		FCER2	7.6122e-12	HLA-DQA1	0.023947	No	6:32642175:T:C	missense_variant		4.77e-18	0.0667532	C	1		leuk_inc	0	C	295	79106	0.130921	303241	1.22219	0.054838	0.000253348			variant_not_in_PRS
99	.8890071	.7143703	1.106336	0.291724	1.11165		50	.883803	.6460648	1.209024	0.439732		CD5	2.3074e-10	HLA-DQA1	0.023947	No	6:32642175:T:C	missense_variant		3.17e-17	-0.0643202	C	0		leuk_inc	0	C	295	79106	0.130921	303241	1.22219	0.054838	0.000253348			variant_not_in_PRS
99	.9549015	.7771866	1.173254	0.660506	0.19291		49	1.06283	.8002554	1.411558	0.673839		IL12B	0.00011439	HLA-DQA1	0.023947	No	6:32642175:T:C	missense_variant		2.09e-15	0.0598804	C	1		leuk_inc	0	C	295	79106	0.130921	303241	1.22219	0.054838	0.000253348			variant_not_in_PRS
100	.916814	.7584733	1.10821	0.369281	0.806083		50	.9494507	.7248334	1.243674	0.706453		TNFRSF4	0.00015133	HLA-DQA1	0.023947	No	6:32642175:T:C	missense_variant		3.41e-15	0.0584175	C	1		leuk_inc	0	C	295	79106	0.130921	303241	1.22219	0.054838	0.000253348			variant_not_in_PRS
103	.9133093	.7436542	1.121669	0.387106	0.748013		50	.8333254	.6205455	1.119066	0.225468		IL12A_IL12B	#N/A	HLA-DQA1	0.023947	No	6:32642175:T:C	missense_variant		5.22e-14	0.0573572	C	1		leuk_inc	0	C	295	79106	0.130921	303241	1.22219	0.054838	0.000253348			variant_not_in_PRS
99	.8936812	.726647	1.099111	0.286975	1.13376		49	1.037483	.7732579	1.391995	0.806175		EPHA2	1.073e-05	HLA-DQA1	0.023947	No	6:32642175:T:C	missense_variant		1.23e-13	0.0553319	C	1		leuk_inc	0	C	295	79106	0.130921	303241	1.22219	0.054838	0.000253348			variant_not_in_PRS
99	.9813943	.8006666	1.202916	0.856479	0.0327097		49	.9820711	.7327982	1.316138	0.903608		TNFRSF1B	0.50201	HLA-DQA1	0.023947	No	6:32642175:T:C	missense_variant		3.66e-13	0.0543025	C	1		leuk_inc	0	C	295	79106	0.130921	303241	1.22219	0.054838	0.000253348			variant_not_in_PRS
103	1.054511	.8679759	1.281134	0.59307	0.285575		50	.857773	.6466403	1.137842	0.287238		IL2RA	0.054709	HLA-DQA1	0.023947	No	6:32642175:T:C	missense_variant		3.63e-12	0.0527869	C	1		leuk_inc	0	C	295	79106	0.130921	303241	1.22219	0.054838	0.000253348			variant_not_in_PRS
100	.9893193	.7961501	1.229357	0.922818	0.00938671		49	.9763649	.712783	1.337418	0.881564		SIGLEC6	0.0058774	HLA-DQA1	0.023947	No	6:32642175:T:C	missense_variant		1.31e-11	0.0520873	C	1		leuk_inc	0	C	295	79106	0.130921	303241	1.22219	0.054838	0.000253348			variant_not_in_PRS
100	.9926484	.8143084	1.210046	0.941785	0.00533294		49	1.119929	.8246068	1.521017	0.468325		LTA	0.19685	HLA-DQA1	0.023947	No	6:32642175:T:C	missense_variant		7.46e-10	0.0470597	C	1		leuk_inc	0	C	295	79106	0.130921	303241	1.22219	0.054838	0.000253348			variant_not_in_PRS
100	.9964858	.8166387	1.21594	0.972346	0.00120175		50	1.076222	.8070369	1.435194	0.616949		NMNAT1	0.035353	HLA-DQA1	0.023947	No	6:32642175:T:C	missense_variant		1.43e-09	-0.0459978	C	0		leuk_inc	0	C	295	79106	0.130921	303241	1.22219	0.054838	0.000253348			variant_not_in_PRS
103	.9094758	.7417472	1.115132	0.361627	0.832235		50	.908322	.6759823	1.220518	0.523524		BTN3A2	1.1002e-10	ATP6V1G2	0.0028604	No	6:31546470:A:G	splice_region_variant		0	-0.403884	G	0		nhl_inc	0	G	525	94207	0.140663	336734	1.19107	0.0478617	0.000258917		A	0.403884
100	.8885602	.7127007	1.107813	0.293703	1.10257		49	.9703802	.7137963	1.319197	0.84782		BTN2A1	3.3959e-21	ATP6V1G2	0.0028604	No	6:31546470:A:G	splice_region_variant		2.36e-183	0.263532	G	1		nhl_inc	0	G	525	94207	0.140663	336734	1.19107	0.0478617	0.000258917		G	0.263532
101	.919279	.7465522	1.131969	0.428004	0.628233		49	.8897353	.6592214	1.200854	0.445089		RNASET2	0.00026891	ATP6V1G2	0.0028604	No	6:31546470:A:G	splice_region_variant		1.63e-151	0.239737	G	1		nhl_inc	0	G	525	94207	0.140663	336734	1.19107	0.0478617	0.000258917		G	0.239737
102	1.030127	.8405255	1.262499	0.774873	0.0817997		49	.9035542	.6762622	1.207239	0.492701		CD1C	1.5963e-08	ATP6V1G2	0.0028604	No	6:31546470:A:G	splice_region_variant		2.4e-126	0.219553	G	1		nhl_inc	0	G	525	94207	0.140663	336734	1.19107	0.0478617	0.000258917		G	0.219553
100	.8678433	.6794169	1.108527	0.256388	1.28816		50	.8489727	.5948866	1.211583	0.366908		ICAM3	2.7302e-25	ATP6V1G2	0.0028604	No	6:31546470:A:G	splice_region_variant		3.69e-93	-0.191103	G	0		nhl_inc	0	G	525	94207	0.140663	336734	1.19107	0.0478617	0.000258917		A	0.191103
100	.8247569	.6644352	1.023763	0.0806347	3.05206		49	1.061843	.7829636	1.440054	0.699485		GZMA	2.0457e-06	ATP6V1G2	0.0028604	No	6:31546470:A:G	splice_region_variant		3.43e-77	-0.173414	G	0		nhl_inc	0	G	525	94207	0.140663	336734	1.19107	0.0478617	0.000258917		A	0.173414
100	1.043379	.8777268	1.240296	0.63022	0.231763		49	.9302593	.6717793	1.288194	0.663379		CD74	0.24889	ATP6V1G2	0.0028604	No	6:31546470:A:G	splice_region_variant		1.59e-72	0.16082	G	1		nhl_inc	0	G	525	94207	0.140663	336734	1.19107	0.0478617	0.000258917		G	0.16082
96	.9176631	.7281149	1.156556	0.466689	0.529804		47	.8599601	.6013838	1.229716	0.408364		TNFRSF4	0.00015133	ATP6V1G2	0.0028604	No	6:31546470:A:G	splice_region_variant		2.49e-61	0.15019	G	1		nhl_inc	0	G	525	94207	0.140663	336734	1.19107	0.0478617	0.000258917		G	0.15019
100	.9028444	.7340217	1.110496	0.333211	0.93638		50	.9242784	.6911575	1.236029	0.595422		TNFRSF8	0.86407	ATP6V1G2	0.0028604	No	6:31546470:A:G	splice_region_variant		5.85e-59	0.150659	G	1		nhl_inc	0	G	525	94207	0.140663	336734	1.19107	0.0478617	0.000258917		G	0.150659
96	.9514193	.770947	1.174139	0.642608	0.215347		47	1.049581	.7846071	1.404041	0.744448		ADA2	#N/A	ATP6V1G2	0.0028604	No	6:31546470:A:G	splice_region_variant		3.85e-49	0.135708	G	1		nhl_inc	0	G	525	94207	0.140663	336734	1.19107	0.0478617	0.000258917		G	0.135708
96	.8076019	.5916722	1.102335	0.178246	1.81218		47	.8734039	.5774411	1.32106	0.521437		IL12B	0.00011439	ATP6V1G2	0.0028604	No	6:31546470:A:G	splice_region_variant		4.88e-48	0.134463	G	1		nhl_inc	0	G	525	94207	0.140663	336734	1.19107	0.0478617	0.000258917		G	0.134463
96	1.058232	.9072131	1.23439	0.471248	0.519048		47	1.043345	.8191805	1.32885	0.73098		TNFRSF9	0.32153	ATP6V1G2	0.0028604	No	6:31546470:A:G	splice_region_variant		3.83e-46	0.128564	G	1		nhl_inc	0	G	525	94207	0.140663	336734	1.19107	0.0478617	0.000258917		G	0.128564
101	1.0072	.8108964	1.251024	0.948288	0.00420643		49	.941786	.6875298	1.290069	0.708723		SIGLEC6	0.0058774	ATP6V1G2	0.0028604	No	6:31546470:A:G	splice_region_variant		3.06e-44	0.131533	G	1		nhl_inc	0	G	525	94207	0.140663	336734	1.19107	0.0478617	0.000258917		G	0.131533
100	.9347344	.7457426	1.171622	0.558124	0.342964		49	.8929418	.6380582	1.249643	0.509037		IL2RA	0.054709	ATP6V1G2	0.0028604	No	6:31546470:A:G	splice_region_variant		4.33e-44	0.129563	G	1		nhl_inc	0	G	525	94207	0.140663	336734	1.19107	0.0478617	0.000258917		G	0.129563
96	.8442959	.662668	1.075705	0.170848	1.87548		47	1.032494	.7719723	1.380935	0.82935		IL12A_IL12B	#N/A	ATP6V1G2	0.0028604	No	6:31546470:A:G	splice_region_variant		1.03e-43	0.129271	G	1		nhl_inc	0	G	525	94207	0.140663	336734	1.19107	0.0478617	0.000258917		G	0.129271
99	.8066499	.6648385	.9787101	0.0293977	4.74417		49	.82548	.6143671	1.109137	0.203147		LILRB4	4.7133e-13	ATP6V1G2	0.0028604	No	6:31546470:A:G	splice_region_variant		1.52e-41	-0.124449	G	0		nhl_inc	0	G	525	94207	0.140663	336734	1.19107	0.0478617	0.000258917			variant_not_in_PRS
99	1.044794	.8555311	1.275927	0.667381	0.184681		48	.9314823	.6911826	1.255326	0.641041		LTA	0.19685	ATP6V1G2	0.0028604	No	6:31546470:A:G	splice_region_variant		6.22e-31	0.108167	G	1		nhl_inc	0	G	525	94207	0.140663	336734	1.19107	0.0478617	0.000258917			variant_not_in_PRS
99	.9125214	.72309	1.151579	0.440636	0.594626		48	.8070331	.57278	1.13709	0.220366		EPHA2	1.073e-05	ATP6V1G2	0.0028604	No	6:31546470:A:G	splice_region_variant		1.18e-27	0.0996933	G	1		nhl_inc	0	G	525	94207	0.140663	336734	1.19107	0.0478617	0.000258917		G	0.0996933
99	.7313833	.5121676	1.044427	0.0852798	2.96129		50	.8757006	.5929578	1.293265	0.504634		CXCL9	0.0029304	ATP6V1G2	0.0028604	No	6:31546470:A:G	splice_region_variant		2.77e-27	0.0936339	G	1		nhl_inc	0	G	525	94207	0.140663	336734	1.19107	0.0478617	0.000258917		G	0.0936339
101	1.185348	.9845259	1.427134	0.0726051	3.22312		49	1.346498	1.065291	1.701936	0.0128054		ITGB7	2.3661e-06	ATP6V1G2	0.0028604	No	6:31546470:A:G	splice_region_variant		5.31e-24	0.0954126	G	1		nhl_inc	0	G	525	94207	0.140663	336734	1.19107	0.0478617	0.000258917		G	0.0954126
103	1.271771	1.070029	1.51155	0.00637168	7.44206		50	1.43685	1.151284	1.793248	0.00134541		FCER2	7.6122e-12	ATP6V1G2	0.0028604	No	6:31546470:A:G	splice_region_variant		2.67e-22	0.0917271	G	1		nhl_inc	0	G	525	94207	0.140663	336734	1.19107	0.0478617	0.000258917		G	0.0917271
103	1.125554	.9295598	1.362872	0.22564	1.46813		50	1.22686	.9403158	1.600722	0.131934		IL15RA	2.332e-06	ATP6V1G2	0.0028604	No	6:31546470:A:G	splice_region_variant		3.2e-22	0.0908157	G	1		nhl_inc	0	G	525	94207	0.140663	336734	1.19107	0.0478617	0.000258917		G	0.0908157
100	1.002645	.8143379	1.234497	0.980142	0.000619579		50	.9806178	.7282319	1.320474	0.897422		TNFRSF1B	0.50201	ATP6V1G2	0.0028604	No	6:31546470:A:G	splice_region_variant		3.19e-20	0.0844044	G	1		nhl_inc	0	G	525	94207	0.140663	336734	1.19107	0.0478617	0.000258917			variant_not_in_PRS
102	1.041928	.841393	1.290257	0.706488	0.141811		50	.9566862	.6982092	1.310851	0.782893		ROBO1	7.2696e-16	ATP6V1G2	0.0028604	No	6:31546470:A:G	splice_region_variant		1.03e-17	-0.0800552	G	0		nhl_inc	0	G	525	94207	0.140663	336734	1.19107	0.0478617	0.000258917		A	0.0800552
102	.9137686	.7438443	1.122511	0.390314	0.737964		49	1.046944	.7931981	1.381863	0.745979		IL18BP	1.484e-08	ATP6V1G2	0.0028604	No	6:31546470:A:G	splice_region_variant		3.47e-17	0.0754627	G	1		nhl_inc	0	G	525	94207	0.140663	336734	1.19107	0.0478617	0.000258917		G	0.0754627
99	.8165016	.6580817	1.013058	0.0654634	3.39326		48	.8861932	.6465761	1.214611	0.452547		CSF1	0.99634	ATP6V1G2	0.0028604	No	6:31546470:A:G	splice_region_variant		1.02e-15	0.0747905	G	1		nhl_inc	0	G	525	94207	0.140663	336734	1.19107	0.0478617	0.000258917		G	0.0747905
101	.9059787	.7383522	1.111661	0.344201	0.894721		48	.7635602	.5622463	1.036955	0.0840652		VCAM1	0.79791	ATP6V1G2	0.0028604	No	6:31546470:A:G	splice_region_variant		2.11e-15	0.0731295	G	1		nhl_inc	0	G	525	94207	0.140663	336734	1.19107	0.0478617	0.000258917		G	0.0731295
103	1.004796	.8238042	1.225553	0.962337	0.00222984		50	1.003966	.753955	1.336882	0.978386		C1QA	0.0038204	ATP6V1G2	0.0028604	No	6:31546470:A:G	splice_region_variant		2.57e-13	0.0676364	G	1		nhl_inc	0	G	525	94207	0.140663	336734	1.19107	0.0478617	0.000258917		G	0.0676364
103	.9505953	.7794924	1.159256	0.616782	0.250416		50	.9801107	.7367507	1.303856	0.890274		PDCD1	0.41706	ATP6V1G2	0.0028604	No	6:31546470:A:G	splice_region_variant		3.63e-12	0.064949	G	1		nhl_inc	0	G	525	94207	0.140663	336734	1.19107	0.0478617	0.000258917		G	0.064949
100	.97941	.7906039	1.213305	0.848988	0.0362561		50	.7991912	.5056512	1.263137	0.337173		SIGLEC1	5.3298e-46	ATP6V1G2	0.0028604	No	6:31546470:A:G	splice_region_variant		3.79e-12	0.0642462	G	1		nhl_inc	0	G	525	94207	0.140663	336734	1.19107	0.0478617	0.000258917		G	0.0642462
99	.9759495	.8011808	1.188842	0.80893	0.0584705		49	.9882739	.7460114	1.30921	0.934481		CD5	2.3074e-10	ATP6V1G2	0.0028604	No	6:31546470:A:G	splice_region_variant		1.16e-11	-0.0634062	G	0		nhl_inc	0	G	525	94207	0.140663	336734	1.19107	0.0478617	0.000258917		A	0.0634062
100	.9055814	.7405532	1.107385	0.33393	0.933598		50	1.019428	.767104	1.354748	0.894498		SPINT1	1.0175e-05	ATP6V1G2	0.0028604	No	6:31546470:A:G	splice_region_variant		9.06e-11	-0.0615086	G	0		nhl_inc	0	G	525	94207	0.140663	336734	1.19107	0.0478617	0.000258917		A	0.0615086
102	.92441	.7507328	1.138266	0.459142	0.547985		49	.8980691	.6571039	1.227398	0.500003		ADAM8	2.1983e-14	ATP6V1G2	0.0028604	No	6:31546470:A:G	splice_region_variant		2.33e-10	0.0595567	G	1		nhl_inc	0	G	525	94207	0.140663	336734	1.19107	0.0478617	0.000258917			variant_not_in_PRS
103	1.026773	.8400768	1.25496	0.796377	0.0665843		50	.8819886	.6550954	1.187467	0.407901		MMP12	#N/A	ATP6V1G2	0.0028604	No	6:31546470:A:G	splice_region_variant		8.23e-10	0.0539597	G	1		nhl_inc	0	G	525	94207	0.140663	336734	1.19107	0.0478617	0.000258917		G	0.0539597
96	.9821843	.7960472	1.211845	0.866835	0.0281164		47	1.040741	.7706545	1.405483	0.794477		QPCT	1.1987e-15	ATP6V1G2	0.0028604	No	6:31546470:A:G	splice_region_variant		1.24e-09	-0.0563374	G	0		nhl_inc	0	G	525	94207	0.140663	336734	1.19107	0.0478617	0.000258917		A	0.0563374
100	.8562612	.6918294	1.059775	0.15377	2.03444		50	.7677631	.5639679	1.045202	0.0931373		TNFRSF14	0.80752	ATP6V1G2	0.0028604	No	6:31546470:A:G	splice_region_variant		2.26e-09	0.0551536	G	1		nhl_inc	0	G	525	94207	0.140663	336734	1.19107	0.0478617	0.000258917		G	0.0551536
103	1.054596	.8551049	1.300628	0.619282	0.246877		50	1.038239	.7655132	1.408128	0.809278		CD83	0.0052136	ATP6V1G2	0.0028604	No	6:31546470:A:G	splice_region_variant		2.74e-09	0.055081	G	1		nhl_inc	0	G	525	94207	0.140663	336734	1.19107	0.0478617	0.000258917		G	0.055081
102	1.01911	.8317125	1.24873	0.855125	0.0333368		49	.8442961	.6268559	1.137161	0.265288		RRM2	0.74515	ATP6V1G2	0.0028604	No	6:31546470:A:G	splice_region_variant		9.65e-09	-0.0552651	G	0		nhl_inc	0	G	525	94207	0.140663	336734	1.19107	0.0478617	0.000258917		A	0.0552651
99	.9506071	.7733926	1.168428	0.630365	0.231566		48	1.073305	.8098383	1.422485	0.622533		BTN3A2	1.1002e-10	UBD	0.0070467	No	6:29556180:A:G	synonymous_variant		0	-0.653218	G	0		nhl_inc	0	G	475	84447	0.126063	336823	1.19959	0.0498964	0.000265141		A	0.653218
96	.967307	.775872	1.205976	0.767675	0.0872716		47	.9293525	.6663194	1.296219	0.666033		BTN2A1	3.3959e-21	UBD	0.0070467	No	6:29556180:A:G	synonymous_variant		0	0.372482	G	1		nhl_inc	0	G	475	84447	0.126063	336823	1.19959	0.0498964	0.000265141		G	0.372482
96	.9862915	.8030828	1.211296	0.895259	0.0173326		47	1.106203	.8268397	1.479955	0.496737		CD1C	1.5963e-08	UBD	0.0070467	No	6:29556180:A:G	synonymous_variant		1.12e-90	0.192389	G	1		nhl_inc	0	G	475	84447	0.126063	336823	1.19959	0.0498964	0.000265141		G	0.192389
99	.8562027	.6882561	1.065131	0.163448	1.94204		49	.8168913	.5963136	1.119061	0.207864		RNASET2	0.00026891	UBD	0.0070467	No	6:29556180:A:G	synonymous_variant		2.71e-70	0.168389	G	1		nhl_inc	0	G	475	84447	0.126063	336823	1.19959	0.0498964	0.000265141		G	0.168389
100	1.095606	.8869792	1.353303	0.396895	0.717712		50	.9951058	.7283946	1.359477	0.975413		ICAM3	2.7302e-25	UBD	0.0070467	No	6:29556180:A:G	synonymous_variant		9.32e-52	-0.146699	G	0		nhl_inc	0	G	475	84447	0.126063	336823	1.19959	0.0498964	0.000265141		A	0.146699
99	.9881986	.7996671	1.221179	0.912476	0.0120814		48	1.053431	.7775793	1.427142	0.736862		GZMA	2.0457e-06	UBD	0.0070467	No	6:29556180:A:G	synonymous_variant		2.62e-47	-0.139805	G	0		nhl_inc	0	G	475	84447	0.126063	336823	1.19959	0.0498964	0.000265141		A	0.139805
100	1.004691	.8057273	1.252785	0.96685	0.00172721		50	1.017537	.7413095	1.396692	0.914328		TNFRSF4	0.00015133	UBD	0.0070467	No	6:29556180:A:G	synonymous_variant		6.92e-43	0.129392	G	1		nhl_inc	0	G	475	84447	0.126063	336823	1.19959	0.0498964	0.000265141		G	0.129392
96	1.139235	.9569295	1.356271	0.142883	2.14664		47	1.122262	.8678912	1.451187	0.379104		IL12A_IL12B	#N/A	UBD	0.0070467	No	6:29556180:A:G	synonymous_variant		2.39e-34	0.11813	G	1		nhl_inc	0	G	475	84447	0.126063	336823	1.19959	0.0498964	0.000265141		G	0.11813
103	.9781535	.8014277	1.19385	0.828009	0.0471999		50	1.095327	.8252017	1.453877	0.528563		IL12B	0.00011439	UBD	0.0070467	No	6:29556180:A:G	synonymous_variant		2.61e-34	0.116992	G	1		nhl_inc	0	G	475	84447	0.126063	336823	1.19959	0.0498964	0.000265141		G	0.116992
102	.9361969	.7537829	1.162755	0.551011	0.35551		49	1.127263	.8677182	1.46444	0.369595		CD74	0.24889	UBD	0.0070467	No	6:29556180:A:G	synonymous_variant		7.51e-34	0.112452	G	1		nhl_inc	0	G	475	84447	0.126063	336823	1.19959	0.0498964	0.000265141		G	0.112452
99	.9130106	.7397061	1.126918	0.396775	0.718078		48	1.259042	.9395123	1.687245	0.123018		IL2RA	0.054709	UBD	0.0070467	No	6:29556180:A:G	synonymous_variant		1.18e-31	0.112933	G	1		nhl_inc	0	G	475	84447	0.126063	336823	1.19959	0.0498964	0.000265141		G	0.112933
99	1.281561	1.114472	1.473702	0.000500411	12.1141		48	1.231523	.996664	1.521726	0.0537294		TNFRSF8	0.86407	UBD	0.0070467	No	6:29556180:A:G	synonymous_variant		5.16e-31	0.111885	G	1		nhl_inc	0	G	475	84447	0.126063	336823	1.19959	0.0498964	0.000265141		G	0.111885
100	.9760782	.797786	1.194216	0.813994	0.0553551		50	1.054516	.7917079	1.404565	0.716638		TNFRSF9	0.32153	UBD	0.0070467	No	6:29556180:A:G	synonymous_variant		1.01e-28	0.103961	G	1		nhl_inc	0	G	475	84447	0.126063	336823	1.19959	0.0498964	0.000265141		G	0.103961
99	.9246355	.7435296	1.149854	0.481122	0.496318		50	1.056571	.7977936	1.399287	0.701043		SIGLEC6	0.0058774	UBD	0.0070467	No	6:29556180:A:G	synonymous_variant		7.53e-24	0.0984452	G	1		nhl_inc	0	G	475	84447	0.126063	336823	1.19959	0.0498964	0.000265141		G	0.0984452
100	.9772721	.7964476	1.199151	0.825692	0.048501		49	1.010953	.755506	1.352769	0.941566		LILRB4	4.7133e-13	UBD	0.0070467	No	6:29556180:A:G	synonymous_variant		2.07e-22	-0.0930779	G	0		nhl_inc	0	G	475	84447	0.126063	336823	1.19959	0.0498964	0.000265141		A	0.0930779
99	.892368	.7255214	1.097584	0.280902	1.16272		48	.9134104	.6780932	1.230389	0.551253		ADA2	#N/A	UBD	0.0070467	No	6:29556180:A:G	synonymous_variant		1.98e-19	0.0862648	G	1		nhl_inc	0	G	475	84447	0.126063	336823	1.19959	0.0498964	0.000265141		G	0.0862648
103	.9543109	.7661937	1.188615	0.676329	0.174288		50	.8574113	.6244137	1.177351	0.341685		LTA	0.19685	UBD	0.0070467	No	6:29556180:A:G	synonymous_variant		5.78e-19	0.0862796	G	1		nhl_inc	0	G	475	84447	0.126063	336823	1.19959	0.0498964	0.000265141		G	0.0862796
100	.8923397	.6843798	1.163491	0.400114	0.707983		49	.8626846	.578327	1.286858	0.469121		IL15RA	2.332e-06	UBD	0.0070467	No	6:29556180:A:G	synonymous_variant		2.31e-15	0.0769409	G	1		nhl_inc	0	G	475	84447	0.126063	336823	1.19959	0.0498964	0.000265141		G	0.0769409
99	.9681814	.7754842	1.208761	0.775208	0.0815498		49	.8973953	.6477926	1.243173	0.515035		EPHA2	1.073e-05	UBD	0.0070467	No	6:29556180:A:G	synonymous_variant		1.95e-14	0.0726604	G	1		nhl_inc	0	G	475	84447	0.126063	336823	1.19959	0.0498964	0.000265141		G	0.0726604
103	1.009877	.8268416	1.23343	0.923258	0.00927957		50	.9767218	.7307377	1.30551	0.873586		TNFRSF1B	0.50201	UBD	0.0070467	No	6:29556180:A:G	synonymous_variant		1.46e-13	0.0702858	G	1		nhl_inc	0	G	475	84447	0.126063	336823	1.19959	0.0498964	0.000265141		G	0.0702858
103	1.044126	.8284685	1.31592	0.714512	0.133812		50	.9056432	.6455878	1.270454	0.566044		CXCL9	0.0029304	UBD	0.0070467	No	6:29556180:A:G	synonymous_variant		2.17e-11	0.0601286	G	1		nhl_inc	0	G	475	84447	0.126063	336823	1.19959	0.0498964	0.000265141		G	0.0601286
100	1.126111	.9211308	1.376706	0.246628	1.3423		50	1.079427	.8080926	1.441868	0.604856		IL18BP	1.484e-08	UBD	0.0070467	No	6:29556180:A:G	synonymous_variant		6.43e-11	0.0607113	G	1		nhl_inc	0	G	475	84447	0.126063	336823	1.19959	0.0498964	0.000265141		G	0.0607113
100	1.061042	.8656521	1.300533	0.568272	0.325582		50	.9834463	.735443	1.31508	0.910359		ROBO1	7.2696e-16	UBD	0.0070467	No	6:29556180:A:G	synonymous_variant		9.42e-11	-0.0627799	G	0		nhl_inc	0	G	475	84447	0.126063	336823	1.19959	0.0498964	0.000265141		A	0.0627799
101	.9470247	.772463	1.161034	0.600549	0.274168		50	.9688076	.7205762	1.302552	0.833808		CSF1	0.99634	UBD	0.0070467	No	6:29556180:A:G	synonymous_variant		8.15e-10	0.0593841	G	1		nhl_inc	0	G	475	84447	0.126063	336823	1.19959	0.0498964	0.000265141		G	0.0593841
100	1.098244	.8975994	1.34374	0.362597	0.828878		50	1.132387	.8565364	1.497076	0.382764		HSPB6	0.088703	UBD	0.0070467	No	6:29556180:A:G	synonymous_variant		2.81e-09	0.0501559	G	1		nhl_inc	0	G	475	84447	0.126063	336823	1.19959	0.0498964	0.000265141		G	0.0501559
100	1.031613	.8436367	1.261473	0.761701	0.0919594		50	.9805071	.7325612	1.312374	0.894708		SIGLEC1	5.3298e-46	UBD	0.0070467	No	6:29556180:A:G	synonymous_variant		2.95e-09	0.0569446	G	1		nhl_inc	0	G	475	84447	0.126063	336823	1.19959	0.0498964	0.000265141		G	0.0569446
100	.9573978	.7658997	1.196776	0.702197	0.146197		50	.9722888	.7084736	1.334341	0.861861		FCRL5	4.6105e-17	UBD	0.0070467	No	6:29556180:A:G	synonymous_variant		3.01e-09	-0.0555032	G	0		nhl_inc	0	G	475	84447	0.126063	336823	1.19959	0.0498964	0.000265141		A	0.0555032
96	.9455854	.7495394	1.192908	0.636942	0.222764		47	.9338094	.6585884	1.324044	0.700679		BTN3A2	1.1002e-10	BTN1A1	1.9496e-08	No	6:26509154:C:T	missense_variant		0	-0.899348	T	0		nhl_inc	0	T	461	81693	0.121962	336803	1.20193	0.0504666	0.000267881		C	0.899348
100	.9294153	.7537276	1.146054	0.493512	0.468861		49	.9355179	.6919365	1.264847	0.664904		BTN2A1	3.3959e-21	BTN1A1	1.9496e-08	No	6:26509154:C:T	missense_variant		0	0.405013	T	1		nhl_inc	0	T	461	81693	0.121962	336803	1.20193	0.0504666	0.000267881		T	0.405013
102	1.127785	.9270297	1.372016	0.229216	1.44572		49	1.185324	.8995467	1.56189	0.2271		CD1C	1.5963e-08	BTN1A1	1.9496e-08	No	6:26509154:C:T	missense_variant		2.34e-53	0.149512	T	1		nhl_inc	0	T	461	81693	0.121962	336803	1.20193	0.0504666	0.000267881			variant_not_in_PRS
102	1.039772	.8526249	1.267996	0.700078	0.148391		49	.9863691	.739763	1.315184	0.925507		RNASET2	0.00026891	BTN1A1	1.9496e-08	No	6:26509154:C:T	missense_variant		2.6e-41	0.130541	T	1		nhl_inc	0	T	461	81693	0.121962	336803	1.20193	0.0504666	0.000267881			variant_not_in_PRS
103	1.113575	.9002571	1.377439	0.321438	0.983085		50	1.188676	.8705708	1.623015	0.276728		GZMA	2.0457e-06	BTN1A1	1.9496e-08	No	6:26509154:C:T	missense_variant		1.76e-33	-0.119063	T	0		nhl_inc	0	T	461	81693	0.121962	336803	1.20193	0.0504666	0.000267881		C	0.119063
101	.999786	.8162329	1.224616	0.99835	4.27554e-06		49	.9693791	.7234825	1.298851	0.834969		ICAM3	2.7302e-25	BTN1A1	1.9496e-08	No	6:26509154:C:T	missense_variant		2.14e-32	-0.11722	T	0		nhl_inc	0	T	461	81693	0.121962	336803	1.20193	0.0504666	0.000267881		C	0.11722
100	1.037655	.8367086	1.286862	0.73643	0.11329		49	.9654511	.7180667	1.298063	0.815929		TNFRSF4	0.00015133	BTN1A1	1.9496e-08	No	6:26509154:C:T	missense_variant		2.75e-29	0.108086	T	1		nhl_inc	0	T	461	81693	0.121962	336803	1.20193	0.0504666	0.000267881			variant_not_in_PRS
102	1.119161	.9074387	1.380282	0.292717	1.10708		49	1.133846	.8354693	1.538783	0.420115		CD74	0.24889	BTN1A1	1.9496e-08	No	6:26509154:C:T	missense_variant		6.06e-21	0.0887735	T	1		nhl_inc	0	T	461	81693	0.121962	336803	1.20193	0.0504666	0.000267881			variant_not_in_PRS
99	.8397842	.6710922	1.05088	0.126963	2.32925		48	.815264	.5889569	1.12853	0.218278		TNFRSF9	0.32153	BTN1A1	1.9496e-08	No	6:26509154:C:T	missense_variant		1.35e-20	0.0887531	T	1		nhl_inc	0	T	461	81693	0.121962	336803	1.20193	0.0504666	0.000267881			variant_not_in_PRS
103	.9970389	.8203344	1.211807	0.976231	0.0008877		50	.9854352	.7445427	1.304267	0.918291		TNFRSF8	0.86407	BTN1A1	1.9496e-08	No	6:26509154:C:T	missense_variant		1.51e-19	0.0890949	T	1		nhl_inc	0	T	461	81693	0.121962	336803	1.20193	0.0504666	0.000267881			variant_not_in_PRS
103	.9804947	.797697	1.205182	0.851569	0.0350127		50	.7648373	.5592472	1.046006	0.0932742		IL12B	0.00011439	BTN1A1	1.9496e-08	No	6:26509154:C:T	missense_variant		2.53e-19	0.0878758	T	1		nhl_inc	0	T	461	81693	0.121962	336803	1.20193	0.0504666	0.000267881			variant_not_in_PRS
99	.8128729	.6368837	1.037493	0.0960545	2.76986		48	.8121978	.5697571	1.157801	0.250166		IL2RA	0.054709	BTN1A1	1.9496e-08	No	6:26509154:C:T	missense_variant		8.61e-19	0.0871308	T	1		nhl_inc	0	T	461	81693	0.121962	336803	1.20193	0.0504666	0.000267881			variant_not_in_PRS
103	1.316687	1.052013	1.64795	0.0162697	5.77349		50	1.127885	.8212576	1.548995	0.457207		IL12A_IL12B	#N/A	BTN1A1	1.9496e-08	No	6:26509154:C:T	missense_variant		3.21e-17	0.0831696	T	1		nhl_inc	0	T	461	81693	0.121962	336803	1.20193	0.0504666	0.000267881			variant_not_in_PRS
100	1.170287	.9678498	1.415068	0.104645	2.63328		48	1.052535	.7672952	1.443812	0.750874		LTA	0.19685	BTN1A1	1.9496e-08	No	6:26509154:C:T	missense_variant		2.24e-14	0.0755585	T	1		nhl_inc	0	T	461	81693	0.121962	336803	1.20193	0.0504666	0.000267881			variant_not_in_PRS
99	1.107264	.9039557	1.356299	0.324912	0.96907		48	1.075693	.8003696	1.445726	0.628589		SIGLEC6	0.0058774	BTN1A1	1.9496e-08	No	6:26509154:C:T	missense_variant		3e-14	0.0757333	T	1		nhl_inc	0	T	461	81693	0.121962	336803	1.20193	0.0504666	0.000267881			variant_not_in_PRS
101	1.015197	.8324603	1.238046	0.881588	0.0221878		50	1.152765	.8734297	1.521436	0.315319		ADA2	#N/A	BTN1A1	1.9496e-08	No	6:26509154:C:T	missense_variant		1.17e-12	0.0694017	T	1		nhl_inc	0	T	461	81693	0.121962	336803	1.20193	0.0504666	0.000267881			variant_not_in_PRS
99	1.027759	.846166	1.248322	0.782531	0.0761883		50	1.001604	.7567564	1.325672	0.991059		LILRB4	4.7133e-13	BTN1A1	1.9496e-08	No	6:26509154:C:T	missense_variant		2.12e-11	-0.0653041	T	0		nhl_inc	0	T	461	81693	0.121962	336803	1.20193	0.0504666	0.000267881			variant_not_in_PRS
103	1.049871	.8599499	1.281737	0.632642	0.228495		50	1.064405	.7990805	1.417828	0.669612		EPHA2	1.073e-05	BTN1A1	1.9496e-08	No	6:26509154:C:T	missense_variant		4.41e-10	0.0603066	T	1		nhl_inc	0	T	461	81693	0.121962	336803	1.20193	0.0504666	0.000267881			variant_not_in_PRS
101	.9048136	.7251777	1.128948	0.375702	0.784719		50	1.084628	.8280346	1.420734	0.555294		CXCL9	0.0029304	BTN1A1	1.9496e-08	No	6:26509154:C:T	missense_variant		2.39e-09	0.054662	T	1		nhl_inc	0	T	461	81693	0.121962	336803	1.20193	0.0504666	0.000267881			variant_not_in_PRS
99	.9436396	.7737861	1.150778	0.566685	0.328261		49	.9913869	.746224	1.317095	0.952409		IL15RA	2.332e-06	BTN1A1	1.9496e-08	No	6:26509154:C:T	missense_variant		2.41e-09	0.0591208	T	1		nhl_inc	0	T	461	81693	0.121962	336803	1.20193	0.0504666	0.000267881			variant_not_in_PRS
103	1.024914	.8368713	1.255209	0.811915	0.0566231		50	.9455772	.7097555	1.259753	0.702222		ICAM3	2.7302e-25	ST3GAL4	0.039802	No	11:126406111:C:T	missense_variant		2.02e-15	0.282024	T	1		multmyeloma_inc	0	T	23	5696	0.00848965	336822	2.15865	0.211472	0.000274003			variant_not_in_PRS
100	.9154334	.7361193	1.138427	0.426978	0.631029		49	.7770208	.5450757	1.107665	0.16311		SFTPD	7.4927e-05	C6orf15	0.010531	No	6:31112239:C:G	missense_variant		2.45e-19	-0.0716442	G	0		lung_inc	0	G	1208	131356	0.196788	336819	1.12677	0.0328303	0.000277371			variant_not_in_PRS
99	.7848738	.6405894	.9616564	0.0194285	5.46253		49	.8135533	.6000361	1.103049	0.18401		MMP9	1.8869e-17	C6orf15	0.010531	No	6:31112239:C:G	missense_variant		1.07e-12	0.0574625	G	1		lung_inc	0	G	1208	131356	0.196788	336819	1.12677	0.0328303	0.000277371			variant_not_in_PRS
100	1.110455	.9030859	1.36544	0.320512	0.986858		50	1.020981	.7570746	1.376881	0.891757		SPINT1	1.0175e-05	C6orf15	0.010531	No	6:31112239:C:G	missense_variant		1.66e-12	-0.0578437	G	0		lung_inc	0	G	1208	131356	0.196788	336819	1.12677	0.0328303	0.000277371		C	0.0578437
99	.9985101	.7984039	1.248769	0.989574	0.000170745		48	1.087212	.7936695	1.489321	0.602535		TNFSF13B	0.98193	C6orf15	0.010531	No	6:31112239:C:G	missense_variant		1.59e-10	-0.0500325	G	0		lung_inc	0	G	1208	131356	0.196788	336819	1.12677	0.0328303	0.000277371			variant_not_in_PRS
99	.9471732	.7737652	1.159444	0.598856	0.276725		48	1.031144	.7738083	1.374059	0.834159		TNR	0.52437	C6orf15	0.010531	No	6:31112239:C:G	missense_variant		2.45e-10	-0.0505965	G	0		lung_inc	0	G	1208	131356	0.196788	336819	1.12677	0.0328303	0.000277371			variant_not_in_PRS
99	.8820169	.7036781	1.105554	0.276022	1.18657		49	1.022228	.7484806	1.396095	0.890049		TREM2	3.2892e-09	C6orf15	0.010531	No	6:31112239:C:G	missense_variant		1.2e-09	-0.0463161	G	0		lung_inc	0	G	1208	131356	0.196788	336819	1.12677	0.0328303	0.000277371		C	0.0463161
96	1.089077	.9206352	1.288336	0.319555	0.990767		47	1.101324	.8750404	1.386124	0.410821		MSLN	5.8751e-25	C6orf15	0.010531	No	6:31112239:C:G	missense_variant		1.37e-09	-0.0484103	G	0		lung_inc	0	G	1208	131356	0.196788	336819	1.12677	0.0328303	0.000277371			variant_not_in_PRS
96	.8248722	.6628109	1.026559	0.08451	2.97596		47	.8994471	.6611501	1.223633	0.499794		SFTPD	7.4927e-05	MUC22	0.014047	No	6:31032220:T:C	missense_variant		1.37e-28	0.0744214	C	1		lung_inc	0	C	1773	231668	0.34656	336797	0.899967	0.0290179	0.000281077			variant_not_in_PRS
102	.9883613	.8082031	1.208679	0.90922	0.0130011		49	.8991962	.6708101	1.20534	0.477253		MMP9	1.8869e-17	MUC22	0.014047	No	6:31032220:T:C	missense_variant		9.05e-12	-0.0464257	C	0		lung_inc	0	C	1773	231668	0.34656	336797	0.899967	0.0290179	0.000281077		T	0.0464257
96	1.016481	.8304215	1.244229	0.87408	0.0251154		47	1.032067	.7714614	1.380708	0.831664		PLAUR	0.0053378	MUC22	0.014047	No	6:31032220:T:C	missense_variant		8.97e-10	-0.0407733	C	0		lung_inc	0	C	1773	231668	0.34656	336797	0.899967	0.0290179	0.000281077		T	0.0407733
100	.8972414	.7205843	1.117207	0.332422	0.93944		49	.901387	.6611026	1.229005	0.511601		BTN3A2	1.1002e-10	ZNRD1	0.2067	No	6:30064745:A:C	3_prime_UTR_variant		0	-0.583908	C	0		nhl_inc	0	C	499	89188	0.133207	336645	1.19401	0.0488691	0.000285169			variant_not_in_PRS
100	.9492222	.7740031	1.164107	0.616713	0.250514		50	.9714677	.7283823	1.295679	0.843819		BTN2A1	3.3959e-21	ZNRD1	0.2067	No	6:30064745:A:C	3_prime_UTR_variant		1.33e-285	0.336739	C	1		nhl_inc	0	C	499	89188	0.133207	336645	1.19401	0.0488691	0.000285169		C	0.336739
100	.8985815	.7288892	1.10778	0.31662	1.00286		50	.8969377	.6681347	1.204094	0.469133		CD1C	1.5963e-08	ZNRD1	0.2067	No	6:30064745:A:C	3_prime_UTR_variant		2.1e-95	0.194863	C	1		nhl_inc	0	C	499	89188	0.133207	336645	1.19401	0.0488691	0.000285169		C	0.194863
101	1.23001	1.007844	1.501151	0.0416664	4.1487		50	1.223309	.912373	1.640212	0.177958		RNASET2	0.00026891	ZNRD1	0.2067	No	6:30064745:A:C	3_prime_UTR_variant		1.15e-75	0.172612	C	1		nhl_inc	0	C	499	89188	0.133207	336645	1.19401	0.0488691	0.000285169		C	0.172612
100	.940953	.7623134	1.161455	0.570992	0.321026		49	.8269621	.6095657	1.121891	0.222128		ICAM3	2.7302e-25	ZNRD1	0.2067	No	6:30064745:A:C	3_prime_UTR_variant		1.53e-59	-0.155755	C	0		nhl_inc	0	C	499	89188	0.133207	336645	1.19401	0.0488691	0.000285169		A	0.155755
100	1.026486	.840492	1.253639	0.797722	0.0656877		49	.9210944	.6628366	1.279976	0.624418		GZMA	2.0457e-06	ZNRD1	0.2067	No	6:30064745:A:C	3_prime_UTR_variant		1.67e-49	-0.141396	C	0		nhl_inc	0	C	499	89188	0.133207	336645	1.19401	0.0488691	0.000285169		A	0.141396
102	1.086287	.882544	1.337067	0.434817	0.609921		50	1.072879	.7978639	1.442687	0.641548		TNFRSF4	0.00015133	ZNRD1	0.2067	No	6:30064745:A:C	3_prime_UTR_variant		5.37e-44	0.12953	C	1		nhl_inc	0	C	499	89188	0.133207	336645	1.19401	0.0488691	0.000285169		C	0.12953
100	1.085676	.8895372	1.325062	0.418759	0.653795		50	.9888218	.7456278	1.311336	0.937789		CD74	0.24889	ZNRD1	0.2067	No	6:30064745:A:C	3_prime_UTR_variant		3.41e-36	0.11502	C	1		nhl_inc	0	C	499	89188	0.133207	336645	1.19401	0.0488691	0.000285169		C	0.11502
102	1.053929	.8516517	1.30425	0.629033	0.233375		49	1.04921	.7663486	1.436477	0.764407		IL12B	0.00011439	ZNRD1	0.2067	No	6:30064745:A:C	3_prime_UTR_variant		1.48e-34	0.116035	C	1		nhl_inc	0	C	499	89188	0.133207	336645	1.19401	0.0488691	0.000285169		C	0.116035
100	.9645758	.7872237	1.181883	0.727897	0.121051		50	1.109487	.8274404	1.487673	0.487523		IL12A_IL12B	#N/A	ZNRD1	0.2067	No	6:30064745:A:C	3_prime_UTR_variant		2.06e-34	0.116807	C	1		nhl_inc	0	C	499	89188	0.133207	336645	1.19401	0.0488691	0.000285169		C	0.116807
102	1.090073	.8891132	1.336453	0.406809	0.688106		50	1.004612	.759149	1.329444	0.974318		TNFRSF8	0.86407	ZNRD1	0.2067	No	6:30064745:A:C	3_prime_UTR_variant		4.91e-31	0.110506	C	1		nhl_inc	0	C	499	89188	0.133207	336645	1.19401	0.0488691	0.000285169		C	0.110506
99	1.064074	.872783	1.29729	0.539067	0.377273		49	1.026187	.7726521	1.362915	0.858301		IL2RA	0.054709	ZNRD1	0.2067	No	6:30064745:A:C	3_prime_UTR_variant		3.51e-30	0.108845	C	1		nhl_inc	0	C	499	89188	0.133207	336645	1.19401	0.0488691	0.000285169		C	0.108845
99	.9797534	.8011789	1.19813	0.842077	0.0396956		48	1.075313	.8069692	1.43289	0.62008		TNFRSF9	0.32153	ZNRD1	0.2067	No	6:30064745:A:C	3_prime_UTR_variant		3.35e-29	0.103561	C	1		nhl_inc	0	C	499	89188	0.133207	336645	1.19401	0.0488691	0.000285169		C	0.103561
100	1.010205	.8299886	1.229551	0.919336	0.0102557		49	.9694535	.7178893	1.309171	0.839606		SIGLEC6	0.0058774	ZNRD1	0.2067	No	6:30064745:A:C	3_prime_UTR_variant		9.32e-25	0.099109	C	1		nhl_inc	0	C	499	89188	0.133207	336645	1.19401	0.0488691	0.000285169		C	0.099109
100	.9621285	.7810704	1.185157	0.716642	0.131733		50	.997292	.7418441	1.340701	0.98567		LILRB4	4.7133e-13	ZNRD1	0.2067	No	6:30064745:A:C	3_prime_UTR_variant		1.45e-24	-0.0965838	C	0		nhl_inc	0	C	499	89188	0.133207	336645	1.19401	0.0488691	0.000285169			variant_not_in_PRS
99	1.023174	.8320256	1.258236	0.828112	0.0471429		49	1.214085	.9120305	1.616177	0.18382		ADA2	#N/A	ZNRD1	0.2067	No	6:30064745:A:C	3_prime_UTR_variant		2.19e-22	0.0920003	C	1		nhl_inc	0	C	499	89188	0.133207	336645	1.19401	0.0488691	0.000285169		C	0.0920003
101	.9031718	.7401744	1.102064	0.315901	1.00584		50	.9131257	.6882302	1.211511	0.528713		LTA	0.19685	ZNRD1	0.2067	No	6:30064745:A:C	3_prime_UTR_variant		1.86e-20	0.088861	C	1		nhl_inc	0	C	499	89188	0.133207	336645	1.19401	0.0488691	0.000285169		C	0.088861
100	1.062953	.8779896	1.286881	0.531371	0.391769		50	1.055486	.8034716	1.386546	0.698048		EPHA2	1.073e-05	ZNRD1	0.2067	No	6:30064745:A:C	3_prime_UTR_variant		2.83e-17	0.0791997	C	1		nhl_inc	0	C	499	89188	0.133207	336645	1.19401	0.0488691	0.000285169		C	0.0791997
96	.8930188	.7179874	1.11072	0.309369	1.03337		47	.8660077	.6329258	1.184925	0.368499		IL15RA	2.332e-06	ZNRD1	0.2067	No	6:30064745:A:C	3_prime_UTR_variant		3.03e-15	0.0756354	C	1		nhl_inc	0	C	499	89188	0.133207	336645	1.19401	0.0488691	0.000285169		C	0.0756354
100	1.094352	.9011622	1.328957	0.362923	0.827755		49	1.282282	.9763873	1.68401	0.0737574		TNFRSF1B	0.50201	ZNRD1	0.2067	No	6:30064745:A:C	3_prime_UTR_variant		5.61e-14	0.0705554	C	1		nhl_inc	0	C	499	89188	0.133207	336645	1.19401	0.0488691	0.000285169		C	0.0705554
96	1.058801	.8591112	1.304906	0.592073	0.287119		47	1.006418	.7460967	1.357567	0.966585		CXCL9	0.0029304	ZNRD1	0.2067	No	6:30064745:A:C	3_prime_UTR_variant		1.24e-13	0.0657758	C	1		nhl_inc	0	C	499	89188	0.133207	336645	1.19401	0.0488691	0.000285169		C	0.0657758
100	.9583353	.7691892	1.193993	0.704404	0.143931		49	.8891744	.6279884	1.25899	0.507978		ROBO1	7.2696e-16	ZNRD1	0.2067	No	6:30064745:A:C	3_prime_UTR_variant		2.57e-12	-0.0670056	C	0		nhl_inc	0	C	499	89188	0.133207	336645	1.19401	0.0488691	0.000285169		A	0.0670056
100	.8689399	.6799686	1.110429	0.261528	1.26065		49	.7237333	.4773441	1.0973	0.127837		IL18BP	1.484e-08	ZNRD1	0.2067	No	6:30064745:A:C	3_prime_UTR_variant		7.55e-12	0.0628321	C	1		nhl_inc	0	C	499	89188	0.133207	336645	1.19401	0.0488691	0.000285169		C	0.0628321
100	1.108393	.9400033	1.306949	0.220934	1.4983		49	1.196493	.9713438	1.47383	0.0916779		CSF1	0.99634	ZNRD1	0.2067	No	6:30064745:A:C	3_prime_UTR_variant		1.5e-11	0.0643992	C	1		nhl_inc	0	C	499	89188	0.133207	336645	1.19401	0.0488691	0.000285169		C	0.0643992
100	1.087492	.8806256	1.342953	0.435913	0.607017		49	1.034951	.7545072	1.419633	0.831289		FCRL5	4.6105e-17	ZNRD1	0.2067	No	6:30064745:A:C	3_prime_UTR_variant		6.5e-11	-0.060325	C	0		nhl_inc	0	C	499	89188	0.133207	336645	1.19401	0.0488691	0.000285169		A	0.060325
100	.941513	.7601543	1.166141	0.580911	0.304764		49	.9936429	.7437839	1.327437	0.965576		SIGLEC1	5.3298e-46	ZNRD1	0.2067	No	6:30064745:A:C	3_prime_UTR_variant		1.65e-10	0.0605508	C	1		nhl_inc	0	C	499	89188	0.133207	336645	1.19401	0.0488691	0.000285169		C	0.0605508
100	.9368897	.7614284	1.152784	0.537799	0.379634		50	.8152265	.6075204	1.093946	0.173346		VCAM1	0.79791	ZNRD1	0.2067	No	6:30064745:A:C	3_prime_UTR_variant		8.66e-10	0.0579137	C	1		nhl_inc	0	C	499	89188	0.133207	336645	1.19401	0.0488691	0.000285169		C	0.0579137
99	1.016558	.833012	1.240547	0.871588	0.0261282		50	.8371345	.6303148	1.111816	0.2195		TNFRSF13B	2.0908e-15	ZNRD1	0.2067	No	6:30064745:A:C	3_prime_UTR_variant		2.51e-09	-0.0567848	C	0		nhl_inc	0	C	499	89188	0.133207	336645	1.19401	0.0488691	0.000285169		A	0.0567848
96	1.00518	.8221151	1.229009	0.959828	0.00253711		47	1.084314	.8154713	1.441788	0.57766		FCER2	7.6122e-12	ZNRD1	0.2067	No	6:30064745:A:C	3_prime_UTR_variant		7.99e-09	0.0558595	C	1		nhl_inc	0	C	499	89188	0.133207	336645	1.19401	0.0488691	0.000285169		C	0.0558595
99	1.042333	.8374218	1.297384	0.71045	0.137828		48	1.099089	.8008068	1.508475	0.558634		ICAM5	0.002139	MRPL4	4.2719e-10	No	19:10258410:C:T	splice_region_variant		3.72e-84	-0.15729	T	0		lung_inc	0	T	1185	130305	0.195193	336821	1.12716	0.0330293	0.000289962		C	0.15729
100	.923401	.7432428	1.147229	0.471742	0.517892		49	.7534056	.5190753	1.093521	0.136323		BTN3A2	1.1002e-10	BTN2A1	3.3959e-21	No	6:26463432:G:A	missense_variant		0	-0.901292	A	0		nhl_inc	0	A	461	81758	0.122052	336819	1.20034	0.0503981	0.000290878			variant_not_in_PRS
100	1.028301	.8286656	1.27603	0.79995	0.0642173		50	.8864599	.6472055	1.21416	0.45271		BTN2A1	3.3959e-21	BTN2A1	3.3959e-21	Yes	6:26463432:G:A	missense_variant		0	0.404644	A	1		nhl_inc	0	A	461	81758	0.122052	336819	1.20034	0.0503981	0.000290878			variant_not_in_PRS
101	.885994	.7108273	1.104326	0.281477	1.15995		50	.847378	.6151347	1.167304	0.310886		CD1C	1.5963e-08	BTN2A1	3.3959e-21	No	6:26463432:G:A	missense_variant		2.52e-52	0.147831	A	1		nhl_inc	0	A	461	81758	0.122052	336819	1.20034	0.0503981	0.000290878			variant_not_in_PRS
103	.9782986	.8054774	1.1882	0.824915	0.0489419		50	.9180042	.6876285	1.225563	0.561708		RNASET2	0.00026891	BTN2A1	3.3959e-21	No	6:26463432:G:A	missense_variant		6.53e-42	0.131382	A	1		nhl_inc	0	A	461	81758	0.122052	336819	1.20034	0.0503981	0.000290878			variant_not_in_PRS
100	1.072314	.879546	1.307331	0.489856	0.476843		49	1.025067	.7715903	1.361814	0.864361		GZMA	2.0457e-06	BTN2A1	3.3959e-21	No	6:26463432:G:A	missense_variant		1.78e-33	-0.118892	A	0		nhl_inc	0	A	461	81758	0.122052	336819	1.20034	0.0503981	0.000290878			variant_not_in_PRS
102	.9773426	.8042746	1.187652	0.817724	0.0531182		49	.9822722	.7414392	1.301332	0.90081		ICAM3	2.7302e-25	BTN2A1	3.3959e-21	No	6:26463432:G:A	missense_variant		8.37e-32	-0.11591	A	0		nhl_inc	0	A	461	81758	0.122052	336819	1.20034	0.0503981	0.000290878			variant_not_in_PRS
100	.9324742	.7647879	1.136927	0.489431	0.477778		50	1.000967	.7560792	1.325171	0.994614		TNFRSF4	0.00015133	BTN2A1	3.3959e-21	No	6:26463432:G:A	missense_variant		1.58e-30	0.110294	A	1		nhl_inc	0	A	461	81758	0.122052	336819	1.20034	0.0503981	0.000290878			variant_not_in_PRS
99	.8458182	.6824491	1.048296	0.126208	2.33854		49	.6986273	.5195188	.939485	0.0176442		CD74	0.24889	BTN2A1	3.3959e-21	No	6:26463432:G:A	missense_variant		1.76e-22	0.0920941	A	1		nhl_inc	0	A	461	81758	0.122052	336819	1.20034	0.0503981	0.000290878			variant_not_in_PRS
102	.9955333	.8142757	1.217139	0.965178	0.00190591		49	1.010709	.7569562	1.349527	0.942429		TNFRSF9	0.32153	BTN2A1	3.3959e-21	No	6:26463432:G:A	missense_variant		1.63e-21	0.0907119	A	1		nhl_inc	0	A	461	81758	0.122052	336819	1.20034	0.0503981	0.000290878		A	0.0907119
95	.912147	.7361461	1.130227	0.400506	0.706807		46	.9866199	.727681	1.3377	0.930889		TNFRSF8	0.86407	BTN2A1	3.3959e-21	No	6:26463432:G:A	missense_variant		2.67e-21	0.0931882	A	1		nhl_inc	0	A	461	81758	0.122052	336819	1.20034	0.0503981	0.000290878		A	0.0931882
102	.9958285	.810758	1.223145	0.968214	0.00158794		50	1.037687	.7761473	1.387358	0.802839		IL12B	0.00011439	BTN2A1	3.3959e-21	No	6:26463432:G:A	missense_variant		8.25e-20	0.0889441	A	1		nhl_inc	0	A	461	81758	0.122052	336819	1.20034	0.0503981	0.000290878			variant_not_in_PRS
96	.9464891	.7596685	1.179253	0.623973	0.240323		47	.9150346	.6643182	1.260372	0.586779		IL2RA	0.054709	BTN2A1	3.3959e-21	No	6:26463432:G:A	missense_variant		3.15e-19	0.0881118	A	1		nhl_inc	0	A	461	81758	0.122052	336819	1.20034	0.0503981	0.000290878			variant_not_in_PRS
99	.869473	.7086996	1.066719	0.179982	1.79777		50	.856996	.6467769	1.135542	0.282492		IL12A_IL12B	#N/A	BTN2A1	3.3959e-21	No	6:26463432:G:A	missense_variant		9.72e-18	0.0844111	A	1		nhl_inc	0	A	461	81758	0.122052	336819	1.20034	0.0503981	0.000290878			variant_not_in_PRS
102	1.046897	.8587018	1.276338	0.650337	0.205476		49	1.08202	.8126889	1.440609	0.589352		SIGLEC6	0.0058774	BTN2A1	3.3959e-21	No	6:26463432:G:A	missense_variant		6.28e-15	0.0776091	A	1		nhl_inc	0	A	461	81758	0.122052	336819	1.20034	0.0503981	0.000290878			variant_not_in_PRS
102	1.134035	.915446	1.404819	0.249599	1.32555		49	.985254	.7227935	1.343019	0.925115		LTA	0.19685	BTN2A1	3.3959e-21	No	6:26463432:G:A	missense_variant		2.33e-14	0.0753995	A	1		nhl_inc	0	A	461	81758	0.122052	336819	1.20034	0.0503981	0.000290878			variant_not_in_PRS
100	1.065291	.8691348	1.305717	0.54243	0.371055		50	1.033987	.7787617	1.372857	0.817251		ADA2	#N/A	BTN2A1	3.3959e-21	No	6:26463432:G:A	missense_variant		2.72e-13	0.0712485	A	1		nhl_inc	0	A	461	81758	0.122052	336819	1.20034	0.0503981	0.000290878			variant_not_in_PRS
101	1.063885	.8791334	1.287462	0.524569	0.4049		49	1.083808	.8351595	1.406485	0.545006		LILRB4	4.7133e-13	BTN2A1	3.3959e-21	No	6:26463432:G:A	missense_variant		5.43e-11	-0.063865	A	0		nhl_inc	0	A	461	81758	0.122052	336819	1.20034	0.0503981	0.000290878			variant_not_in_PRS
102	1.209	.9893847	1.477364	0.0635073	3.44334		50	1.215579	.9080356	1.627284	0.189607		EPHA2	1.073e-05	BTN2A1	3.3959e-21	No	6:26463432:G:A	missense_variant		3.44e-10	0.0605973	A	1		nhl_inc	0	A	461	81758	0.122052	336819	1.20034	0.0503981	0.000290878			variant_not_in_PRS
100	1.139261	.9346775	1.388624	0.19669	1.66678		49	1.118233	.8413567	1.486224	0.441366		IL15RA	2.332e-06	BTN2A1	3.3959e-21	No	6:26463432:G:A	missense_variant		7.05e-10	0.0609702	A	1		nhl_inc	0	A	461	81758	0.122052	336819	1.20034	0.0503981	0.000290878			variant_not_in_PRS
102	.9333826	.7667884	1.136171	0.491913	0.472339		50	.980682	.7396315	1.300292	0.892191		CXCL9	0.0029304	BTN2A1	3.3959e-21	No	6:26463432:G:A	missense_variant		8e-10	0.056183	A	1		nhl_inc	0	A	461	81758	0.122052	336819	1.20034	0.0503981	0.000290878		A	0.056183
100	.9942836	.7985486	1.237996	0.959124	0.00262689		50	.9524741	.7002741	1.295502	0.756358		CSF1	0.99634	BTN2A1	3.3959e-21	No	6:26463432:G:A	missense_variant		6.65e-09	0.0570767	A	1		nhl_inc	0	A	461	81758	0.122052	336819	1.20034	0.0503981	0.000290878			variant_not_in_PRS
101	.9967726	.8100162	1.226587	0.975637	0.000932614		50	1.035616	.7689015	1.394847	0.817832		BTN3A2	1.1002e-10	BTNL2	8.5607e-11	No	6:32394044:C:T	synonymous_variant		1.86e-184	-0.249909	T	0		nhl_inc	0	T	631	115022	0.171684	336819	1.17441	0.0443807	0.000291894			variant_not_in_PRS
101	1.051736	.8523417	1.297776	0.638131	0.221195		50	.9552837	.7086686	1.28772	0.763982		RNASET2	0.00026891	BTNL2	8.5607e-11	No	6:32394044:C:T	synonymous_variant		1.52e-144	0.215256	T	1		nhl_inc	0	T	631	115022	0.171684	336819	1.17441	0.0443807	0.000291894			variant_not_in_PRS
99	.8119299	.6613619	.9967767	0.0465014	3.96334		49	.8449023	.6304998	1.132213	0.259109		LILRB4	4.7133e-13	BTNL2	8.5607e-11	No	6:32394044:C:T	synonymous_variant		6.99e-106	-0.184869	T	0		nhl_inc	0	T	631	115022	0.171684	336819	1.17441	0.0443807	0.000291894			variant_not_in_PRS
100	.9780113	.7926227	1.206761	0.835742	0.042991		50	.8604199	.6284316	1.178048	0.348347		BTN2A1	3.3959e-21	BTNL2	8.5607e-11	No	6:32394044:C:T	synonymous_variant		1.01e-104	0.182801	T	1		nhl_inc	0	T	631	115022	0.171684	336819	1.17441	0.0443807	0.000291894			variant_not_in_PRS
102	.9872314	.8003998	1.217674	0.904438	0.0144137		49	.7614805	.5550763	1.044636	0.0911714		CD1C	1.5963e-08	BTNL2	8.5607e-11	No	6:32394044:C:T	synonymous_variant		1.67e-81	0.16163	T	1		nhl_inc	0	T	631	115022	0.171684	336819	1.17441	0.0443807	0.000291894			variant_not_in_PRS
103	1.290807	1.051701	1.584273	0.014596	5.96459		50	1.280739	.9499862	1.726649	0.104514		CD74	0.24889	BTNL2	8.5607e-11	No	6:32394044:C:T	synonymous_variant		5.79e-62	0.136468	T	1		nhl_inc	0	T	631	115022	0.171684	336819	1.17441	0.0443807	0.000291894			variant_not_in_PRS
100	1.028302	.8437666	1.253196	0.782117	0.0764864		50	.9736963	.7330306	1.293376	0.854001		ICAM3	2.7302e-25	BTNL2	8.5607e-11	No	6:32394044:C:T	synonymous_variant		4.66e-49	-0.126574	T	0		nhl_inc	0	T	631	115022	0.171684	336819	1.17441	0.0443807	0.000291894			variant_not_in_PRS
100	.944703	.7750018	1.151564	0.573384	0.317054		50	1.001707	.7557115	1.327778	0.990535		ADA2	#N/A	BTNL2	8.5607e-11	No	6:32394044:C:T	synonymous_variant		9.6e-48	0.123035	T	1		nhl_inc	0	T	631	115022	0.171684	336819	1.17441	0.0443807	0.000291894			variant_not_in_PRS
99	.9980362	.8100127	1.229705	0.985274	0.000340677		48	1.138296	.8561276	1.513464	0.372814		TNFRSF4	0.00015133	BTNL2	8.5607e-11	No	6:32394044:C:T	synonymous_variant		2.44e-37	0.106766	T	1		nhl_inc	0	T	631	115022	0.171684	336819	1.17441	0.0443807	0.000291894			variant_not_in_PRS
100	.9492971	.7721981	1.167013	0.621367	0.243951		49	.9092325	.6711706	1.231734	0.538992		ITGB7	2.3661e-06	BTNL2	8.5607e-11	No	6:32394044:C:T	synonymous_variant		1.46e-35	0.107982	T	1		nhl_inc	0	T	631	115022	0.171684	336819	1.17441	0.0443807	0.000291894		T	0.107982
100	.9710593	.7823015	1.205362	0.790009	0.0709149		49	.9166719	.6495521	1.293641	0.620565		IL12B	0.00011439	BTNL2	8.5607e-11	No	6:32394044:C:T	synonymous_variant		2.26e-33	0.102243	T	1		nhl_inc	0	T	631	115022	0.171684	336819	1.17441	0.0443807	0.000291894			variant_not_in_PRS
102	1.086745	.8777155	1.345555	0.44532	0.582537		49	.8301912	.5985825	1.151416	0.264797		TNFRSF8	0.86407	BTNL2	8.5607e-11	No	6:32394044:C:T	synonymous_variant		3.99e-33	0.102698	T	1		nhl_inc	0	T	631	115022	0.171684	336819	1.17441	0.0443807	0.000291894			variant_not_in_PRS
101	.9809824	.7969622	1.207493	0.856252	0.0328142		49	1.050774	.7807432	1.414199	0.743819		TNFRSF9	0.32153	BTNL2	8.5607e-11	No	6:32394044:C:T	synonymous_variant		1.34e-31	0.0969979	T	1		nhl_inc	0	T	631	115022	0.171684	336819	1.17441	0.0443807	0.000291894			variant_not_in_PRS
99	.9185371	.7366411	1.145348	0.450441	0.569542		48	1.085999	.8218948	1.434969	0.561711		IL12A_IL12B	#N/A	BTNL2	8.5607e-11	No	6:32394044:C:T	synonymous_variant		2.49e-30	0.0981468	T	1		nhl_inc	0	T	631	115022	0.171684	336819	1.17441	0.0443807	0.000291894			variant_not_in_PRS
103	1.098037	.9141863	1.318861	0.317156	1.00064		50	.9270108	.688715	1.247757	0.61713		LTA	0.19685	BTNL2	8.5607e-11	No	6:32394044:C:T	synonymous_variant		2.99e-30	0.0983552	T	1		nhl_inc	0	T	631	115022	0.171684	336819	1.17441	0.0443807	0.000291894			variant_not_in_PRS
99	.9622158	.7847833	1.179764	0.711114	0.137167		49	1.066267	.7999409	1.42126	0.661676		GZMA	2.0457e-06	BTNL2	8.5607e-11	No	6:32394044:C:T	synonymous_variant		1.2e-29	-0.0970761	T	0		nhl_inc	0	T	631	115022	0.171684	336819	1.17441	0.0443807	0.000291894			variant_not_in_PRS
99	.9929849	.8137641	1.211677	0.944735	0.0048053		48	1.039851	.7810388	1.384425	0.789005		SIGLEC6	0.0058774	BTNL2	8.5607e-11	No	6:32394044:C:T	synonymous_variant		3.02e-25	0.0899466	T	1		nhl_inc	0	T	631	115022	0.171684	336819	1.17441	0.0443807	0.000291894			variant_not_in_PRS
103	1.033056	.8456627	1.261975	0.750139	0.101414		50	.9524312	.7069852	1.283089	0.748559		EPHA2	1.073e-05	BTNL2	8.5607e-11	No	6:32394044:C:T	synonymous_variant		1.94e-22	0.0820037	T	1		nhl_inc	0	T	631	115022	0.171684	336819	1.17441	0.0443807	0.000291894			variant_not_in_PRS
101	1.08805	.8686889	1.362804	0.462597	0.539604		50	.9842745	.7131222	1.358528	0.9232		CXCL9	0.0029304	BTNL2	8.5607e-11	No	6:32394044:C:T	synonymous_variant		3.84e-22	0.0769658	T	1		nhl_inc	0	T	631	115022	0.171684	336819	1.17441	0.0443807	0.000291894			variant_not_in_PRS
101	.9603469	.7842479	1.175988	0.695443	0.153256		50	1.076792	.8113746	1.429033	0.608383		IL2RA	0.054709	BTNL2	8.5607e-11	No	6:32394044:C:T	synonymous_variant		4.18e-22	0.0827715	T	1		nhl_inc	0	T	631	115022	0.171684	336819	1.17441	0.0443807	0.000291894			variant_not_in_PRS
99	.9039825	.7371971	1.108502	0.332015	0.941023		50	1.014693	.7654711	1.345056	0.919209		ROBO1	7.2696e-16	BTNL2	8.5607e-11	No	6:32394044:C:T	synonymous_variant		3.23e-17	-0.0724995	T	0		nhl_inc	0	T	631	115022	0.171684	336819	1.17441	0.0443807	0.000291894			variant_not_in_PRS
100	.9637574	.7860686	1.181612	0.722567	0.126046		49	.9731158	.7269855	1.302577	0.85466		IL15RA	2.332e-06	BTNL2	8.5607e-11	No	6:32394044:C:T	synonymous_variant		1.54e-15	0.0686733	T	1		nhl_inc	0	T	631	115022	0.171684	336819	1.17441	0.0443807	0.000291894			variant_not_in_PRS
102	1.007093	.828037	1.224869	0.943586	0.00500755		49	1.005759	.7580373	1.334436	0.968247		TNFRSF1B	0.50201	BTNL2	8.5607e-11	No	6:32394044:C:T	synonymous_variant		1.12e-13	0.0626044	T	1		nhl_inc	0	T	631	115022	0.171684	336819	1.17441	0.0443807	0.000291894			variant_not_in_PRS
96	1.012357	.8212344	1.247958	0.90841	0.0132352		47	1.014377	.753138	1.366231	0.925147		CD5	2.3074e-10	BTNL2	8.5607e-11	No	6:32394044:C:T	synonymous_variant		2.32e-13	-0.0629494	T	0		nhl_inc	0	T	631	115022	0.171684	336819	1.17441	0.0443807	0.000291894			variant_not_in_PRS
99	.9691989	.7815449	1.20191	0.77569	0.0811909		48	1.074389	.8043753	1.43504	0.627059		FCER2	7.6122e-12	BTNL2	8.5607e-11	No	6:32394044:C:T	synonymous_variant		3.34e-13	0.063272	T	1		nhl_inc	0	T	631	115022	0.171684	336819	1.17441	0.0443807	0.000291894			variant_not_in_PRS
96	.8266199	.6414396	1.065261	0.141176	2.16509		47	.7746959	.5286068	1.13535	0.19052		CD300E	0.023692	BTNL2	8.5607e-11	No	6:32394044:C:T	synonymous_variant		4.84e-11	0.0550495	T	1		nhl_inc	0	T	631	115022	0.171684	336819	1.17441	0.0443807	0.000291894			variant_not_in_PRS
100	.8171897	.653992	1.021112	0.0757071	3.15473		49	.8084168	.5850193	1.117122	0.197468		QPCT	1.1987e-15	BTNL2	8.5607e-11	No	6:32394044:C:T	synonymous_variant		1.66e-10	-0.0545531	T	0		nhl_inc	0	T	631	115022	0.171684	336819	1.17441	0.0443807	0.000291894			variant_not_in_PRS
96	.8450009	.6548993	1.090285	0.195248	1.67757		47	.8629988	.5982325	1.244946	0.430641		SPINT1	1.0175e-05	BTNL2	8.5607e-11	No	6:32394044:C:T	synonymous_variant		4e-10	-0.0546048	T	0		nhl_inc	0	T	631	115022	0.171684	336819	1.17441	0.0443807	0.000291894			variant_not_in_PRS
96	1.009944	.8231495	1.239126	0.924453	0.00899191		47	1.07953	.8067096	1.444616	0.60665		IL18BP	1.484e-08	BTNL2	8.5607e-11	No	6:32394044:C:T	synonymous_variant		7.94e-10	0.0506317	T	1		nhl_inc	0	T	631	115022	0.171684	336819	1.17441	0.0443807	0.000291894			variant_not_in_PRS
103	.9861644	.8115727	1.198316	0.888548	0.0196399		50	.9859534	.7458039	1.303431	0.920881		CSF1	0.99634	BTNL2	8.5607e-11	No	6:32394044:C:T	synonymous_variant		1.43e-09	0.0518768	T	1		nhl_inc	0	T	631	115022	0.171684	336819	1.17441	0.0443807	0.000291894			variant_not_in_PRS
100	.9393239	.75936	1.161938	0.564051	0.332738		49	.810942	.5755314	1.142643	0.230996		CR2	4.7399e-19	BTNL2	8.5607e-11	No	6:32394044:C:T	synonymous_variant		6.81e-09	0.0499055	T	1		nhl_inc	0	T	631	115022	0.171684	336819	1.17441	0.0443807	0.000291894			variant_not_in_PRS
103	.9040231	.7429398	1.100032	0.313574	1.01556		50	.7714405	.5874861	1.012995	0.0618921		CD1C	1.5963e-08	TET2	4.3334e-54	No	4:105275794:A:G	missense_variant		1.06e-09	-0.0398757	G	0		nhl_inc	0	G	1152	260022	0.387704	336821	0.875182	0.0368525	0.000297173			variant_not_in_PRS
99	.8984781	.7392921	1.091941	0.281951	1.15766		50	.9310201	.707424	1.225288	0.610012		BTN3A2	1.1002e-10	DDX39B	0.99725	No	6:31530467:G:GC	non_coding_transcript_exon_variant		0	-0.406529	GC	0		nhl_inc	0	GC	525	94307	0.140788	336790	1.18879	0.0478614	0.000302397		G	0.406529
102	.9761576	.7872311	1.210424	0.825965	0.0483467		50	.7743612	.5601746	1.070443	0.121645		BTN2A1	3.3959e-21	DDX39B	0.99725	No	6:31530467:G:GC	non_coding_transcript_exon_variant		9.91e-182	0.262257	GC	1		nhl_inc	0	GC	525	94307	0.140788	336790	1.18879	0.0478614	0.000302397		GC	0.262257
99	.9282311	.7612103	1.131899	0.461834	0.541445		48	1.029052	.7730399	1.36985	0.844441		RNASET2	0.00026891	DDX39B	0.99725	No	6:31530467:G:GC	non_coding_transcript_exon_variant		2.07e-148	0.23713	GC	1		nhl_inc	0	GC	525	94307	0.140788	336790	1.18879	0.0478614	0.000302397		GC	0.23713
85	1.214205	1.003044	1.469821	0.0464652	3.96465		42	1.253925	.996935	1.577162	0.0531462		CD1C	1.5963e-08	DDX39B	0.99725	No	6:31530467:G:GC	non_coding_transcript_exon_variant		3.11e-125	0.218387	GC	1		nhl_inc	0	GC	525	94307	0.140788	336790	1.18879	0.0478614	0.000302397		GC	0.218387
99	.9825704	.7990085	1.208303	0.867648	0.0277711		48	.9746389	.7229994	1.313861	0.866127		ICAM3	2.7302e-25	DDX39B	0.99725	No	6:31530467:G:GC	non_coding_transcript_exon_variant		1.62e-94	-0.192394	GC	0		nhl_inc	0	GC	525	94307	0.140788	336790	1.18879	0.0478614	0.000302397		G	0.192394
100	.9552816	.7784491	1.172283	0.661362	0.191873		50	.8746824	.6467313	1.182979	0.384755		GZMA	2.0457e-06	DDX39B	0.99725	No	6:31530467:G:GC	non_coding_transcript_exon_variant		1.25e-78	-0.174913	GC	0		nhl_inc	0	GC	525	94307	0.140788	336790	1.18879	0.0478614	0.000302397		G	0.174913
100	.8961565	.7306056	1.09922	0.292734	1.107		49	.8829531	.6582563	1.184351	0.406096		CD74	0.24889	DDX39B	0.99725	No	6:31530467:G:GC	non_coding_transcript_exon_variant		1.9e-69	0.157258	GC	1		nhl_inc	0	GC	525	94307	0.140788	336790	1.18879	0.0478614	0.000302397		GC	0.157258
100	.9851424	.8014031	1.211008	0.886977	0.0202012		49	1.101927	.8374538	1.449923	0.488214		TNFRSF4	0.00015133	DDX39B	0.99725	No	6:31530467:G:GC	non_coding_transcript_exon_variant		1.28e-60	0.149258	GC	1		nhl_inc	0	GC	525	94307	0.140788	336790	1.18879	0.0478614	0.000302397		GC	0.149258
99	.8944157	.7289341	1.097465	0.285074	1.14274		48	.9249587	.690422	1.239168	0.601117		TNFRSF8	0.86407	DDX39B	0.99725	No	6:31530467:G:GC	non_coding_transcript_exon_variant		2.01e-56	0.147149	GC	1		nhl_inc	0	GC	525	94307	0.140788	336790	1.18879	0.0478614	0.000302397		GC	0.147149
100	.9522322	.7734448	1.172347	0.64457	0.212814		49	1.028906	.7676602	1.379058	0.848775		IL12B	0.00011439	DDX39B	0.99725	No	6:31530467:G:GC	non_coding_transcript_exon_variant		2.97e-49	0.13611	GC	1		nhl_inc	0	GC	525	94307	0.140788	336790	1.18879	0.0478614	0.000302397		GC	0.13611
99	.9451963	.775519	1.151998	0.576628	0.311718		49	1.005342	.7573094	1.334609	0.970601		ADA2	#N/A	DDX39B	0.99725	No	6:31530467:G:GC	non_coding_transcript_exon_variant		4.49e-47	0.132603	GC	1		nhl_inc	0	GC	525	94307	0.140788	336790	1.18879	0.0478614	0.000302397		GC	0.132603
99	.9570242	.7831787	1.169459	0.667582	0.184443		49	1.009748	.7599273	1.341697	0.946665		TNFRSF9	0.32153	DDX39B	0.99725	No	6:31530467:G:GC	non_coding_transcript_exon_variant		4.42e-45	0.1269	GC	1		nhl_inc	0	GC	525	94307	0.140788	336790	1.18879	0.0478614	0.000302397		GC	0.1269
96	.9421519	.7698824	1.152969	0.563007	0.334525		47	.9855203	.7375372	1.316883	0.921435		IL12A_IL12B	#N/A	DDX39B	0.99725	No	6:31530467:G:GC	non_coding_transcript_exon_variant		1.64e-44	0.130343	GC	1		nhl_inc	0	GC	525	94307	0.140788	336790	1.18879	0.0478614	0.000302397		GC	0.130343
99	.9551697	.784854	1.162445	0.647139	0.209526		49	.9703286	.7327527	1.284932	0.833497		LILRB4	4.7133e-13	DDX39B	0.99725	No	6:31530467:G:GC	non_coding_transcript_exon_variant		3.49e-43	-0.126875	GC	0		nhl_inc	0	GC	525	94307	0.140788	336790	1.18879	0.0478614	0.000302397			variant_not_in_PRS
99	1.16096	1.022006	1.318807	0.0217542	5.26534		50	1.145085	.950626	1.379322	0.153658		IL2RA	0.054709	DDX39B	0.99725	No	6:31530467:G:GC	non_coding_transcript_exon_variant		1.27e-42	0.127247	GC	1		nhl_inc	0	GC	525	94307	0.140788	336790	1.18879	0.0478614	0.000302397		GC	0.127247
103	1.158386	.9654284	1.38991	0.113761	2.50118		50	1.148637	.8831637	1.49391	0.301408		SIGLEC6	0.0058774	DDX39B	0.99725	No	6:31530467:G:GC	non_coding_transcript_exon_variant		1.75e-42	0.128697	GC	1		nhl_inc	0	GC	525	94307	0.140788	336790	1.18879	0.0478614	0.000302397		GC	0.128697
100	1.031453	.8516341	1.249239	0.751363	0.100389		49	1.112098	.8506105	1.45397	0.437228		LTA	0.19685	DDX39B	0.99725	No	6:31530467:G:GC	non_coding_transcript_exon_variant		9.1e-30	0.105946	GC	1		nhl_inc	0	GC	525	94307	0.140788	336790	1.18879	0.0478614	0.000302397			variant_not_in_PRS
100	.9534385	.7756864	1.171923	0.650598	0.205147		49	1.018552	.7618079	1.361824	0.901279		EPHA2	1.073e-05	DDX39B	0.99725	No	6:31530467:G:GC	non_coding_transcript_exon_variant		1.56e-26	0.0974855	GC	1		nhl_inc	0	GC	525	94307	0.140788	336790	1.18879	0.0478614	0.000302397		GC	0.0974855
100	1.050718	.8588775	1.285409	0.630529	0.231344		50	1.026478	.7719987	1.364842	0.857325		CXCL9	0.0029304	DDX39B	0.99725	No	6:31530467:G:GC	non_coding_transcript_exon_variant		7.8e-26	0.0908724	GC	1		nhl_inc	0	GC	525	94307	0.140788	336790	1.18879	0.0478614	0.000302397		GC	0.0908724
100	.89179	.7183651	1.107082	0.299284	1.07738		50	.883887	.6496748	1.202534	0.431992		ITGB7	2.3661e-06	DDX39B	0.99725	No	6:31530467:G:GC	non_coding_transcript_exon_variant		8.96e-24	0.094802	GC	1		nhl_inc	0	GC	525	94307	0.140788	336790	1.18879	0.0478614	0.000302397		GC	0.094802
100	1.106014	.8966795	1.364219	0.34658	0.88594		50	1.264668	.9467748	1.689298	0.111907		IL15RA	2.332e-06	DDX39B	0.99725	No	6:31530467:G:GC	non_coding_transcript_exon_variant		9.65e-23	0.0918922	GC	1		nhl_inc	0	GC	525	94307	0.140788	336790	1.18879	0.0478614	0.000302397		GC	0.0918922
101	1.142987	.9252499	1.411964	0.215182	1.53622		49	.9492787	.6365615	1.415621	0.798495		FCER2	7.6122e-12	DDX39B	0.99725	No	6:31530467:G:GC	non_coding_transcript_exon_variant		6.09e-22	0.0908925	GC	1		nhl_inc	0	GC	525	94307	0.140788	336790	1.18879	0.0478614	0.000302397		GC	0.0908925
101	.9872229	.799377	1.219211	0.904947	0.0142599		49	.8869302	.6477786	1.214374	0.454193		TNFRSF1B	0.50201	DDX39B	0.99725	No	6:31530467:G:GC	non_coding_transcript_exon_variant		1.07e-19	0.083161	GC	1		nhl_inc	0	GC	525	94307	0.140788	336790	1.18879	0.0478614	0.000302397		GC	0.083161
100	1.031987	.8413966	1.26575	0.762465	0.0913522		50	.9758786	.7115304	1.338438	0.879595		ROBO1	7.2696e-16	DDX39B	0.99725	No	6:31530467:G:GC	non_coding_transcript_exon_variant		1.4e-18	-0.0821596	GC	0		nhl_inc	0	GC	525	94307	0.140788	336790	1.18879	0.0478614	0.000302397		G	0.0821596
101	1.003201	.815491	1.234117	0.975881	0.000914057		49	.9303318	.6846663	1.264145	0.644355		IL18BP	1.484e-08	DDX39B	0.99725	No	6:31530467:G:GC	non_coding_transcript_exon_variant		3.54e-16	0.0729553	GC	1		nhl_inc	0	GC	525	94307	0.140788	336790	1.18879	0.0478614	0.000302397		GC	0.0729553
100	.9696597	.7843466	1.198756	0.775862	0.0810632		49	1.037511	.766912	1.403589	0.811241		VCAM1	0.79791	DDX39B	0.99725	No	6:31530467:G:GC	non_coding_transcript_exon_variant		5.57e-15	0.0719376	GC	1		nhl_inc	0	GC	525	94307	0.140788	336790	1.18879	0.0478614	0.000302397		GC	0.0719376
101	1.017698	.830407	1.247231	0.865748	0.0285818		50	.9811578	.7312148	1.316536	0.899099		CSF1	0.99634	DDX39B	0.99725	No	6:31530467:G:GC	non_coding_transcript_exon_variant		1.76e-14	0.0714114	GC	1		nhl_inc	0	GC	525	94307	0.140788	336790	1.18879	0.0478614	0.000302397		GC	0.0714114
101	.9747426	.7960193	1.193593	0.804489	0.061277		49	.8454609	.6301466	1.134346	0.262968		CD5	2.3074e-10	DDX39B	0.99725	No	6:31530467:G:GC	non_coding_transcript_exon_variant		2.18e-12	-0.0655373	GC	0		nhl_inc	0	GC	525	94307	0.140788	336790	1.18879	0.0478614	0.000302397		G	0.0655373
100	.9516136	.7664397	1.181526	0.653292	0.201775		50	.8002494	.5774774	1.10896	0.180682		SIGLEC1	5.3298e-46	DDX39B	0.99725	No	6:31530467:G:GC	non_coding_transcript_exon_variant		3.87e-12	0.064182	GC	1		nhl_inc	0	GC	525	94307	0.140788	336790	1.18879	0.0478614	0.000302397		GC	0.064182
103	1.106573	.8976248	1.364159	0.342906	0.899538		50	.922506	.6821393	1.247571	0.600465		C1QA	0.0038204	DDX39B	0.99725	No	6:31530467:G:GC	non_coding_transcript_exon_variant		4.66e-12	0.0639081	GC	1		nhl_inc	0	GC	525	94307	0.140788	336790	1.18879	0.0478614	0.000302397		GC	0.0639081
102	.9541819	.7812917	1.16533	0.645632	0.211451		49	1.012909	.7526968	1.363077	0.932528		PDCD1	0.41706	DDX39B	0.99725	No	6:31530467:G:GC	non_coding_transcript_exon_variant		5.54e-12	0.064327	GC	1		nhl_inc	0	GC	525	94307	0.140788	336790	1.18879	0.0478614	0.000302397		GC	0.064327
102	.9773867	.7954302	1.200966	0.827724	0.0473593		49	.7884269	.5801162	1.071539	0.128871		SPINT1	1.0175e-05	DDX39B	0.99725	No	6:31530467:G:GC	non_coding_transcript_exon_variant		2.08e-11	-0.0635336	GC	0		nhl_inc	0	GC	525	94307	0.140788	336790	1.18879	0.0478614	0.000302397		G	0.0635336
102	1.120147	.9194724	1.364619	0.259977	1.26888		50	1.051446	.7827496	1.412378	0.738999		ADAM8	2.1983e-14	DDX39B	0.99725	No	6:31530467:G:GC	non_coding_transcript_exon_variant		1.79e-10	0.0599008	GC	1		nhl_inc	0	GC	525	94307	0.140788	336790	1.18879	0.0478614	0.000302397		GC	0.0599008
101	1.01797	.8272918	1.252598	0.86634	0.0283278		49	1.019148	.7538357	1.377836	0.901887		QPCT	1.1987e-15	DDX39B	0.99725	No	6:31530467:G:GC	non_coding_transcript_exon_variant		3.92e-10	-0.0579717	GC	0		nhl_inc	0	GC	525	94307	0.140788	336790	1.18879	0.0478614	0.000302397		G	0.0579717
100	1.014249	.8194064	1.255421	0.896575	0.0168973		48	1.050097	.7694751	1.43306	0.757979		CD83	0.0052136	DDX39B	0.99725	No	6:31530467:G:GC	non_coding_transcript_exon_variant		6.52e-10	0.0571688	GC	1		nhl_inc	0	GC	525	94307	0.140788	336790	1.18879	0.0478614	0.000302397		GC	0.0571688
99	.8963995	.7317698	1.098067	0.290798	1.11592		50	.8165329	.6128657	1.087883	0.166186		MMP12	#N/A	DDX39B	0.99725	No	6:31530467:G:GC	non_coding_transcript_exon_variant		3.03e-09	0.0520558	GC	1		nhl_inc	0	GC	525	94307	0.140788	336790	1.18879	0.0478614	0.000302397		GC	0.0520558
103	1.088071	.8866803	1.335205	0.418937	0.653297		50	.955478	.7079536	1.289545	0.765923		TNFRSF14	0.80752	DDX39B	0.99725	No	6:31530467:G:GC	non_coding_transcript_exon_variant		9.23e-09	0.0529835	GC	1		nhl_inc	0	GC	525	94307	0.140788	336790	1.18879	0.0478614	0.000302397		GC	0.0529835
99	1.000227	.8191572	1.221322	0.99822	4.97924e-06		50	1.00755	.761173	1.333674	0.958075		LILRB4	4.7133e-13	PBX2	0.99532	No	6:32187221:C:T	non_coding_transcript_exon_variant		2.39e-164	-0.198547	T	0		nhl_inc	0	T	916	171747	0.256338	336788	1.15225	0.0392247	0.000302649			variant_not_in_PRS
103	1.00899	.8299951	1.226586	0.928428	0.00806812		50	.9953298	.7573908	1.308019	0.973209		BTN3A2	1.1002e-10	PBX2	0.99532	No	6:32187221:C:T	non_coding_transcript_exon_variant		1.35e-152	-0.195695	T	0		nhl_inc	0	T	916	171747	0.256338	336788	1.15225	0.0392247	0.000302649			variant_not_in_PRS
100	.9147108	.734827	1.13863	0.424909	0.636697		49	.7784811	.548318	1.105258	0.161419		RNASET2	0.00026891	PBX2	0.99532	No	6:32187221:C:T	non_coding_transcript_exon_variant		1.76e-105	0.158037	T	1		nhl_inc	0	T	916	171747	0.256338	336788	1.15225	0.0392247	0.000302649			variant_not_in_PRS
101	1.077545	.8786388	1.321479	0.47318	0.51454		49	.8542803	.630882	1.156785	0.308538		BTN2A1	3.3959e-21	PBX2	0.99532	No	6:32187221:C:T	non_coding_transcript_exon_variant		9.06e-85	0.14129	T	1		nhl_inc	0	T	916	171747	0.256338	336788	1.15225	0.0392247	0.000302649			variant_not_in_PRS
99	.9715065	.7843904	1.203259	0.791143	0.0701334		47	.8241182	.5946156	1.142201	0.245407		LTA	0.19685	PBX2	0.99532	No	6:32187221:C:T	non_coding_transcript_exon_variant		1.21e-73	0.134346	T	1		nhl_inc	0	T	916	171747	0.256338	336788	1.15225	0.0392247	0.000302649			variant_not_in_PRS
101	1.006834	.8248125	1.229025	0.946625	0.00448165		50	.8923256	.6677117	1.192498	0.441286		ICAM3	2.7302e-25	PBX2	0.99532	No	6:32187221:C:T	non_coding_transcript_exon_variant		1.81e-51	-0.111701	T	0		nhl_inc	0	T	916	171747	0.256338	336788	1.15225	0.0392247	0.000302649			variant_not_in_PRS
102	.880313	.7100617	1.091385	0.245031	1.35141		50	.8295768	.6047124	1.138058	0.246758		CD74	0.24889	PBX2	0.99532	No	6:32187221:C:T	non_coding_transcript_exon_variant		4.14e-50	0.105294	T	1		nhl_inc	0	T	916	171747	0.256338	336788	1.15225	0.0392247	0.000302649			variant_not_in_PRS
102	1.16106	.9436999	1.428485	0.157938	1.99386		49	1.019094	.7506124	1.383606	0.903508		CD1C	1.5963e-08	PBX2	0.99532	No	6:32187221:C:T	non_coding_transcript_exon_variant		2.33e-38	0.0942912	T	1		nhl_inc	0	T	916	171747	0.256338	336788	1.15225	0.0392247	0.000302649			variant_not_in_PRS
100	.9130536	.7453219	1.118533	0.379771	0.771444		50	.9661759	.7247472	1.28803	0.814551		SIGLEC6	0.0058774	PBX2	0.99532	No	6:32187221:C:T	non_coding_transcript_exon_variant		8.07e-33	0.0889707	T	1		nhl_inc	0	T	916	171747	0.256338	336788	1.15225	0.0392247	0.000302649			variant_not_in_PRS
101	.9273349	.7638302	1.125839	0.445888	0.581083		50	.9734365	.7350638	1.289111	0.85098		IL12B	0.00011439	PBX2	0.99532	No	6:32187221:C:T	non_coding_transcript_exon_variant		2.74e-28	0.0806807	T	1		nhl_inc	0	T	916	171747	0.256338	336788	1.15225	0.0392247	0.000302649			variant_not_in_PRS
99	1.310621	1.071492	1.603117	0.00849356	6.92633		48	1.299174	.9713844	1.737576	0.0776884		ADA2	#N/A	PBX2	0.99532	No	6:32187221:C:T	non_coding_transcript_exon_variant		4.46e-28	0.0802299	T	1		nhl_inc	0	T	916	171747	0.256338	336788	1.15225	0.0392247	0.000302649			variant_not_in_PRS
99	1.082034	.8780018	1.333479	0.459573	0.546934		49	1.147264	.8525973	1.54377	0.364374		IL12A_IL12B	#N/A	PBX2	0.99532	No	6:32187221:C:T	non_coding_transcript_exon_variant		4.81e-26	0.0779601	T	1		nhl_inc	0	T	916	171747	0.256338	336788	1.15225	0.0392247	0.000302649			variant_not_in_PRS
102	.9428357	.7656664	1.161001	0.579391	0.30722		50	.9455628	.7020439	1.273551	0.712562		FCER2	7.6122e-12	PBX2	0.99532	No	6:32187221:C:T	non_coding_transcript_exon_variant		9.69e-19	0.0660989	T	1		nhl_inc	0	T	916	171747	0.256338	336788	1.15225	0.0392247	0.000302649			variant_not_in_PRS
101	1.050715	.8631787	1.278996	0.621885	0.243227		49	.9787145	.7339756	1.30506	0.883494		EPHA2	1.073e-05	PBX2	0.99532	No	6:32187221:C:T	non_coding_transcript_exon_variant		5.68e-18	0.0625949	T	1		nhl_inc	0	T	916	171747	0.256338	336788	1.15225	0.0392247	0.000302649			variant_not_in_PRS
99	.962694	.7701573	1.203364	0.73842	0.11152		50	.9586324	.6951399	1.322002	0.796686		TNFRSF9	0.32153	PBX2	0.99532	No	6:32187221:C:T	non_coding_transcript_exon_variant		9.47e-16	0.0573634	T	1		nhl_inc	0	T	916	171747	0.256338	336788	1.15225	0.0392247	0.000302649			variant_not_in_PRS
100	.8386	.6679784	1.052804	0.129365	2.30011		50	.8646254	.6275099	1.191339	0.373773		TNFRSF4	0.00015133	PBX2	0.99532	No	6:32187221:C:T	non_coding_transcript_exon_variant		5.07e-15	0.0563666	T	1		nhl_inc	0	T	916	171747	0.256338	336788	1.15225	0.0392247	0.000302649			variant_not_in_PRS
99	.7614808	.6061667	.9565902	0.0192174	5.48163		49	.8845707	.6417232	1.219319	0.453844		TNFRSF8	0.86407	PBX2	0.99532	No	6:32187221:C:T	non_coding_transcript_exon_variant		8.86e-14	0.0550028	T	1		nhl_inc	0	T	916	171747	0.256338	336788	1.15225	0.0392247	0.000302649			variant_not_in_PRS
99	1.114624	.9689416	1.28221	0.128895	2.30576		49	1.050171	.8050621	1.369906	0.718109		LILRB1	5.6502e-14	PBX2	0.99532	No	6:32187221:C:T	non_coding_transcript_exon_variant		9.76e-14	-0.0541762	T	0		nhl_inc	0	T	916	171747	0.256338	336788	1.15225	0.0392247	0.000302649			variant_not_in_PRS
100	.9913774	.8111424	1.211661	0.932587	0.00715552		49	1.078809	.804592	1.446483	0.612187		ROBO1	7.2696e-16	PBX2	0.99532	No	6:32187221:C:T	non_coding_transcript_exon_variant		1.05e-13	-0.0549687	T	0		nhl_inc	0	T	916	171747	0.256338	336788	1.15225	0.0392247	0.000302649			variant_not_in_PRS
101	1.145757	.9371331	1.400826	0.18457	1.76044		50	1.140614	.8548638	1.521881	0.37122		IL2RA	0.054709	PBX2	0.99532	No	6:32187221:C:T	non_coding_transcript_exon_variant		1.55e-13	0.0544179	T	1		nhl_inc	0	T	916	171747	0.256338	336788	1.15225	0.0392247	0.000302649			variant_not_in_PRS
100	.9553195	.7624553	1.196969	0.691156	0.157836		50	.9334427	.673855	1.293031	0.678681		ITGB7	2.3661e-06	PBX2	0.99532	No	6:32187221:C:T	non_coding_transcript_exon_variant		7.5e-13	0.0535765	T	1		nhl_inc	0	T	916	171747	0.256338	336788	1.15225	0.0392247	0.000302649			variant_not_in_PRS
100	.938788	.7511053	1.173368	0.578855	0.308089		50	.9770877	.7109735	1.342807	0.886379		GZMA	2.0457e-06	PBX2	0.99532	No	6:32187221:C:T	non_coding_transcript_exon_variant		1.4e-12	-0.0523637	T	0		nhl_inc	0	T	916	171747	0.256338	336788	1.15225	0.0392247	0.000302649			variant_not_in_PRS
100	1.17192	.9723416	1.412462	0.0958123	2.7739		50	1.101087	.8233219	1.472562	0.516178		SPINT1	1.0175e-05	PBX2	0.99532	No	6:32187221:C:T	non_coding_transcript_exon_variant		7.42e-11	-0.0489069	T	0		nhl_inc	0	T	916	171747	0.256338	336788	1.15225	0.0392247	0.000302649			variant_not_in_PRS
100	.8544158	.692385	1.054365	0.142504	2.15071		50	.7307632	.5404055	.9881745	0.0416273		CR2	4.7399e-19	PBX2	0.99532	No	6:32187221:C:T	non_coding_transcript_exon_variant		1.18e-10	0.0477971	T	1		nhl_inc	0	T	916	171747	0.256338	336788	1.15225	0.0392247	0.000302649			variant_not_in_PRS
100	.9718222	.7878902	1.198693	0.789469	0.0712894		50	.8549021	.6268657	1.165892	0.322004		CD22	0.8044	PBX2	0.99532	No	6:32187221:C:T	non_coding_transcript_exon_variant		2.8e-10	-0.0457702	T	0		nhl_inc	0	T	916	171747	0.256338	336788	1.15225	0.0392247	0.000302649			variant_not_in_PRS
100	.943791	.7634783	1.166689	0.592799	0.285994		50	.7943915	.5803624	1.087351	0.150687		IL15RA	2.332e-06	PBX2	0.99532	No	6:32187221:C:T	non_coding_transcript_exon_variant		7.74e-10	0.0455768	T	1		nhl_inc	0	T	916	171747	0.256338	336788	1.15225	0.0392247	0.000302649			variant_not_in_PRS
102	1.097042	.8941756	1.345935	0.374653	0.788174		50	1.038256	.7660594	1.40717	0.808767		CSF1	0.99634	PBX2	0.99532	No	6:32187221:C:T	non_coding_transcript_exon_variant		8.71e-10	0.0452244	T	1		nhl_inc	0	T	916	171747	0.256338	336788	1.15225	0.0392247	0.000302649			variant_not_in_PRS
102	1.074572	.891394	1.295392	0.450691	0.568914		50	1.009377	.7443386	1.368789	0.952109		VCAM1	0.79791	PBX2	0.99532	No	6:32187221:C:T	non_coding_transcript_exon_variant		1.75e-09	0.0439596	T	1		nhl_inc	0	T	916	171747	0.256338	336788	1.15225	0.0392247	0.000302649			variant_not_in_PRS
103	1.036416	.8509339	1.262328	0.722198	0.126396		50	.9373473	.6989646	1.257031	0.665641		HS6ST1	0.92349	PBX2	0.99532	No	6:32187221:C:T	non_coding_transcript_exon_variant		8.38e-09	-0.0425473	T	0		nhl_inc	0	T	916	171747	0.256338	336788	1.15225	0.0392247	0.000302649			variant_not_in_PRS
101	1.031605	.8386935	1.268888	0.768315	0.0867771		50	1.003472	.7431082	1.355059	0.981958		PON2	5.4352e-05	TM6SF2	3.6097e-05	No	19:19268740:C:T	missense_variant		3.2e-25	0.129963	T	1		liver_inc	0	T	86	50447	0.0750146	336821	1.51231	0.114723	0.000311515		T	0.129963
99	.9083466	.7345622	1.123245	0.374941	0.787222		49	.9298838	.6850242	1.262268	0.641055		PLA2G15	0.37838	TM6SF2	3.6097e-05	No	19:19268740:C:T	missense_variant		2.28e-22	0.119793	T	1		liver_inc	0	T	86	50447	0.0750146	336821	1.51231	0.114723	0.000311515		T	0.119793
103	1.070091	.8784617	1.303523	0.50103	0.452755		50	.954084	.7064671	1.288491	0.759149		FUT3_FUT5	#N/A	TM6SF2	3.6097e-05	No	19:19268740:C:T	missense_variant		5.45e-20	0.106213	T	1		liver_inc	0	T	86	50447	0.0750146	336821	1.51231	0.114723	0.000311515		T	0.106213
99	1.048341	.849872	1.293157	0.659314	0.194358		49	.9717505	.709064	1.331754	0.858554		KRT18	0.73477	TM6SF2	3.6097e-05	No	19:19268740:C:T	missense_variant		7.68e-17	0.0980753	T	1		liver_inc	0	T	86	50447	0.0750146	336821	1.51231	0.114723	0.000311515		T	0.0980753
101	1.272704	1.040716	1.556406	0.018841	5.51621		50	1.234089	.9241688	1.647941	0.154013		CTSD	0.00091747	TM6SF2	3.6097e-05	No	19:19268740:C:T	missense_variant		1.15e-12	0.0875719	T	1		liver_inc	0	T	86	50447	0.0750146	336821	1.51231	0.114723	0.000311515		T	0.0875719
100	1.026568	.8351425	1.26187	0.803341	0.0620137		49	.9633875	.7144095	1.299137	0.806843		ACY1	6.9169e-09	TM6SF2	3.6097e-05	No	19:19268740:C:T	missense_variant		2.84e-11	0.0775007	T	1		liver_inc	0	T	86	50447	0.0750146	336821	1.51231	0.114723	0.000311515			variant_not_in_PRS
101	1.136883	.9294687	1.390584	0.211928	1.55821		50	1.164233	.8753445	1.548463	0.296019		CDH2	0.99171	TM6SF2	3.6097e-05	No	19:19268740:C:T	missense_variant		5.98e-11	0.0743726	T	1		liver_inc	0	T	86	50447	0.0750146	336821	1.51231	0.114723	0.000311515			variant_not_in_PRS
101	.8632224	.696976	1.069123	0.177792	1.81599		50	.7584864	.5575468	1.031844	0.0783506		ACP5	0.078651	TM6SF2	3.6097e-05	No	19:19268740:C:T	missense_variant		2.92e-10	0.0746388	T	1		liver_inc	0	T	86	50447	0.0750146	336821	1.51231	0.114723	0.000311515		T	0.0746388
103	1.071646	.8705785	1.319153	0.513964	0.425988		50	.9046881	.6607896	1.23861	0.532027		NRP1	0.98584	TM6SF2	3.6097e-05	No	19:19268740:C:T	missense_variant		1.53e-09	0.073698	T	1		liver_inc	0	T	86	50447	0.0750146	336821	1.51231	0.114723	0.000311515			variant_not_in_PRS
99	.9462247	.7715943	1.160378	0.595411	0.281972		49	1.03905	.7798641	1.384376	0.793586		CEACAM1	0.00078816	TM6SF2	3.6097e-05	No	19:19268740:C:T	missense_variant		2.4e-09	0.0706972	T	1		liver_inc	0	T	86	50447	0.0750146	336821	1.51231	0.114723	0.000311515		T	0.0706972
99	1.10512	.9240123	1.321725	0.273715	1.19803		50	1.091238	.8404294	1.416894	0.512288		TNFSF13B	0.98193	TRIM26	0.17836	No	6:30199109:C:T	5_prime_UTR_variant		8.23e-12	-0.057559	T	0		lung_inc	0	T	1023	110577	0.165671	336812	1.13327	0.0348694	0.000333297		C	0.057559
99	.8291484	.6694505	1.026942	0.0860876	2.94605		49	.8376407	.6182868	1.134816	0.25279		SPINT1	1.0175e-05	TRIM26	0.17836	No	6:30199109:C:T	5_prime_UTR_variant		6.76e-09	-0.0511616	T	0		lung_inc	0	T	1023	110577	0.165671	336812	1.13327	0.0348694	0.000333297		C	0.0511616
102	1.005804	.8222903	1.230272	0.955101	0.00316992		50	.9836034	.7368105	1.313059	0.910694		SPINT1	1.0175e-05	CCHCR1	1.0122e-16	No	6:31154723:G:A	missense_variant		3.94e-09	-0.0448105	A	0		lungscc_inc	0	A	325	163299	0.242896	336819	1.26772	0.0661641	0.000336679			variant_not_in_PRS
96	.9210926	.7431322	1.14167	0.45302	0.563085		47	.8792765	.6461696	1.196477	0.413012		TNFSF13B	0.98193	DPCR1	1.2265e-05	No	6:30951614:G:A	synonymous_variant		4.44e-15	-0.0657467	A	0		lung_inc	0	A	1021	109925	0.164696	336821	1.13326	0.0349314	0.000342102		G	0.0657467
99	1.058802	.8960888	1.251062	0.502105	0.450484		50	1.053851	.8451753	1.31405	0.641299		MMP9	1.8869e-17	DPCR1	1.2265e-05	No	6:30951614:G:A	synonymous_variant		2.57e-14	0.0658914	A	1		lung_inc	0	A	1021	109925	0.164696	336821	1.13326	0.0349314	0.000342102		A	0.0658914
96	.9067488	.7316004	1.123829	0.371371	0.799072		47	1.069209	.8034516	1.42287	0.646245		SFTPD	7.4927e-05	DPCR1	1.2265e-05	No	6:30951614:G:A	synonymous_variant		1.1e-09	-0.0520902	A	0		lung_inc	0	A	1021	109925	0.164696	336821	1.13326	0.0349314	0.000342102			variant_not_in_PRS
100	.9711148	.7897855	1.194076	0.781051	0.0772563		50	1.028556	.7697915	1.374304	0.848974		TNR	0.52437	DPCR1	1.2265e-05	No	6:30951614:G:A	synonymous_variant		2.06e-09	-0.051371	A	0		lung_inc	0	A	1021	109925	0.164696	336821	1.13326	0.0349314	0.000342102			variant_not_in_PRS
100	.9402005	.7539674	1.172434	0.584041	0.299747		49	.6758067	.4322377	1.056629	0.0857231		SPINT1	1.0175e-05	DPCR1	1.2265e-05	No	6:30951614:G:A	synonymous_variant		7.01e-09	-0.0508755	A	0		lung_inc	0	A	1021	109925	0.164696	336821	1.13326	0.0349314	0.000342102		G	0.0508755
101	.948429	.7774878	1.156954	0.601547	0.272668		50	.7974388	.608219	1.045526	0.101458		TNFSF13B	0.98193	DPCR1	1.2265e-05	No	6:30952347:G:A	missense_variant		4.53e-15	-0.0657285	A	0		lung_inc	0	A	1021	109935	0.164711	336820	1.13304	0.0349302	0.000349042			variant_not_in_PRS
100	1.080281	.9315139	1.252807	0.307018	1.04346		50	1.061359	.8475209	1.329151	0.603925		MMP9	1.8869e-17	DPCR1	1.2265e-05	No	6:30952347:G:A	missense_variant		2.91e-14	0.0657626	A	1		lung_inc	0	A	1021	109935	0.164711	336820	1.13304	0.0349302	0.000349042			variant_not_in_PRS
100	.9411306	.7669714	1.154837	0.561155	0.337709		49	.9115947	.6770829	1.227331	0.541865		SFTPD	7.4927e-05	DPCR1	1.2265e-05	No	6:30952347:G:A	missense_variant		8.22e-10	-0.0524911	A	0		lung_inc	0	A	1021	109935	0.164711	336820	1.13304	0.0349302	0.000349042			variant_not_in_PRS
100	1.141426	.9248689	1.408691	0.217823	1.51865		50	1.269538	.9502811	1.696053	0.106336		TNR	0.52437	DPCR1	1.2265e-05	No	6:30952347:G:A	missense_variant		1.86e-09	-0.0515132	A	0		lung_inc	0	A	1021	109935	0.164711	336820	1.13304	0.0349302	0.000349042		G	0.0515132
102	1.034614	.8491382	1.260602	0.735677	0.113963		50	.8631595	.648513	1.14885	0.313093		SPINT1	1.0175e-05	DPCR1	1.2265e-05	No	6:30952347:G:A	missense_variant		7.09e-09	-0.0508674	A	0		lung_inc	0	A	1021	109935	0.164711	336820	1.13304	0.0349302	0.000349042			variant_not_in_PRS
100	.9389706	.7622066	1.156728	0.554012	0.350179		50	.9705649	.7245579	1.300098	0.841228		TNFRSF14	0.80752	PLCH2	1.8065e-18	No	1:2499178:C:T	synonymous_variant		5.43e-23	-0.0626898	T	0		nhl_inc	0	T	1630	317651	0.473974	336813	1.13466	0.035329	0.000349119			variant_not_in_PRS
100	.916061	.745637	1.125437	0.403841	0.696859		49	.9319624	.6910397	1.25688	0.644267		ITIH3	1.4628e-13	BAP1	0.99443	No	3:52402425:C:A	splice_region_variant		1.22e-14	-0.229283	A	0		lung_inc	0	A	84	7033	0.0105649	336823	1.48454	0.110892	0.000366743		C	0.229283
100	1.023204	.837978	1.249371	0.821879	0.0506831		49	1.058636	.794404	1.410755	0.697324		LILRB4	4.7133e-13	PBX2	0.99532	No	6:32186508:A:G	non_coding_transcript_exon_variant		5.66e-167	-0.199432	G	0		nhl_inc	0	G	938	176498	0.263678	336463	1.14801	0.038912	0.00038937			variant_not_in_PRS
102	1.00958	.8247573	1.23582	0.926367	0.00854081		49	.737686	.5434044	1.001428	0.0510795		BTN3A2	1.1002e-10	PBX2	0.99532	No	6:32186508:A:G	non_coding_transcript_exon_variant		3.58e-143	-0.188627	G	0		nhl_inc	0	G	938	176498	0.263678	336463	1.14801	0.038912	0.00038937			variant_not_in_PRS
99	.9451134	.7553698	1.182519	0.621506	0.243756		50	1.019452	.7736671	1.343321	0.891133		RNASET2	0.00026891	PBX2	0.99532	No	6:32186508:A:G	non_coding_transcript_exon_variant		1.6e-100	0.1538	G	1		nhl_inc	0	G	938	176498	0.263678	336463	1.14801	0.038912	0.00038937			variant_not_in_PRS
99	1.049102	.9155335	1.202158	0.490267	0.475941		50	.912977	.7182983	1.160419	0.456841		BTN2A1	3.3959e-21	PBX2	0.99532	No	6:32186508:A:G	non_coding_transcript_exon_variant		3.78e-81	0.137799	G	1		nhl_inc	0	G	938	176498	0.263678	336463	1.14801	0.038912	0.00038937			variant_not_in_PRS
100	.8955639	.7290747	1.100072	0.293213	1.10481		49	.835138	.6174216	1.129626	0.242386		LTA	0.19685	PBX2	0.99532	No	6:32186508:A:G	non_coding_transcript_exon_variant		1.99e-75	0.135441	G	1		nhl_inc	0	G	938	176498	0.263678	336463	1.14801	0.038912	0.00038937			variant_not_in_PRS
99	.9581427	.7817491	1.174338	0.680417	0.169657		49	.999657	.7471036	1.337584	0.998158		CD74	0.24889	PBX2	0.99532	No	6:32186508:A:G	non_coding_transcript_exon_variant		6.59e-50	0.104723	G	1		nhl_inc	0	G	938	176498	0.263678	336463	1.14801	0.038912	0.00038937			variant_not_in_PRS
100	1.07285	.8801055	1.307807	0.486454	0.48436		50	1.084058	.82068	1.431961	0.569795		ICAM3	2.7302e-25	PBX2	0.99532	No	6:32186508:A:G	non_coding_transcript_exon_variant		1.32e-49	-0.109225	G	0		nhl_inc	0	G	938	176498	0.263678	336463	1.14801	0.038912	0.00038937			variant_not_in_PRS
103	1.010009	.829788	1.229373	0.920886	0.00986406		50	1.021348	.7697817	1.355126	0.883598		CD1C	1.5963e-08	PBX2	0.99532	No	6:32186508:A:G	non_coding_transcript_exon_variant		3.71e-38	0.0936314	G	1		nhl_inc	0	G	938	176498	0.263678	336463	1.14801	0.038912	0.00038937			variant_not_in_PRS
102	.9938807	.811667	1.217	0.952632	0.00352862		50	1.03905	.7812828	1.381862	0.792301		SIGLEC6	0.0058774	PBX2	0.99532	No	6:32186508:A:G	non_coding_transcript_exon_variant		4.86e-32	0.0875556	G	1		nhl_inc	0	G	938	176498	0.263678	336463	1.14801	0.038912	0.00038937			variant_not_in_PRS
102	.9856144	.8062677	1.204855	0.887555	0.0199937		49	.9555322	.715053	1.276887	0.758451		IL12B	0.00011439	PBX2	0.99532	No	6:32186508:A:G	non_coding_transcript_exon_variant		4.78e-28	0.0800322	G	1		nhl_inc	0	G	938	176498	0.263678	336463	1.14801	0.038912	0.00038937			variant_not_in_PRS
102	.8467475	.6935268	1.033819	0.102387	2.66796		49	.7883223	.588837	1.055389	0.110085		IL12A_IL12B	#N/A	PBX2	0.99532	No	6:32186508:A:G	non_coding_transcript_exon_variant		2.26e-26	0.0782151	G	1		nhl_inc	0	G	938	176498	0.263678	336463	1.14801	0.038912	0.00038937			variant_not_in_PRS
99	.910601	.7395856	1.121161	0.377562	0.778624		48	1.087237	.8066965	1.465339	0.582815		ADA2	#N/A	PBX2	0.99532	No	6:32186508:A:G	non_coding_transcript_exon_variant		2.45e-26	0.0772817	G	1		nhl_inc	0	G	938	176498	0.263678	336463	1.14801	0.038912	0.00038937			variant_not_in_PRS
99	.9245885	.7490377	1.141283	0.46549	0.532661		49	.8430118	.620851	1.144669	0.273857		EPHA2	1.073e-05	PBX2	0.99532	No	6:32186508:A:G	non_coding_transcript_exon_variant		7.86e-19	0.0640456	G	1		nhl_inc	0	G	938	176498	0.263678	336463	1.14801	0.038912	0.00038937			variant_not_in_PRS
103	1.044332	.8430023	1.293745	0.691382	0.157593		50	1.066437	.7808474	1.456479	0.685871		FCER2	7.6122e-12	PBX2	0.99532	No	6:32186508:A:G	non_coding_transcript_exon_variant		5.68e-18	0.0643607	G	1		nhl_inc	0	G	938	176498	0.263678	336463	1.14801	0.038912	0.00038937			variant_not_in_PRS
99	.9312088	.7621724	1.137735	0.485574	0.48632		48	.9723343	.7295264	1.295956	0.848218		TNFRSF9	0.32153	PBX2	0.99532	No	6:32186508:A:G	non_coding_transcript_exon_variant		3.97e-15	0.0559142	G	1		nhl_inc	0	G	938	176498	0.263678	336463	1.14801	0.038912	0.00038937			variant_not_in_PRS
99	.9427553	.7656796	1.160782	0.578654	0.308416		50	.9691237	.7237222	1.297737	0.833257		TNFRSF4	0.00015133	PBX2	0.99532	No	6:32186508:A:G	non_coding_transcript_exon_variant		6.94e-15	0.0558674	G	1		nhl_inc	0	G	938	176498	0.263678	336463	1.14801	0.038912	0.00038937			variant_not_in_PRS
96	.9786221	.7905811	1.211389	0.842658	0.0394003		47	1.003466	.7413381	1.358278	0.982132		TNFRSF8	0.86407	PBX2	0.99532	No	6:32186508:A:G	non_coding_transcript_exon_variant		4.04e-14	0.0555689	G	1		nhl_inc	0	G	938	176498	0.263678	336463	1.14801	0.038912	0.00038937			variant_not_in_PRS
99	.8747234	.6861398	1.115139	0.279988	1.16715		50	.9403507	.684933	1.291016	0.703691		LILRB1	5.6502e-14	PBX2	0.99532	No	6:32186508:A:G	non_coding_transcript_exon_variant		4.56e-14	-0.0546931	G	0		nhl_inc	0	G	938	176498	0.263678	336463	1.14801	0.038912	0.00038937			variant_not_in_PRS
100	1.011266	.8299977	1.232122	0.911495	0.0123551		49	1.03231	.7801807	1.365918	0.823875		IL2RA	0.054709	PBX2	0.99532	No	6:32186508:A:G	non_coding_transcript_exon_variant		7.31e-14	0.0549384	G	1		nhl_inc	0	G	938	176498	0.263678	336463	1.14801	0.038912	0.00038937			variant_not_in_PRS
99	1.053337	.859147	1.291419	0.617225	0.249787		47	.9669173	.7189536	1.300402	0.823905		ITGB7	2.3661e-06	PBX2	0.99532	No	6:32186508:A:G	non_coding_transcript_exon_variant		2.27e-13	0.0546051	G	1		nhl_inc	0	G	938	176498	0.263678	336463	1.14801	0.038912	0.00038937		G	0.0546051
99	.9565459	.7765193	1.17831	0.676234	0.174396		48	.9338063	.6910369	1.261863	0.655715		ROBO1	7.2696e-16	PBX2	0.99532	No	6:32186508:A:G	non_coding_transcript_exon_variant		4.88e-13	-0.0532791	G	0		nhl_inc	0	G	938	176498	0.263678	336463	1.14801	0.038912	0.00038937			variant_not_in_PRS
101	1.041365	.849426	1.276675	0.696579	0.152056		49	.9532664	.7071335	1.285071	0.753466		GZMA	2.0457e-06	PBX2	0.99532	No	6:32186508:A:G	non_coding_transcript_exon_variant		2.33e-12	-0.0516642	G	0		nhl_inc	0	G	938	176498	0.263678	336463	1.14801	0.038912	0.00038937			variant_not_in_PRS
103	1.027847	.8409085	1.256342	0.788568	0.0719157		50	1.143244	.8586231	1.522213	0.359422		CR2	4.7399e-19	PBX2	0.99532	No	6:32186508:A:G	non_coding_transcript_exon_variant		1.53e-11	0.0498436	G	1		nhl_inc	0	G	938	176498	0.263678	336463	1.14801	0.038912	0.00038937		G	0.0498436
101	1.064907	.8712275	1.301644	0.539204	0.377017		50	1.079174	.8130708	1.432368	0.597874		CD22	0.8044	PBX2	0.99532	No	6:32186508:A:G	non_coding_transcript_exon_variant		4.67e-11	-0.0475735	G	0		nhl_inc	0	G	938	176498	0.263678	336463	1.14801	0.038912	0.00038937			variant_not_in_PRS
100	.9647427	.7908594	1.176857	0.723353	0.125303		50	.8885816	.6723626	1.174333	0.406335		SPINT1	1.0175e-05	PBX2	0.99532	No	6:32186508:A:G	non_coding_transcript_exon_variant		7.61e-11	-0.0487125	G	0		nhl_inc	0	G	938	176498	0.263678	336463	1.14801	0.038912	0.00038937			variant_not_in_PRS
101	1.046494	.8549757	1.280914	0.659451	0.194191		50	1.108772	.8295502	1.481977	0.485469		CSF1	0.99634	PBX2	0.99532	No	6:32186508:A:G	non_coding_transcript_exon_variant		9.05e-11	0.0476458	G	1		nhl_inc	0	G	938	176498	0.263678	336463	1.14801	0.038912	0.00038937		G	0.0476458
99	.9860459	.8058159	1.206586	0.891466	0.0186186		50	1.0374	.7842776	1.372216	0.79696		IL15RA	2.332e-06	PBX2	0.99532	No	6:32186508:A:G	non_coding_transcript_exon_variant		5.19e-10	0.0459009	G	1		nhl_inc	0	G	938	176498	0.263678	336463	1.14801	0.038912	0.00038937			variant_not_in_PRS
99	1.060489	.868041	1.295604	0.565402	0.330438		48	1.006141	.7528654	1.344622	0.966995		VCAM1	0.79791	PBX2	0.99532	No	6:32186508:A:G	non_coding_transcript_exon_variant		5.3e-09	0.0424843	G	1		nhl_inc	0	G	938	176498	0.263678	336463	1.14801	0.038912	0.00038937			variant_not_in_PRS
99	1.061886	.862973	1.306647	0.570444	0.32194		48	1.141543	.8393258	1.552579	0.398851		MMP9	1.8869e-17	CDSN	0.46391	No	6:31117165:GCTT:G	disruptive_inframe_deletion		1.05e-20	0.0673611	G	1		lung_inc	0	G	1626	180656	0.272469	334500	1.11079	0.0296676	0.000397806			variant_not_in_PRS
99	1.004104	.8219587	1.226613	0.968008	0.0016086		48	.9738804	.728217	1.302418	0.858369		TNR	0.52437	CDSN	0.46391	No	6:31117165:GCTT:G	disruptive_inframe_deletion		3.87e-20	-0.0657581	G	0		lung_inc	0	G	1626	180656	0.272469	334500	1.11079	0.0296676	0.000397806			variant_not_in_PRS
99	.9490858	.7746551	1.162793	0.614029	0.254349		48	.9927186	.7425193	1.327225	0.960661		PLAUR	0.0053378	CDSN	0.46391	No	6:31117165:GCTT:G	disruptive_inframe_deletion		4.1e-10	0.0441354	G	1		lung_inc	0	G	1626	180656	0.272469	334500	1.11079	0.0296676	0.000397806			variant_not_in_PRS
101	1.060196	.860889	1.305645	0.58221	0.302676		50	1.019302	.7525573	1.380595	0.901707		MMP9	1.8869e-17	CDSN	0.46391	No	6:31120368:T:A	missense_variant		3.59e-22	0.0703763	A	1		lung_inc	0	A	1630	180658	0.270636	336777	1.11064	0.0297724	0.000423978		A	0.0703763
102	.9715084	.7953171	1.186732	0.77709	0.0801531		49	1.028844	.7767831	1.362696	0.842799		TNR	0.52437	CDSN	0.46391	No	6:31120368:T:A	missense_variant		5.85e-21	-0.0676694	A	0		lung_inc	0	A	1630	180658	0.270636	336777	1.11064	0.0297724	0.000423978		T	0.0676694
100	1.072909	.9040781	1.273268	0.420472	0.648997		49	1.052164	.8082168	1.369742	0.705557		PLAUR	0.0053378	CDSN	0.46391	No	6:31120368:T:A	missense_variant		2.77e-11	0.0473344	A	1		lung_inc	0	A	1630	180658	0.270636	336777	1.11064	0.0297724	0.000423978		A	0.0473344
99	.7571666	.5506193	1.041194	0.0869736	2.92952		50	.8505538	.578344	1.250885	0.410791		TNFSF13B	0.98193	SKIV2L	1.2931e-22	No	6:31968891:T:C	synonymous_variant		6.63e-28	0.0729066	C	1		lung_inc	1	T	1943	216551	0.32436	336808	1.1051	0.0283673	0.000426959			variant_not_in_PRS
103	.9712947	.7981089	1.182061	0.771298	0.0844934		50	1.068508	.8087699	1.411662	0.640982		SFTPD	7.4927e-05	SKIV2L	1.2931e-22	No	6:31968891:T:C	synonymous_variant		1.12e-13	0.0503593	C	1		lung_inc	1	T	1943	216551	0.32436	336808	1.1051	0.0283673	0.000426959			variant_not_in_PRS
96	.8428162	.6588646	1.078126	0.173454	1.85283		47	.77452	.5401074	1.11067	0.164754		PLXNB2	0.99234	TUBGCP6	2.5559e-31	No	22:50244436:G:A	synonymous_variant		2.81e-63	0.107882	A	1		liver_inc	0	A	370	272199	0.404618	336823	1.28415	0.0711937	0.000443231		A	0.107882
100	.9327572	.7569868	1.149341	0.513485	0.426959		50	.8961403	.6664128	1.20506	0.468058		BTN3A2	1.1002e-10	BTN2A1	3.3959e-21	No	6:26463347:G:T	missense_variant		0	-0.891773	T	0		nhl_inc	0	T	421	74456	0.111158	336805	1.20163	0.0523612	0.000451491			variant_not_in_PRS
99	.8297666	.6738617	1.021742	0.0788488	3.08847		49	.7258007	.5387862	.9777284	0.0350204		BTN2A1	3.3959e-21	BTN2A1	3.3959e-21	Yes	6:26463347:G:T	missense_variant		0	0.46165	T	1		nhl_inc	0	T	421	74456	0.111158	336805	1.20163	0.0523612	0.000451491			variant_not_in_PRS
103	1.026279	.8424359	1.250242	0.796748	0.0663361		50	.9830166	.7415546	1.303102	0.905193		CD1C	1.5963e-08	BTN2A1	3.3959e-21	No	6:26463347:G:T	missense_variant		2.76e-55	0.158538	T	1		nhl_inc	0	T	421	74456	0.111158	336805	1.20163	0.0523612	0.000451491		T	0.158538
102	1.07146	.8775606	1.308202	0.497992	0.459213		50	1.099401	.826475	1.462456	0.515106		RNASET2	0.00026891	BTN2A1	3.3959e-21	No	6:26463347:G:T	missense_variant		5.24e-46	0.143738	T	1		nhl_inc	0	T	421	74456	0.111158	336805	1.20163	0.0523612	0.000451491			variant_not_in_PRS
100	.5379646	.3990878	.7251687	4.71786e-05	16.5582		50	.5689931	.373398	.8670457	0.00869595		GZMA	2.0457e-06	BTN2A1	3.3959e-21	No	6:26463347:G:T	missense_variant		2.2e-35	-0.127593	T	0		nhl_inc	0	T	421	74456	0.111158	336805	1.20163	0.0523612	0.000451491			variant_not_in_PRS
99	1.023157	.8382847	1.248801	0.821865	0.0506913		50	.9913145	.744098	1.320665	0.952472		ICAM3	2.7302e-25	BTN2A1	3.3959e-21	No	6:26463347:G:T	missense_variant		2e-32	-0.122071	T	0		nhl_inc	0	T	421	74456	0.111158	336805	1.20163	0.0523612	0.000451491		G	0.122071
100	.7758886	.6244112	.9641133	0.0220357	5.24296		49	.652457	.4783553	.8899245	0.00701037		TNFRSF4	0.00015133	BTN2A1	3.3959e-21	No	6:26463347:G:T	missense_variant		7.2e-31	0.115686	T	1		nhl_inc	0	T	421	74456	0.111158	336805	1.20163	0.0523612	0.000451491		T	0.115686
100	.8216153	.6546659	1.031139	0.0900046	2.87429		50	.9972873	.7249723	1.37189	0.98668		CD74	0.24889	BTN2A1	3.3959e-21	No	6:26463347:G:T	missense_variant		5.84e-25	0.101546	T	1		nhl_inc	0	T	421	74456	0.111158	336805	1.20163	0.0523612	0.000451491			variant_not_in_PRS
92	.9951071	.7837795	1.263414	0.967878	0.00162168		45	1.068489	.7562562	1.509633	0.707163		IL12B	0.00011439	BTN2A1	3.3959e-21	No	6:26463347:G:T	missense_variant		1.74e-21	0.0968758	T	1		nhl_inc	0	T	421	74456	0.111158	336805	1.20163	0.0523612	0.000451491			variant_not_in_PRS
99	.9541797	.7704952	1.181654	0.667241	0.184847		49	.9127072	.6709079	1.241652	0.5608		TNFRSF8	0.86407	BTN2A1	3.3959e-21	No	6:26463347:G:T	missense_variant		5.48e-21	0.0963983	T	1		nhl_inc	0	T	421	74456	0.111158	336805	1.20163	0.0523612	0.000451491			variant_not_in_PRS
100	1.178999	.9525012	1.459355	0.130314	2.28876		50	1.055469	.7773757	1.433046	0.729351		TNFRSF9	0.32153	BTN2A1	3.3959e-21	No	6:26463347:G:T	missense_variant		1.43e-20	0.0923323	T	1		nhl_inc	0	T	421	74456	0.111158	336805	1.20163	0.0523612	0.000451491			variant_not_in_PRS
100	1.018949	.827521	1.254659	0.859662	0.0312599		50	.8748876	.6512916	1.175247	0.374748		IL2RA	0.054709	BTN2A1	3.3959e-21	No	6:26463347:G:T	missense_variant		5.53e-20	0.093781	T	1		nhl_inc	0	T	421	74456	0.111158	336805	1.20163	0.0523612	0.000451491		T	0.093781
100	.8237679	.6532213	1.038842	0.101422	2.68304		50	.7593812	.5433132	1.061376	0.10712		IL12A_IL12B	#N/A	BTN2A1	3.3959e-21	No	6:26463347:G:T	missense_variant		1.74e-19	0.0926286	T	1		nhl_inc	0	T	421	74456	0.111158	336805	1.20163	0.0523612	0.000451491			variant_not_in_PRS
99	.9733561	.7926643	1.195238	0.796599	0.0664357		49	1.099378	.8235282	1.467626	0.520377		SIGLEC6	0.0058774	BTN2A1	3.3959e-21	No	6:26463347:G:T	missense_variant		5.95e-16	0.0839429	T	1		nhl_inc	0	T	421	74456	0.111158	336805	1.20163	0.0523612	0.000451491		T	0.0839429
[truncated: 58,116 more rows]

## Sheet: Fig 2
Risk factor adjustment
EVENTS	Hazard Ratio	Lower 95% CI	Upper 95% CI	P-value	Chi-square
[truncated: 40,964 more rows]

## Sheet: Fig 3
Follow up <3 yrs						Follow up >7 years
[truncated: 40,965 more rows]

[truncated: 29 more sheets: Fig 4, Fig 5, Supp Fig 2, Supp Fig 6, Supp Fig 7 , Supp Fig 8, Supp Fig 9, Supp Fig 10, Supp Fig 11, Supp Fig 12, Supp Fig 13, Supp Fig 14, Supp Fig 15, Supp Fig 16, Supp Fig 17, Supp Fig 18, Supp Fig 19, Supp Fig 20, Supp Fig 21, Supp Fig 22 …]
